# Supplementary material for: Characterization of aberrant pathways across human cancers
Source: BMC Syst Biol. 2013 Aug 12;7(Suppl 1):S1. doi: 10.1186/1752-0509-7-S1-S1 (PMC3750561; doi:10.1186/1752-0509-7-S1-S1)
Supplement: Additional file 1 — Pathway aberration scores for each sample [file 1752-0509-7-S1-S1-S1.zip]

Archive with 14 entries (14 files):
- brca_depleted.txt
- brca_enriched.txt
- coad_depleted.txt
- coad_enriched.txt
- gbm_depleted.txt
- gbm_enriched.txt
- kirc_depleted.txt
- kirc_enriched.txt
- lusc_depleted.txt
- lusc_enriched.txt
- ov_depleted.txt
- ov_enriched.txt
- ucec_depleted.txt
- ucec_enriched.txt
