# Supplementary material for: Characterization of aberrant pathways across human cancers
Source: BMC Syst Biol. 2013 Aug 12;7(Suppl 1):S1. doi: 10.1186/1752-0509-7-S1-S1 (PMC3750561; doi:10.1186/1752-0509-7-S1-S1)
Supplement: Additional file 1 — Pathway aberration scores for each sample [file 1752-0509-7-S1-S1-S1.zip › kirc_enriched.txt]

	TCGA-A3-3306	TCGA-A3-3307	TCGA-A3-3308	TCGA-A3-3311	TCGA-A3-3313	TCGA-A3-3316	TCGA-A3-3317	TCGA-A3-3319	TCGA-A3-3320	TCGA-A3-3322	TCGA-A3-3323	TCGA-A3-3324	TCGA-A3-3325	TCGA-A3-3326	TCGA-A3-3328	TCGA-A3-3329	TCGA-A3-3331	TCGA-A3-3335	TCGA-A3-3336	TCGA-A3-3343	TCGA-A3-3346	TCGA-A3-3347	TCGA-A3-3349	TCGA-A3-3351	TCGA-A3-3352	TCGA-A3-3359	TCGA-A3-3362	TCGA-A3-3363	TCGA-A3-3365	TCGA-A3-3372	TCGA-A3-3374	TCGA-A3-3378	TCGA-A3-3380	TCGA-A3-3382	TCGA-A3-3383	TCGA-AK-3426	TCGA-AK-3427	TCGA-AK-3440	TCGA-AK-3443	TCGA-AK-3444	TCGA-AK-3447	TCGA-AK-3453	TCGA-AK-3455	TCGA-AK-3456	TCGA-AK-3465	TCGA-AS-3777	TCGA-AS-3778	TCGA-B2-3923	TCGA-B2-3924
Glycolysis gluconeogenesis (KEGG)	0.12	0.25	0.49	0.33	0.27	0.41	0.39	0.27	0.1	0.08	0.34	0.68	0.24	0.55	0.64	0.38	0.25	0	0.26	0.32	0.37	0.67	0.83	0.77	0.26	0.12	0.16	0.98	0.84	0.96	0.23	0.13	0.14	0.5	0.27	0.87	0.97	0.6	0.26	0.02	0.2	0.44	0.57	0.19	0.44	0.76	0.12	0.32	0.38
Citrate cycle tca cycle (KEGG)	0.56	0.28	0.31	0.59	0	0.11	0.3	0.67	0.51	0.17	0.32	0.59	0.27	0.34	0	0.34	0.39	0.09	0.07	0.28	0.51	0.3	0.46	0.43	0.19	0.2	0.06	0.33	0.65	0.55	0.62	0.53	0.23	0.4	0.64	0.99	0.11	0	0	0.19	0.05	0.05	0.52	0.07	0	0	0.3	0	0.3
Pentose phosphate pathway (KEGG)	0.83	0.69	0.79	0.84	0.89	0.51	0.86	0.63	0.75	0.83	0.76	0.87	0.63	0.92	0.94	0.96	0.67	0.33	0.92	0.68	0.14	0.94	0.87	0.81	0.92	0.69	0.83	0.95	0.91	0.87	0.8	0.6	0.92	0.8	0.85	0.92	0.86	0.88	0.94	0.33	0.72	0.87	0.89	0.97	0.81	0.85	0.81	0.86	0.78
Pentose and glucuronate interconversions (KEGG)	0	0	0.02	0	0.01	0.02	0	0	0.01	0	0.02	0	0.01	0.01	0.53	0	0	0.01	0.97	0.01	0	0.02	0	0.01	0.01	0	0	0	0	0.02	0	0	0.01	0.02	0	0.08	0.92	0.91	0.9	0	0.85	0.63	0	0	0.8	0.92	0	0.96	0.01
Fructose and mannose metabolism (KEGG)	0.61	0.44	0.17	0.14	0.51	0.21	0.61	0	0.57	0.71	0.56	0.24	0.08	0.28	0.99	0.48	0.27	0.01	0.8	0.24	0.11	0.42	0.79	0.44	0.73	0.5	0.37	0.89	0.86	0.67	0.04	0.04	0.69	0.49	0.33	0.65	0.96	0.99	0.93	0.03	0.74	0.74	0.07	0.05	0.6	0.85	0.32	0.96	0.27
Galactose metabolism (KEGG)	0.61	0.8	0.94	0.86	0.85	0.83	0.65	0.38	0.75	0.75	0.89	0.75	0.86	0.7	0.93	0.87	0.66	0.19	0.51	0.71	0.27	0.62	0.81	0.68	0.95	0.58	0.79	0.65	0.82	0.94	0.64	0.4	0.72	0.88	0.89	0.5	0.84	0.24	0.64	0.48	0.3	0.46	0.87	0.58	0.94	0.9	0.52	0.9	0.81
Ascorbate and aldarate metabolism (KEGG)	0	0	0	0	0	0	0	0	0.01	0	0	0	0	0	0.76	0	0	0	0.89	0	0	0	0.01	0	0	0	0	0	0.01	0	0	0	0	0	0	0.01	0.96	0.87	0.88	0	0.68	0.35	0	0	0.42	0.8	0	0.95	0
Fatty acid metabolism (KEGG)	0	0	0.03	0	0	0.19	0.01	0.02	0	0	0.01	0	0.01	0	0	0	0	0	0	0.01	0.62	0.07	0	0.02	0	0	0	0	0	0	0.07	0.01	0	0.03	0	0.76	0	0	0	0	0.02	0.01	0	0	0	0	0.02	0	0
Steroid biosynthesis (KEGG)	0.97	0.97	0.98	0.96	0.95	0.94	0.98	0.98	0.95	0.97	0.98	0.96	0.98	0.95	0.96	0.95	0.96	0.97	0.81	1	0.96	0.97	0.95	0.96	0.96	0.97	0.94	0.92	0.99	0.98	0.95	0.96	0.98	1	1	0.99	0.99	0.32	0.48	0.95	0.14	1	0.96	0.98	0.56	0.47	0.97	0.23	0.98
Primary bile acid biosynthesis (KEGG)	0.13	0.16	0.1	0.05	0	0.09	0.57	0.04	0.09	0.43	0.18	0.22	0.24	0.32	0.57	0.05	0.08	0.09	0.85	0.16	0.07	0.35	0.14	0.05	0.17	0.04	0.01	0.57	0.36	0.06	0.09	0.11	0.19	0.39	0.01	0.97	0.65	0.26	0.54	0.07	0	0.06	0.08	0.05	0.15	0.46	0.03	0.52	0.46
Steroid hormone biosynthesis (KEGG)	0.07	0.01	0.02	0.01	0	0.01	0	0	0.01	0	0.01	0	0	0	0.02	0.01	0.01	0.05	0.45	0	0	0	0.08	0.02	0.09	0	0	0.01	0.06	0.05	0	0.02	0.01	0	0.01	0.02	0.32	0.7	0.55	0.01	0.37	0.77	0	0	0.37	0.32	0.02	0.64	0
Oxidative phosphorylation (KEGG)	0.01	0.01	0.01	0	0	0.08	0	0	0	0.02	0.11	0	0.05	0.1	0	0.03	0.01	0	0	0.07	0.01	0.05	0.02	0.08	0.02	0	0	0	0.02	0.17	0	0	0.04	0	0.06	0.88	0	0	0	0	0	0	0	0	0	0	0.04	0	0
Purine metabolism (KEGG)	0.95	0.92	0.79	0.79	0.9	0.79	0.89	0.77	0.95	0.93	0.84	0.85	0.9	0.91	0.94	0.89	0.86	0.88	0.98	0.91	0.83	0.92	0.84	0.88	0.84	0.86	0.87	0.89	0.9	0.9	0.93	0.88	0.9	0.87	0.9	1	0.82	0.98	0.85	0.84	1	0.97	0.94	0.76	0.96	0.95	0.87	0.98	0.74
Pyrimidine metabolism (KEGG)	0.86	0.99	0.93	0.91	0.94	0.94	1	0.78	0.98	0.97	0.98	0.98	0.96	0.92	0.98	0.9	0.96	0.88	1	1	0.83	0.87	0.96	0.87	0.96	0.93	0.92	0.97	0.98	0.94	0.96	0.97	0.89	0.95	0.94	1	0.94	1	0.97	0.86	1	1	0.98	0.94	0.99	0.99	0.98	1	0.82
Alanine aspartate and glutamate metabolism (KEGG)	0.07	0.09	0.28	0.05	0.03	0	0.23	0.03	0.2	0.11	0.09	0.11	0.23	0.11	0.56	0.1	0.11	0	0.82	0.11	0.04	0.14	0.38	0.26	0.05	0.05	0.08	0.09	0.31	0.29	0.06	0.03	0.31	0.02	0.2	0.84	0.27	0.47	0.08	0.1	0.7	0.09	0.03	0.02	0.37	0.37	0.15	0.98	0.05
Glycine serine and threonine metabolism (KEGG)	0.01	0.05	0.05	0.11	0.02	0.06	0.07	0.03	0.07	0.04	0.04	0.08	0.03	0.04	0.45	0.04	0.05	0.02	0.59	0.14	0.03	0.11	0.21	0.15	0.04	0.04	0	0.02	0.06	0.17	0.01	0.07	0.01	0.01	0.42	0.44	0.8	0.32	0.83	0.02	0.85	0.03	0.1	0.09	0.15	0.86	0.04	0.85	0.03
Cysteine and methionine metabolism (KEGG)	0.92	0.19	0.55	0.79	0.24	0.7	0.58	0.73	0.75	0.6	0.86	0.72	0.78	0.68	0.43	0.86	0.83	0.5	0.85	0.82	0.62	0.61	0.96	0.66	0.51	0.5	0.85	0.72	0.38	0.88	0.47	0.66	0.82	0.57	0.84	0.91	0.93	0.08	0.72	0.52	0.85	0.49	0.69	0.12	0.52	0.77	0.82	0.77	0.42
Valine leucine and isoleucine degradation (KEGG)	0.01	0	0.24	0.03	0	0.04	0.07	0.07	0	0	0	0	0	0	0	0	0	0	0	0	0.65	0.62	0.04	0.02	0	0	0	0	0.01	0	0	0.02	0.04	0.11	0	0.91	0	0	0	0	0.06	0	0	0	0	0.01	0.01	0	0
Valine leucine and isoleucine biosynthesis (KEGG)	0.98	0.95	0.91	0.96	0.55	0.87	0.84	0.91	0.95	0.96	0.92	0.96	0.96	0.99	0.43	1	0.97	0.88	0.64	0.89	0.95	0.91	0.94	0.94	0.96	0.95	0.97	0.98	0.97	0.93	0.95	0.94	0.93	0.98	0.99	0.92	0.94	0.69	0.84	0.91	0.83	0.93	0.96	0.98	0.92	0.87	0.95	0.89	0.99
Lysine degradation (KEGG)	0.81	0.56	0.89	0.89	0.26	0.76	0.89	0.9	0.28	0.8	0.92	0.66	0.3	0.53	0.55	0.71	0.15	0.55	0.83	0.54	0.93	0.85	0.81	0.7	0.34	0.41	0.17	0.68	0.72	0.94	0.81	0.82	0.9	0.91	0.66	0.65	0.65	0.8	0.18	0.55	0.81	0.68	0.7	0.56	0.52	0.56	0.75	0.6	0.72
Arginine and proline metabolism (KEGG)	0	0	0.08	0	0	0.02	0.03	0	0	0	0	0	0.12	0	0.12	0	0	0	0.13	0	0.11	0.03	0.04	0.1	0	0.01	0	0.01	0.05	0.01	0	0.01	0	0	0.11	0.76	0	0.18	0.06	0	0.16	0	0.02	0	0.16	0.2	0.04	0.21	0.01
Histidine metabolism (KEGG)	0	0	0.04	0.03	0.01	0.02	0	0	0	0	0.06	0.02	0	0	0.72	0.01	0	0.01	0.73	0.01	0.19	0.03	0	0	0.01	0	0	0	0.01	0.02	0	0	0	0.05	0.02	0.73	0.49	0.46	0.84	0	0.39	0.13	0	0	0.58	0.92	0	0.47	0
Tyrosine metabolism (KEGG)	0.18	0.13	0.05	0.26	0.15	0	0.06	0.21	0.28	0.21	0.55	0.52	0.05	0.44	0.26	0.73	0.56	0.34	0.17	0.74	0.49	0.1	0.3	0.55	0.42	0.19	0.14	0.07	0.14	0.52	0.37	0.27	0.22	0.35	0.47	0.89	0.56	0.48	0.25	0.21	0.22	0.18	0.31	0.31	0.4	0.23	0.28	0.04	0.36
Phenylalanine metabolism (KEGG)	0.02	0.17	0.13	0.16	0.04	0.02	0.12	0.08	0.11	0.18	0.16	0.28	0.09	0.37	0.49	0.16	0.13	0.11	0.15	0.32	0.22	0.08	0.16	0.54	0.11	0.14	0.16	0.13	0.06	0.23	0.04	0.04	0.15	0.25	0.25	0.39	0.66	0.29	0.77	0.12	0.13	0.41	0.28	0.01	0.27	0.17	0.12	0.15	0.08
Tryptophan metabolism (KEGG)	0	0	0	0	0	0	0.01	0.01	0	0	0.01	0	0	0	0.21	0	0	0	0.04	0	0	0	0.01	0.01	0	0	0	0	0.01	0	0	0	0	0	0	0.58	0.09	0.01	0.04	0	0.05	0	0	0	0.03	0.02	0	0.04	0
Beta alanine metabolism (KEGG)	0	0	0.01	0	0	0	0.02	0.1	0	0	0.01	0	0	0	0.03	0	0	0	0.19	0	0.04	0.03	0.01	0	0	0	0	0.05	0.06	0	0	0.01	0.01	0.01	0.02	0.73	0.03	0.04	0	0	0.51	0	0.01	0	0.05	0.05	0	0.02	0
Taurine and hypotaurine metabolism (KEGG)	0.74	0.81	0.71	0.74	0.96	0.12	0.9	0.74	0.83	0.86	0.66	0.78	0.88	0.74	0.43	0.89	0.76	0.86	0.94	0.85	0.57	0.69	0.78	0.91	0.85	0.86	0.86	0.89	0.6	0.87	0.79	0.92	0.61	0.78	0.91	0.82	0.79	0.63	0.7	0.73	0.83	0.9	0.87	0.91	0.47	0.57	0.89	0.83	0.55
Selenoamino acid metabolism (KEGG)	0.96	1	1	0.95	0.77	0.96	0.7	0.82	0.84	0.96	0.96	0.99	0.95	1	0.99	1	0.96	0.89	0.98	0.95	0.98	0.91	1	0.99	0.92	0.74	0.97	0.38	0.98	0.98	0.73	0.85	0.96	0.86	0.99	0.97	0.55	0.88	0.91	0.93	0.98	0.4	0.88	0.42	0.9	0.93	0.99	0.96	0.88
Glutathione metabolism (KEGG)	0.05	0.05	0.1	0.01	0	0.09	0.01	0.08	0.07	0.11	0.01	0.06	0.06	0.12	0.09	0.1	0.02	0.03	0.16	0.06	0.02	0.07	0.57	0.56	0.23	0	0.12	0.03	0.1	0.14	0.02	0	0.39	0.04	0.07	0.9	0.58	0.54	0.28	0.02	0.01	0.05	0.07	0	0	0.08	0.12	0.09	0.12
Starch and sucrose metabolism (KEGG)	0.02	0.02	0	0	0.09	0.01	0.01	0.02	0	0	0	0	0.01	0	0.62	0.01	0	0.02	0.88	0	0	0.01	0.03	0.01	0.02	0	0	0	0	0	0	0.07	0	0.02	0.02	0	1	0.51	0.79	0	0.69	0.87	0.02	0.05	0.83	0.97	0	0.96	0.01
N glycan biosynthesis (KEGG)	0.77	0.73	0.39	0.56	0.63	0.8	0.71	0.43	0.89	0.86	0.88	0.66	0.8	0.8	0.33	0.6	0.75	0.55	0.48	0.77	0.42	0.54	0.69	0.78	0.72	0.6	0.33	0.31	0.78	0.78	0.55	0.46	0.73	0.61	0.85	0.95	0.63	0.62	0.33	0.66	0.11	0.64	0.76	0.68	0.62	0.73	0.82	0.44	0.87
Other glycan degradation (KEGG)	0.09	0.24	0.19	0.04	0.02	0.02	0.16	0.31	0.36	0.25	0.09	0.01	0.11	0.03	0.09	0.27	0.15	0.07	0	0.04	0.07	0.02	0.22	0.04	0.06	0.19	0.16	0.02	0.24	0.04	0.15	0	0.12	0.26	0.29	0.1	0.32	0.17	0.01	0.03	0.28	0.5	0.1	0.01	0.41	0.23	0.32	0.21	0
O glycan biosynthesis (KEGG)	0.54	0.47	0.16	0.57	0.53	0.57	0.46	0.53	0.31	0.38	0.31	0.25	0.92	0.77	0.01	0.38	0.23	0.45	0.1	0.43	0.24	0.79	0.36	0.64	0.35	0.34	0.3	0.18	0.46	0.4	0.55	0.5	0.47	0.39	0.36	0.39	0.33	0.09	0	0.32	0.94	0.66	0.27	0.66	0.13	0.47	0.41	0.01	0.22
Amino sugar and nucleotide sugar metabolism (KEGG)	0.26	0.58	0.42	0.33	0.27	0.55	0.65	0.04	0.7	0.82	0.5	0.57	0.81	0.78	0.55	0.49	0.31	0.02	0.69	0.22	0.01	0.34	0.75	0.57	0.71	0.71	0.64	0.64	0.81	0.56	0.13	0.06	0.58	0.29	0.76	0.59	0.57	0.18	0.1	0.27	0.55	0.41	0.54	0.36	0.77	0.36	0.82	0.48	0.56
Glycosaminoglycan degradation (KEGG)	0.04	0.16	0.63	0.22	0.11	0.11	0.24	0.13	0.38	0.02	0.23	0.18	0.1	0.03	0.1	0.11	0.04	0.52	0	0.19	0.01	0.07	0.17	0.11	0.19	0.07	0.34	0.03	0.2	0.31	0.25	0.15	0.05	0.15	0.03	0.17	0.19	0.14	0.01	0.1	0.16	0.16	0.18	0.1	0.25	0.21	0.14	0.06	0.67
Glycosaminoglycan biosynthesis chondroitin sulfate (KEGG)	0.93	0.73	0.66	0.94	0.82	0.77	0.5	0.86	0.92	0.96	0.91	0.94	0.9	0.93	0.76	0.88	0.93	0.81	0.43	0.82	0.38	0.54	0.85	0.58	0.91	0.9	0.95	0.69	0.79	0.78	0.47	0.61	0.92	0.91	0.94	0.3	0.98	0.96	0.88	0.77	0.9	0.85	0.82	0.83	0.89	0.98	0.96	0.98	0.98
Glycosaminoglycan biosynthesis keratan sulfate (KEGG)	0.95	0.77	0.27	0.94	0.8	0.1	0.51	0.33	0.95	0.96	0.89	0.98	0.78	0.87	0.51	0.88	0.94	0.26	0.83	0.79	0.37	0.41	0.64	0.69	0.72	0.92	0.73	0.93	0.84	0.41	0.66	0.24	0.9	0.96	0.79	0.49	0.64	0.95	0.74	0.82	0.9	0.92	0.86	0.92	0.78	0.93	0.97	0.98	0.38
Glycosaminoglycan biosynthesis heparan sulfate (KEGG)	0.94	0.9	0.95	0.98	0.74	0.9	0.8	0.93	0.96	0.81	0.82	0.98	0.97	0.98	0.93	0.97	0.95	0.94	0.62	0.99	0.59	0.88	0.97	0.95	0.9	0.94	0.95	0.77	0.76	0.99	0.9	0.92	0.97	0.85	0.97	0.84	0.92	0.89	0.9	0.94	0.8	0.87	0.96	0.86	0.85	0.66	0.98	0.55	0.57
Glycerolipid metabolism (KEGG)	0.65	0.27	0.66	0.26	0.37	0.14	0.71	0.52	0.45	0.11	0.45	0.47	0.21	0.37	0.69	0.22	0.02	0.38	0.44	0.21	0.55	0.58	0.67	0.61	0.17	0.17	0.24	0.86	0.65	0.61	0.46	0.67	0.46	0.6	0.3	0.49	0.62	0.29	0.6	0.13	0.69	0.55	0.62	0.06	0.39	0.26	0.43	0.49	0.13
Inositol phosphate metabolism (KEGG)	0.79	0.26	0.78	0.85	0.83	0.08	0.67	0.9	0.48	0.4	0.37	0.71	0.4	0.38	0.49	0.4	0.68	0.49	0.56	0.71	0.93	0.56	0.2	0.59	0.63	0.6	0.54	0.9	0.39	0.34	0.82	0.79	0.47	0.71	0.4	0.9	0.78	0.78	0.63	0.71	0.84	0.69	0.81	0.84	0.76	0.31	0.48	0.46	0.84
Glycosylphosphatidylinositol gpi anchor biosynthesis (KEGG)	0.29	0.52	0.25	0.23	0.08	0.46	0.32	0.23	0.25	0.6	0.62	0.35	0.29	0.65	0.03	0.73	0.5	0.28	0.45	0.69	0.37	0.87	0.69	0.49	0.72	0.71	0.65	0.12	0.53	0.8	0.24	0.1	0.69	0.65	0.21	0.96	0.25	0.56	0.23	0.48	0.5	0.27	0.82	0.28	0.16	0.56	0.45	0.55	0.86
Glycerophospholipid metabolism (KEGG)	0.82	0.53	0.84	0.85	0.78	0.36	0.82	0.67	0.82	0.86	0.8	0.84	0.79	0.88	0.87	0.82	0.47	0.33	0.57	0.55	0.6	0.79	0.98	0.81	0.71	0.78	0.74	0.85	0.76	0.83	0.45	0.7	0.44	0.92	0.91	0.98	0.85	0.62	0.5	0.54	0.26	0.46	0.83	0.81	0.45	0.52	0.65	0.39	0.73
Ether lipid metabolism (KEGG)	0.26	0.36	0.32	0.29	0.37	0.12	0.56	0.51	0.5	0.44	0.46	0.28	0.33	0.18	0.34	0.28	0.15	0.07	0.05	0.4	0.21	0.13	0.62	0.41	0.34	0.24	0.41	0.51	0.53	0.35	0.2	0.29	0.59	0.44	0.7	0.78	0.64	0.19	0.5	0.49	0.05	0.11	0.33	0.08	0.4	0.17	0.32	0.07	0.1
Arachidonic acid metabolism (KEGG)	0.02	0	0	0.02	0.12	0.06	0	0	0.02	0.05	0.11	0.04	0.02	0.06	0.45	0.03	0.02	0.05	0.06	0.05	0.03	0	0.17	0.04	0.04	0.04	0.03	0.06	0.2	0.1	0.03	0.05	0.03	0.06	0.13	0.29	0.35	0.23	0.22	0.17	0.02	0.37	0.07	0.01	0.44	0.06	0.02	0.09	0.11
Linoleic acid metabolism (KEGG)	0.32	0.1	0.08	0.22	0.06	0.04	0.19	0	0.43	0.28	0.43	0.21	0.16	0.12	0.12	0.15	0.15	0.25	0.09	0.28	0.08	0.1	0.48	0.2	0.27	0.05	0.2	0.34	0.66	0.46	0.26	0.08	0.19	0.05	0.29	0.44	0.48	0.28	0.28	0.27	0.19	0.82	0.13	0.08	0.32	0.42	0.24	0.1	0.04
Alpha linolenic acid metabolism (KEGG)	0.85	0.89	0.68	0.5	0.74	0.3	0.79	0.42	0.86	0.94	0.82	0.68	0.53	0.39	0.2	0.77	0.47	0.32	0.06	0.82	0.35	0.15	0.83	0.9	0.66	0.67	0.93	0.9	0.87	0.76	0.68	0.35	0.71	0.85	0.98	0.56	0.86	0.29	0.44	0.76	0.04	0.5	0.48	0.34	0.15	0.38	0.93	0.07	0.16
Sphingolipid metabolism (KEGG)	0	0	0.03	0	0	0.05	0.09	0	0.04	0.09	0.11	0	0.08	0.11	0	0	0.05	0.02	0.01	0.01	0.08	0.01	0.22	0.05	0.05	0.06	0	0	0.02	0.03	0	0	0.19	0.02	0.04	0.02	0	0	0	0.01	0.01	0.03	0.03	0	0.04	0.01	0.02	0.02	0.15
Glycosphingolipid biosynthesis lacto and neolacto series (KEGG)	0.61	0.22	0.83	0.08	0.23	0.86	0.33	0.02	0	0.2	0.31	0.04	0.11	0.1	0.65	0.48	0.2	0.19	0.75	0.03	0.92	0.07	0.29	0.14	0.27	0.02	0.03	0.19	0.24	0.89	0.06	0.31	0.38	0.89	0.47	0.45	0.62	0.68	0.34	0.01	0.41	0.55	0.01	0.03	0.63	0.45	0.29	0.89	0.12
Glycosphingolipid biosynthesis globo series (KEGG)	0.38	0.53	0.39	0.46	0.58	0.08	0.29	0.35	0.36	0.2	0.19	0.07	0.2	0.32	0.59	0.77	0.26	0.55	0.06	0.65	0.2	0.06	0.47	0.04	0.35	0.11	0.71	0.27	0.3	0.26	0.09	0.06	0.34	0.47	0.35	0.14	0.14	0.12	0.23	0.39	0.2	0.27	0.16	0.45	0.22	0.27	0.59	0.15	0.12
Glycosphingolipid biosynthesis ganglio series (KEGG)	0.84	0.78	0.38	0.63	0.78	0.12	0.68	0.44	0.82	0.8	0.28	0.21	0.8	0.8	0.34	0.75	0.35	0.22	0.01	0.62	0.31	0.58	0.85	0.79	0.82	0.65	0.82	0.51	0.29	0.5	0.28	0.07	0.66	0.61	0.69	0.48	0.18	0.13	0.09	0.58	0.04	0.19	0.61	0.81	0.05	0.18	0.5	0.12	0.05
Pyruvate metabolism (KEGG)	0.24	0.28	0.89	0.35	0.01	0.69	0.29	0.43	0.31	0.15	0.54	0.45	0.61	0.6	0.07	0.33	0.17	0	0	0.21	0.4	0.54	0.72	0.6	0.24	0.29	0.1	0.45	0.83	0.8	0.26	0.19	0.69	0.18	0.37	0.94	0.03	0	0	0.07	0.13	0.04	0.51	0.01	0	0.06	0.47	0.02	0.32
Glyoxylate and dicarboxylate metabolism (KEGG)	0.79	0.9	0.68	0.79	0.23	0.74	0.73	0.88	0.76	0.7	0.76	0.77	0.72	0.84	0.87	0.79	0.83	0.61	0.49	0.75	0.81	0.93	0.86	0.89	0.78	0.84	0.59	0.82	0.93	0.81	0.64	0.7	0.83	0.6	0.88	1	0.39	0.32	0.43	0.34	0.14	0.39	0.9	0.27	0.45	0.74	0.89	0.65	0.88
Propanoate metabolism (KEGG)	0	0	0.08	0.12	0	0.07	0.17	0.18	0	0	0.01	0.08	0	0	0	0.01	0.01	0	0.13	0	0.59	0.56	0.03	0.08	0	0	0	0.01	0.43	0.07	0.06	0.11	0.01	0.12	0.06	0.97	0	0	0	0	0.27	0	0	0	0	0	0	0	0.01
Butanoate metabolism (KEGG)	0.15	0.11	0.47	0.22	0	0.67	0.19	0.11	0.01	0.14	0.12	0.23	0.07	0.11	0	0.11	0.03	0	0.2	0.06	0.83	0.7	0.74	0.58	0.04	0.08	0.03	0.26	0.68	0.29	0.13	0.33	0.33	0.62	0.34	0.97	0.2	0.02	0	0.01	0.63	0.02	0.1	0.01	0.03	0.06	0.37	0.1	0.09
One carbon pool by folate (KEGG)	0.8	0.62	0.72	0.75	0.63	0.92	0.93	0.37	0.63	0.63	0.83	0.9	0.87	0.79	0.91	0.84	0.85	0.4	0.95	0.96	0.95	1	0.93	0.71	0.72	0.46	0.92	0.91	0.9	0.61	0.91	0.8	0.71	0.94	0.92	0.97	0.9	0.92	0.87	0.52	0.88	0.89	0.61	0.8	0.86	0.86	0.52	0.87	0.82
Riboflavin metabolism (KEGG)	0.64	0.32	0.38	0.43	0.02	0.53	0.56	0.65	0.68	0.62	0.73	0.64	0.94	0.38	0.58	0.73	0.79	0.58	0.68	0.65	0.59	0.7	0.84	0.86	0.73	0.68	0.72	0.42	0.64	0.77	0.54	0.44	0.75	0.64	0.8	0.78	0.48	0.86	0.52	0.8	0.5	0.72	0.29	0.36	0.11	0.81	0.51	0.38	0.04
Nicotinate and nicotinamide metabolism (KEGG)	0.17	0.31	0.54	0.33	0.02	0.26	0.13	0.04	0.53	0.25	0.29	0.1	0.1	0.13	0.67	0.4	0.36	0.3	0.9	0.47	0.44	0.7	0.75	0.17	0.14	0.45	0.69	0.05	0.64	0.42	0.14	0.25	0.47	0.15	0.2	0.27	0.59	0.54	0.7	0.15	0.21	0.67	0.3	0.21	0.69	0.77	0.4	0.8	0.05
Pantothenate and coa biosynthesis (KEGG)	0.08	0.01	0.09	0.05	0.11	0.14	0.13	0.02	0.06	0.1	0.07	0.12	0.04	0.06	0.33	0.03	0.05	0.13	0.35	0.03	0.18	0.18	0.18	0.05	0.08	0.01	0.05	0.31	0.16	0.05	0.06	0.02	0.19	0.06	0.05	0.43	0.97	0.58	0.45	0.2	0.83	0.51	0.11	0.39	0.15	0.86	0.14	0.8	0.14
Folate biosynthesis (KEGG)	0.77	0.45	0.33	0.3	0.49	0.6	0.45	0.04	0.71	0.78	0.88	0.28	0.76	0.85	0.35	0.54	0.67	0.6	0.08	0.65	0.25	0.59	0.74	0.7	0.86	0.79	0.72	0.75	0.88	0.93	0.84	0.28	0.91	0.77	0.71	0.97	0.5	0.06	0.09	0.19	0.16	0.18	0.13	0.45	0.25	0.23	0.26	0.58	0.75
Retinol metabolism (KEGG)	0	0	0	0	0	0.01	0	0	0	0	0	0	0	0	0	0.01	0	0.03	0.02	0	0.01	0.01	0	0.01	0	0	0	0	0.02	0	0	0	0.01	0	0	0.02	0.26	0.59	0.07	0	0.08	0.18	0	0	0.05	0.25	0	0.21	0
Porphyrin and chlorophyll metabolism (KEGG)	0.06	0.19	0.12	0.08	0.11	0.08	0.04	0.02	0.13	0.13	0.07	0.08	0.2	0.07	0.91	0.17	0.18	0.01	1	0.17	0.01	0.16	0.13	0.19	0.24	0.14	0.17	0.07	0.14	0.19	0.07	0.02	0.18	0.04	0.23	0.37	0.99	0.97	1	0.18	0.92	0.49	0.08	0.02	0.61	0.91	0.04	0.98	0.19
Terpenoid backbone biosynthesis (KEGG)	0.88	0.82	0.96	0.84	0.81	0.91	0.79	0.88	0.85	0.73	0.89	0.83	0.89	0.89	0.61	0.84	0.73	0.71	0.89	0.78	0.92	0.93	0.88	0.76	0.5	0.84	0.68	0.79	0.92	0.84	0.69	0.86	0.86	0.91	0.87	0.95	0.74	0.66	0.48	0.82	0.21	0.51	0.79	0.97	0.4	0.65	0.92	0.55	0.56
Limonene and pinene degradation (KEGG)	0.04	0.03	0.31	0.22	0.02	0.21	0.38	0.3	0.01	0.02	0.07	0.09	0	0.02	0.28	0.04	0.01	0.01	0.27	0.03	0.82	0.05	0.13	0.1	0	0.01	0	0.15	0.29	0.05	0.06	0.11	0.19	0.53	0.08	0.83	0.21	0.03	0.01	0	0.5	0.14	0.05	0.04	0.21	0.33	0.14	0.23	0.04
Nitrogen metabolism (KEGG)	0.17	0.18	0.27	0.09	0.67	0.21	0.45	0.28	0.11	0.16	0.24	0.07	0.18	0.14	0.04	0.74	0.2	0.55	0.12	0.09	0.15	0.76	0.22	0.52	0.46	0.2	0.23	0.4	0.33	0.45	0.37	0.52	0.28	0.36	0.19	0.61	0.03	0.06	0.01	0.11	0.38	0.01	0.11	0.7	0.67	0.41	0.1	0.26	0.07
Sulfur metabolism (KEGG)	0.58	0.66	0.47	0.52	0.79	0.35	0.63	0.03	0.67	0.77	0.27	0.55	0.72	0.57	0.91	0.79	0.73	0.19	0.73	0.53	0.14	0.01	0.84	0.89	0.64	0.74	0.71	0.66	0.56	0.62	0.33	0.56	0.8	0.11	0.84	0.07	0.85	0.77	0.93	0.63	0.45	0.65	0.69	0.37	0.87	0.68	0.52	0.91	0.69
Aminoacyl trna biosynthesis (KEGG)	0.82	0.64	0.81	0.74	0.64	0.77	0.74	0.68	0.9	0.8	0.78	0.77	0.78	0.84	0.56	0.85	0.94	0.64	0.61	0.84	0.88	0.85	0.77	0.8	0.86	0.82	0.76	0.77	0.89	0.7	0.76	0.72	0.85	0.79	0.87	0.97	0.63	0.4	0.29	0.89	1	0.67	0.85	0.8	0.74	0.57	0.89	0.69	0.89
Metabolism of xenobiotics by cytochrome p450 (KEGG)	0	0	0	0	0	0	0	0	0	0	0	0	0	0	0.02	0	0	0.01	0.3	0	0	0	0.01	0	0.02	0	0	0	0	0.03	0	0	0	0	0	0.04	0.64	0.93	0.16	0	0.01	0.07	0	0	0.09	0.34	0	0.31	0
Drug metabolism cytochrome p450 (KEGG)	0	0	0	0	0	0	0	0	0	0	0	0	0	0	0	0	0	0	0.18	0	0	0	0	0	0	0	0	0	0	0	0	0	0	0	0	0.01	0.29	0.56	0.05	0	0.01	0	0	0	0.02	0.01	0	0.19	0
Drug metabolism other enzymes (KEGG)	0.07	0	0.04	0.02	0	0	0.02	0	0.05	0.01	0.01	0.01	0.02	0.02	0.24	0.02	0	0.01	0.78	0	0.03	0	0.1	0.01	0.08	0	0.01	0	0.06	0.1	0.01	0.02	0.01	0.01	0.04	0.01	0.63	0.66	0.88	0.01	0.62	0.99	0.02	0.01	0.51	0.96	0	0.96	0.02
Biosynthesis of unsaturated fatty acids (KEGG)	0.98	0.83	0.98	0.97	0.69	0.99	0.94	0.96	0.97	0.99	0.95	0.99	0.98	0.97	0.96	0.97	0.97	1	0.83	0.97	0.99	0.89	0.98	1	0.83	0.97	0.95	0.81	0.97	0.99	0.98	1	0.99	0.96	0.85	1	0.99	0.91	0.83	0.69	0.84	0.81	1	0.81	0.78	0.81	0.93	0.88	0.97
Abc transporters (KEGG)	0.75	0.39	0.37	0.46	0.12	0.29	0.44	0.71	0.56	0.3	0.59	0.47	0.1	0.28	0.61	0.56	0.28	0.34	0.93	0.26	0.86	0.45	0.75	0.31	0.28	0.07	0.07	0.25	0.56	0.76	0.69	0.68	0.24	0.77	0.42	0.51	0.56	0.89	0.54	0.57	0.22	0.97	0.25	0.53	0.89	0.97	0.48	0.94	0.36
Ribosome (KEGG)	0	0.03	0	0	0	0.01	0.04	0	0	0	0	0.03	0	0	0.03	0	0.38	0.04	0.07	0	0.03	0.23	0	0.01	0	0.04	0.2	0.02	0	0.01	0.1	0.05	0	0	0	0.15	0	0.1	0.01	0.21	0	0.21	0	0	0	0	0.01	0	0
Rna degradation (KEGG)	0.72	0.63	0.74	0.62	0.78	0.84	0.73	0.53	0.73	0.51	0.79	0.62	0.65	0.72	0.54	0.6	0.75	0.54	0.74	0.7	0.5	0.76	0.79	0.68	0.56	0.56	0.61	0.47	0.6	0.55	0.82	0.72	0.64	0.58	0.72	0.67	0.62	0.63	0.59	0.54	0.41	0.68	0.64	0.45	0.73	0.8	0.81	0.54	0.63
Rna polymerase (KEGG)	0.7	0.91	0.9	0.89	0.62	0.72	0.86	0.65	0.9	0.82	0.93	0.53	0.97	0.93	0.91	0.81	0.87	0.9	0.97	0.91	0.79	0.93	0.84	0.71	0.92	0.85	0.84	0.91	0.83	0.69	0.96	0.97	0.9	0.77	0.91	0.97	0.53	0.65	0.44	0.96	0.91	0.71	0.89	0.67	0.75	0.7	0.91	0.66	0.55
Basal transcription factors (KEGG)	0.62	0.34	0.65	0.57	0.34	0.75	0.47	0.62	0.4	0.3	0.3	0.48	0.47	0.52	0.24	0.47	0.56	0.45	0.7	0.56	0.48	0.71	0.44	0.4	0.34	0.49	0.35	0.56	0.54	0.43	0.57	0.59	0.54	0.33	0.45	0.85	0.46	0.44	0.22	0.47	0.98	0.58	0.64	0.59	0.45	0.35	0.45	0.33	0.16
Dna replication (KEGG)	1	0.97	0.94	0.99	0.97	0.94	0.98	0.97	0.98	0.97	0.98	0.98	0.94	0.99	0.9	0.99	0.96	0.98	1	1	0.91	0.97	0.95	0.98	0.98	0.97	0.97	0.96	1	1	1	0.98	0.97	0.98	0.95	0.98	0.99	0.97	0.89	0.96	0.98	0.99	1	0.99	0.99	0.97	0.97	0.97	0.99
Spliceosome (KEGG)	0.68	0.3	0.46	0.48	0.54	0.45	0.33	0.74	0.39	0.52	0.47	0.44	0.52	0.34	0.05	0.18	0.65	0.47	0.29	0.44	0.53	0.32	0.18	0.09	0.43	0.48	0.29	0.12	0.25	0.48	0.58	0.68	0.3	0.45	0.43	0.6	0.55	0.23	0.19	0.4	0.86	0.68	0.25	0.41	0.48	0.28	0.28	0.09	0.23
Proteasome (KEGG)	0.69	0.43	0.51	0.67	0.59	0.73	0.7	0.61	0.65	0.73	0.68	0.5	0.71	0.53	0.27	0.58	0.5	0.63	0.62	0.39	0.65	0.57	0.57	0.66	0.63	0.49	0.11	0.39	0.55	0.49	0.59	0.29	0.5	0.51	0.4	0.7	0.55	0.28	0.1	0.37	0.82	0.33	0.55	0.6	0.49	0.34	0.41	0.31	0.21
Protein export (KEGG)	0.1	0.22	0.05	0.37	0.34	0.3	0.15	0.35	0.13	0.56	0.55	0.2	0.29	0.52	0.06	0.08	0.16	0.33	0.32	0.54	0.09	0.2	0.22	0.22	0.13	0.1	0.26	0.07	0.22	0.42	0.39	0.22	0.26	0.15	0.32	0.96	0.37	0.11	0.25	0.14	0.55	0.56	0.13	0.07	0.27	0.23	0.69	0.11	0.19
Ppar signaling pathway (KEGG)	0.02	0	0.1	0.01	0.08	0.06	0.07	0.04	0	0.02	0.16	0.15	0.01	0	0.06	0.02	0	0.04	0.03	0.01	0	0.24	0.03	0.04	0	0	0.01	0.16	0.14	0.05	0.09	0.09	0.06	0.41	0.02	0.54	0.52	0.11	0.02	0	0.25	0.19	0.01	0.08	0.17	0.36	0.02	0.28	0.05
Base excision repair (KEGG)	0.94	1	0.95	1	0.85	0.98	0.98	0.93	0.98	0.98	1	0.99	1	1	0.89	0.98	0.97	1	1	1	0.96	0.92	1	0.95	1	0.99	0.99	1	1	0.97	0.99	0.94	1	1	0.99	1	1	1	1	0.99	1	0.92	0.98	0.94	0.99	1	0.99	1	0.99
Nucleotide excision repair (KEGG)	0.9	0.94	0.93	0.96	0.86	0.88	0.96	0.94	0.98	0.86	0.92	0.91	0.91	0.87	0.52	0.87	0.9	0.92	0.99	0.93	0.83	0.94	0.92	0.9	0.88	0.92	0.91	0.77	0.93	0.94	0.93	0.92	0.98	0.94	0.81	1	0.91	1	0.92	0.99	0.99	0.92	0.98	0.89	0.96	0.96	0.9	0.8	0.82
Mismatch repair (KEGG)	1	0.99	0.99	1	0.98	0.99	0.99	0.99	0.99	0.99	0.99	1	0.98	0.99	0.95	1	0.97	0.98	0.99	0.99	0.9	0.95	0.99	1	0.99	0.99	0.99	0.98	0.99	0.99	1	1	1	1	1	0.98	0.99	1	1	1	0.99	0.98	1	0.98	0.98	1	0.99	0.97	0.96
Homologous recombination (KEGG)	0.98	0.99	0.99	0.97	0.98	1	0.99	0.98	0.99	1	0.99	0.98	1	0.96	0.91	0.97	0.99	0.97	0.96	0.97	0.92	0.98	0.98	0.95	0.96	0.97	0.97	0.97	0.98	0.99	1	0.99	1	1	0.96	0.97	0.99	1	0.94	0.96	1	1	1	0.99	0.97	0.98	1	1	0.99
Non homologous end joining (KEGG)	0.89	0.98	0.95	0.99	0.78	1	1	0.9	0.99	1	0.99	0.77	0.99	0.97	0.79	1	0.99	0.97	0.94	1	0.93	0.98	1	0.77	0.97	1	0.99	0.93	1	1	1	0.93	1	0.97	0.98	0.98	0.81	0.92	0.91	0.99	0.84	0.65	0.94	0.9	0.96	0.91	0.98	0.97	0.62
Mapk signaling pathway (KEGG)	0.06	0.07	0.35	0.07	0.54	0.24	0.49	0.35	0.08	0.07	0.04	0.26	0	0.06	0.61	0.17	0.13	0	0.02	0.08	0.63	0.02	0.14	0.03	0.41	0.29	0	0.51	0.01	0.02	0.03	0.02	0.18	0.67	0.03	0.2	0.24	0.02	0.45	0.04	0.45	0.15	0.39	0.65	0.33	0.08	0.07	0.3	0.01
Erbb signaling pathway (KEGG)	0.5	0.13	0.7	0.62	0.56	0.5	0.77	0.89	0.36	0.82	0.75	0.66	0.29	0.17	0.54	0.5	0.69	0.17	0.32	0.59	0.65	0.21	0.55	0.5	0.65	0.42	0.18	0.6	0.53	0.62	0.47	0.4	0.41	0.95	0.59	0.86	0.71	0.76	0.35	0.7	0.88	0.94	0.69	0.87	0.41	0.89	0.48	0.21	0.39
Calcium signaling pathway (KEGG)	0.16	0.18	0.03	0.03	0.35	0.11	0.01	0.2	0.42	0.13	0.18	0.55	0.05	0.13	0.2	0.48	0.32	0.1	0	0.47	0.17	0.01	0	0.24	0.17	0.31	0.15	0.83	0.09	0	0.09	0.1	0.02	0.07	0.05	0	0.01	0.02	0.18	0.2	0.02	0.14	0.64	0.64	0.01	0	0.44	0	0.73
Cytokine cytokine receptor interaction (KEGG)	0	0	0	0	0	0	0	0	0	0	0	0	0	0	0.2	0	0	0	0	0	0	0	0	0	0	0	0	0	0	0	0	0	0	0	0	0	0	0.02	0.66	0	0	0	0	0	0	0	0	0	0
Chemokine signaling pathway (KEGG)	0.01	0	0	0	0.02	0	0	0	0.04	0	0	0	0	0	0.61	0	0	0	0	0	0	0	0	0	0	0	0	0.01	0	0	0	0	0	0	0	0	0.98	0.45	0.93	0.01	0.75	0.52	0	0.05	0.17	0.01	0	0.21	0
Phosphatidylinositol signaling system (KEGG)	0.87	0.32	0.84	0.87	0.9	0.15	0.72	0.81	0.61	0.7	0.32	0.73	0.12	0.3	0.41	0.64	0.6	0.44	0.17	0.6	0.88	0.78	0.2	0.39	0.52	0.74	0.38	0.97	0.15	0.15	0.49	0.69	0.2	0.79	0.36	0.41	0.71	0.8	0.42	0.82	0.75	0.54	0.82	0.94	0.27	0.14	0.42	0.16	0.88
Neuroactive ligand receptor interaction (KEGG)	0	0	0	0	0	0	0	0	0	0	0	0	0	0	0	0	0	0	0	0	0	0	0	0	0	0	0.05	0	0	0	0	0	0	0	0	0	0	0	0	0	0	0	0	0.01	0	0	0	0.01	0.05
Cell cycle (KEGG)	0.95	1	0.98	0.99	0.97	1	0.98	0.97	1	0.98	0.99	1	0.99	1	0.96	1	0.99	1	1	1	0.83	0.97	1	0.97	0.98	0.99	0.98	0.99	1	0.97	0.99	0.97	1	1	0.97	0.99	0.99	0.99	1	0.99	1	1	1	1	0.99	1	0.99	1	1
Oocyte meiosis (KEGG)	0.97	1	0.99	0.99	0.95	0.97	0.92	0.94	1	1	1	1	1	0.98	0.78	0.99	0.98	0.99	0.88	1	0.98	0.94	0.99	1	0.99	0.99	1	0.99	1	0.99	0.99	0.98	0.99	1	0.99	0.97	0.99	0.95	0.85	0.99	0.96	1	0.99	1	0.9	0.95	1	0.95	0.97
P53 signaling pathway (KEGG)	0.4	0.45	0.96	0.98	0.86	0.95	0.78	0.97	0.85	0.81	0.66	0.94	0.9	0.94	0.98	0.92	0.8	0.25	0.82	0.93	0.98	0.95	0.97	0.97	0.88	0.98	0.48	0.98	0.79	0.75	0.84	0.71	0.57	0.71	0.98	0.96	0.97	0.75	0.7	0.99	0.93	0.99	1	0.55	0.77	1	0.55	0.74	0.95
Ubiquitin mediated proteolysis (KEGG)	0.39	0.1	0.45	0.74	0.14	0.57	0.57	0.64	0.33	0.27	0.72	0.3	0.53	0.35	0.22	0.57	0.39	0.41	0.23	0.65	0.58	0.83	0.6	0.15	0.49	0.52	0.27	0.28	0.86	0.37	0.36	0.23	0.51	0.92	0.57	0.29	0.6	0.4	0.02	0.46	0.84	0.66	0.81	0.67	0.65	0.39	0.44	0.25	0.27
Snare interactions in vesicular transport (KEGG)	0	0	0.07	0	0.1	0.17	0.05	0	0.01	0	0.02	0	0.12	0.01	0.05	0.02	0.01	0	0.04	0.02	0.06	0.04	0.03	0	0	0.06	0	0.02	0.02	0.01	0	0	0.02	0	0.11	0.1	0.05	0	0.05	0.04	0.51	0.03	0	0	0	0.02	0.05	0.05	0
Regulation of autophagy (KEGG)	0.11	0.01	0.1	0.22	0.05	0.07	0.1	0	0.05	0.05	0.17	0.02	0.1	0	0	0.04	0.27	0.07	0	0.03	0.03	0.16	0.02	0	0.01	0.04	0.12	0.01	0.05	0.01	0.11	0.01	0.13	0.04	0.02	0.45	0.04	0.01	0	0.12	0	0	0.06	0.07	0.02	0.01	0.23	0.01	0.11
Lysosome (KEGG)	0	0.02	0.02	0.01	0	0	0.03	0.01	0.02	0.01	0.01	0	0	0	0	0.02	0	0	0	0	0	0	0.02	0.01	0.01	0.02	0	0	0.01	0	0	0	0	0.1	0.05	0.04	0.02	0	0	0.01	0.06	0.03	0.02	0	0.01	0	0.02	0	0
Endocytosis (KEGG)	0.17	0	0.05	0.01	0	0.01	0.1	0.48	0.02	0.03	0.01	0.01	0	0	0.03	0.02	0	0	0	0	0.3	0.03	0	0.03	0	0	0	0.01	0	0	0	0	0	0.5	0	0.37	0.02	0.03	0.01	0	0.35	0.06	0.05	0.08	0.19	0.01	0	0.04	0.05
Peroxisome (KEGG)	0	0	0	0	0	0.01	0.01	0	0	0	0.01	0	0.05	0	0.03	0.01	0	0	0.05	0	0.01	0.08	0.02	0	0	0	0	0	0.05	0	0	0	0.01	0.01	0	0.41	0.07	0	0.03	0	0	0	0	0	0	0.01	0	0.02	0
Mtor signaling pathway (KEGG)	0.22	0.17	0.29	0.33	0.41	0.18	0.39	0.69	0.22	0.48	0.12	0.06	0.15	0.13	0.37	0.2	0.18	0.14	0.18	0.15	0.16	0.23	0.15	0.15	0.31	0.14	0.02	0.74	0.29	0.08	0.18	0.07	0.15	0.31	0.14	0.46	0.71	0.51	0.06	0.07	0.69	0.71	0.43	0.49	0.15	0.45	0.1	0.13	0.13
Apoptosis (KEGG)	0.04	0	0.17	0.11	0.18	0.06	0	0.16	0.14	0.32	0.02	0.09	0.13	0.01	0.71	0.18	0.07	0.1	0.22	0.08	0.17	0	0.26	0.02	0.02	0.08	0.01	0.07	0.08	0.02	0.03	0	0.2	0.27	0.07	0.02	0.61	0.43	0.41	0.1	0.57	0.42	0.43	0.23	0.35	0.41	0.07	0.42	0.01
Cardiac muscle contraction (KEGG)	0.6	0.62	0.52	0.61	0.17	0.77	0.13	0.18	0.52	0.64	0.61	0.81	0.72	0.68	0.01	0.71	0.4	0.23	0.01	0.69	0.53	0.18	0.79	0.78	0.75	0.66	0.89	0.05	0.61	0.68	0.05	0.53	0.48	0.31	0.67	0.24	0.01	0	0	0.32	0	0	0.47	0.19	0	0	0.59	0	0.93
Vascular smooth muscle contraction (KEGG)	0.03	0	0.01	0.04	0.07	0	0	0.13	0	0	0	0.05	0.01	0	0.21	0.01	0.02	0	0.02	0.05	0.43	0.01	0	0.01	0	0.01	0	0.79	0.03	0	0	0.06	0	0.01	0.05	0	0.09	0.15	0.14	0	0.22	0.5	0.01	0.53	0.15	0.01	0	0	0.09
Wnt signaling pathway (KEGG)	0.98	0.99	0.79	0.94	0.99	0.84	0.96	0.99	0.73	0.99	0.79	0.98	0.84	0.99	0.96	0.78	0.93	0.98	0.93	0.96	0.97	0.74	0.36	0.8	1	1	0.58	0.99	0.7	0.76	0.89	0.99	0.78	0.92	0.96	0.37	0.99	1	1	0.84	0.98	1	1	0.94	0.92	0.94	0.9	0.99	0.96
Dorso ventral axis formation (KEGG)	0.22	0.13	0.17	0.46	0.67	0.09	0.5	0.41	0.1	0.12	0.12	0.3	0.07	0.07	0.89	0.09	0.21	0.1	0.38	0.14	0.68	0.29	0	0.17	0.16	0.16	0.33	0.68	0.07	0.12	0.41	0.15	0.12	0.44	0.11	0.37	0.96	0.95	0.78	0.22	0.86	0.96	0.51	0.9	0.49	0.68	0.06	0.45	0.25
Notch signaling pathway (KEGG)	0.41	0.04	0.07	0.14	0.32	0.02	0.38	0.58	0.06	0.02	0.02	0.22	0.02	0.01	0.6	0.16	0.09	0.14	0.3	0.03	0.34	0.09	0.02	0.04	0.3	0.07	0.01	0.33	0.01	0	0.04	0.14	0.05	0.44	0.03	0.02	0.74	0.74	0.26	0.03	0.88	0.89	0.29	0.69	0.9	0.71	0.01	0.52	0.38
Hedgehog signaling pathway (KEGG)	0.96	0.98	0.51	1	0.93	0.96	0.49	0.86	0.98	0.81	0.88	0.98	0.98	0.97	1	0.87	0.7	0.92	0.94	0.97	0.97	0.18	0.62	0.58	0.95	0.99	0.76	0.18	0.34	0.36	0.98	0.99	0.37	0.84	0.99	0.58	0.98	0.99	0.98	0.61	1	0.87	0.99	0.97	0.95	0.98	0.75	0.96	1
Tgf beta signaling pathway (KEGG)	0.97	0.82	0.29	0.73	0.99	0.29	0.24	1	0.38	0.31	0.62	0.89	0.17	0.92	1	0.73	0.52	1	0.99	0.72	1	0.02	0.1	0.64	0.83	0.83	0.44	0.73	0.05	0.05	1	1	0.32	0.79	0.13	0.96	1	0.99	1	0.99	1	1	1	0.98	1	1	0.09	0.99	0.99
Axon guidance (KEGG)	0.66	0.24	0.29	0.21	0.78	0.1	0.78	0.49	0.25	0.39	0.24	0.55	0.13	0.12	0.75	0.88	0.33	0.55	0.45	0.41	0.91	0.02	0.01	0.29	0.47	0.46	0.04	0.57	0.05	0	0.02	0.54	0.21	0.71	0.37	0.21	0.83	0.46	0.64	0.03	0.56	0.91	0.6	0.73	0.72	0.19	0.11	0.35	0.61
Vegf signaling pathway (KEGG)	0.8	0.4	0.71	0.77	0.78	0.37	0.8	0.42	0.68	0.69	0.58	0.55	0.68	0.35	0.47	0.53	0.31	0.64	0.34	0.5	0.62	0.41	0.83	0.81	0.7	0.44	0.41	0.83	0.69	0.5	0.32	0.08	0.83	0.98	0.59	0.74	0.91	0.23	0.34	0.56	0.68	0.9	0.6	0.52	0.53	0.25	0.45	0.17	0.35
Focal adhesion (KEGG)	0.05	0	0	0.02	0.2	0	0.02	0.75	0.02	0.01	0	0.06	0	0.01	0.66	0.04	0.01	0.2	0.22	0.03	0.63	0	0	0.02	0	0	0	0.22	0	0	0	0.04	0	0.36	0	0	0.76	0.85	0.17	0	0.85	0.98	0.2	0.85	0.86	0.51	0	0.78	0.32
Ecm receptor interaction (KEGG)	0.09	0.1	0	0.04	0.12	0	0.02	0.38	0.14	0.05	0.02	0.43	0	0.11	0.8	0.21	0.23	0.43	0.29	0.17	0.76	0	0	0.17	0.09	0.19	0.04	0.06	0.01	0	0	0.05	0	0.24	0.01	0.01	0.6	0.81	0.26	0.03	0.75	0.82	0.65	0.71	0.16	0.55	0	0.39	0.43
Cell adhesion molecules cams (KEGG)	0	0	0	0	0	0	0	0	0	0	0	0	0	0	0	0	0	0	0	0	0	0	0	0	0	0	0	0	0	0	0	0	0	0	0	0	0.01	0	0	0	0	0	0	0	0	0	0	0	0
Adherens junction (KEGG)	0.67	0.25	0.3	0.56	0.59	0.28	0.17	0.84	0.44	0.25	0.37	0.19	0.13	0.35	0.33	0.3	0.1	0.16	0.11	0.25	0.98	0.07	0.01	0.16	0.18	0.11	0	0.84	0.11	0.01	0.11	0.3	0.03	0.34	0.28	0.69	0.82	0.72	0.17	0.25	0.93	0.98	0.56	0.39	0.55	0.46	0.01	0.1	0.31
Tight junction (KEGG)	0.3	0	0.12	0.03	0.33	0.11	0.3	0.4	0.07	0.25	0.02	0.26	0	0.07	0.17	0.43	0.09	0.12	0.2	0.1	0.89	0.23	0	0	0.4	0.09	0	0.04	0	0.27	0.01	0.31	0.02	0.44	0.07	0.41	0.33	0.12	0.22	0.04	0.33	0.16	0.25	0.41	0.21	0.05	0	0.21	0.87
Gap junction (KEGG)	0.64	0.12	0.56	0.73	0.87	0.14	0.58	0.16	0.39	0.29	0.21	0.25	0.19	0.31	0.53	0.46	0.59	0.71	0.8	0.71	0.79	0.37	0.07	0.43	0.51	0.7	0.14	0.58	0.21	0.02	0.19	0.71	0.17	0.48	0.5	0.66	0.81	0.82	0.41	0.24	0.93	0.87	0.64	0.89	0.75	0.66	0.48	0.34	0.89
Complement and coagulation cascades (KEGG)	0.04	0	0	0	0.02	0	0.01	0	0.03	0.01	0	0.06	0	0	0.01	0	0	0	0.06	0.01	0	0	0	0	0.01	0.01	0	0	0	0	0	0	0	0	0.01	0.04	0.44	0.15	0.51	0.03	0.59	0.4	0.02	0.28	0.57	0.09	0	0.24	0
Antigen processing and presentation (KEGG)	0.01	0	0	0	0	0	0	0	0	0	0	0	0	0	0	0	0.01	0	0	0	0	0	0	0	0	0	0	0	0	0	0	0	0	0	0	0	0.03	0	0	0	0.01	0	0	0	0	0.01	0	0	0
Renin angiotensin system (KEGG)	0.01	0	0.04	0.03	0	0.02	0.15	0	0	0	0.08	0.09	0	0	0.75	0.01	0	0.04	0.26	0.02	0.23	0.02	0.09	0.03	0	0.01	0.02	0	0.01	0.05	0	0.06	0	0	0.02	0.23	0.82	1	0.49	0	0.37	0.46	0.01	0.07	0.47	0.39	0	0.4	0
Toll like receptor signaling pathway (KEGG)	0.01	0	0	0	0.01	0	0	0	0	0	0.01	0	0	0	0.11	0	0	0	0.01	0	0	0	0	0	0	0	0	0	0	0	0	0	0	0	0	0	0.22	0.1	0.26	0.02	0.32	0.03	0	0.09	0.19	0.09	0	0.05	0
Nod like receptor signaling pathway (KEGG)	0	0	0	0	0.17	0	0	0	0.01	0	0.01	0.02	0	0	0.67	0	0.01	0	0.02	0.01	0	0	0	0	0	0	0	0.06	0	0	0.01	0	0.05	0.01	0	0	0.87	0.41	0.95	0.09	0.87	0.33	0.02	0.07	0.95	0.49	0.02	0.52	0
Rig i like receptor signaling pathway (KEGG)	0.02	0.05	0.23	0.27	0.12	0.1	0.11	0.03	0.09	0.07	0	0.02	0.04	0.01	0.18	0.02	0.11	0.07	0.06	0.08	0.29	0.14	0.26	0	0.1	0.06	0.24	0.07	0	0.04	0.08	0.01	0.05	0.21	0.03	0.06	0.22	0.56	0.19	0.29	0.72	0.32	0.06	0.55	0.54	0.48	0.16	0.13	0
Cytosolic dna sensing pathway (KEGG)	0.01	0.01	0.04	0.03	0.13	0.05	0.05	0.04	0.07	0.04	0.18	0.03	0.05	0	0.3	0.02	0.18	0.03	0.15	0	0.01	0	0.13	0	0.03	0.02	0.29	0.14	0	0.04	0.01	0.02	0.3	0.03	0	0.02	0.47	0.25	0.39	0.41	0.7	0.1	0.06	0.44	0.57	0.36	0.18	0.1	0
Jak stat signaling pathway (KEGG)	0	0.01	0	0	0.07	0	0	0.01	0.01	0.01	0	0	0	0	0.74	0	0.01	0	0	0	0.11	0	0	0	0	0	0	0.09	0	0	0	0	0	0.02	0	0	0.16	0.08	0.19	0	0.11	0.24	0	0.23	0.41	0.03	0.01	0.35	0
Hematopoietic cell lineage (KEGG)	0.03	0	0	0.02	0	0	0.03	0.01	0.02	0.05	0	0.01	0	0	0.25	0	0	0	0	0	0	0	0	0	0.01	0.05	0	0	0	0	0.01	0	0.01	0.08	0	0.01	0.25	0.23	0.36	0.07	0.27	0.33	0	0.14	0.26	0.13	0.02	0.08	0
Natural killer cell mediated cytotoxicity (KEGG)	0.02	0	0	0	0.18	0	0.05	0	0.01	0.09	0	0.01	0.01	0	0.22	0.01	0.04	0.09	0.1	0	0	0	0.01	0	0	0.01	0	0.1	0.01	0	0	0	0	0	0	0	0.12	0.33	0.45	0	0.48	0.38	0	0.22	0.11	0.26	0.08	0.1	0
T cell receptor signaling pathway (KEGG)	0.29	0.35	0.58	0.21	1	0.58	0.51	0.1	0.53	0.71	0.17	0.12	0.26	0.11	0.99	0.3	0.18	0.1	0.59	0.17	0.71	0.08	0.5	0	0.33	0.05	0.21	0.9	0.14	0.19	0.29	0	0.62	0.49	0.15	0.14	1	0.99	1	0.47	0.93	0.89	0.07	0.79	0.98	0.86	0.26	0.88	0.06
B cell receptor signaling pathway (KEGG)	0.04	0.03	0.06	0.05	0.25	0.03	0.18	0.07	0.05	0.15	0.02	0.06	0.01	0	0.41	0.07	0.04	0.08	0.02	0.01	0.15	0.01	0.01	0	0.11	0.03	0.06	0.26	0	0.01	0.06	0	0.18	0.3	0.1	0.14	0.67	0.34	0.38	0.13	0.6	0.62	0.16	0.54	0.78	0.13	0.04	0.13	0.03
Fc epsilon ri signaling pathway (KEGG)	0.58	0.22	0.44	0.11	0.42	0.27	0.45	0.19	0.61	0.36	0.37	0.14	0.35	0.01	0.64	0.14	0.26	0.41	0.39	0.29	0.31	0.05	0.38	0.14	0.56	0.14	0.24	0.75	0.42	0.29	0.11	0.02	0.46	0.78	0.43	0.19	0.84	0.28	0.52	0.45	0.76	0.61	0.31	0.6	0.82	0.61	0.23	0.52	0
Fc gamma r mediated phagocytosis (KEGG)	0.66	0.15	0.31	0.33	0.5	0.41	0.52	0.72	0.43	0.6	0.06	0.52	0.24	0.07	0.62	0.43	0.25	0.45	0.08	0.15	0.59	0.08	0.04	0.07	0.45	0.23	0.25	0.27	0.11	0.1	0.18	0.04	0.34	0.38	0.35	0	0.72	0.46	0.54	0.26	0.76	0.49	0.54	0.57	0.4	0.36	0.33	0.17	0.06
Leukocyte transendothelial migration (KEGG)	0.01	0	0.02	0.01	0.1	0	0.01	0.13	0.01	0	0	0.01	0	0	0.62	0	0	0.02	0.02	0	0.18	0	0	0	0	0	0	0.05	0	0	0	0	0	0.4	0	0	0.86	0.33	0.48	0	0.83	0.36	0.03	0.32	0.6	0.35	0	0.54	0
Intestinal immune network for iga production (KEGG)	0	0	0	0	0	0	0	0	0	0	0	0	0	0	0.29	0	0	0	0	0	0	0	0	0	0	0	0	0	0	0	0	0	0	0	0	0	0.01	0	0.03	0	0.09	0	0	0	0.03	0	0	0.01	0
Circadian rhythm mammal (KEGG)	0.45	0.21	0.31	0.42	0.34	0.01	0.48	0.67	0.02	0.05	0.03	0.14	0.13	0.05	0.58	0.15	0.39	0	0.62	0.11	0.27	0.56	0.16	0.08	0.09	0.09	0.33	0.4	0.03	0.06	0.21	0.34	0.12	0.49	0.02	0.34	0.77	0.66	0.12	0.14	0.76	0.94	0.3	0.74	0.81	0.79	0.07	0.85	0.3
Long term potentiation (KEGG)	0.41	0.56	0.3	0.35	0.24	0.32	0.21	0.2	0.28	0.21	0.07	0.05	0.16	0.03	0.14	0.23	0.29	0.05	0.2	0.28	0.55	0.28	0.11	0.51	0.47	0.35	0.1	0.49	0.04	0.07	0.03	0.18	0.49	0.23	0.07	0.11	0.34	0.07	0.03	0.22	0.12	0.3	0.32	0.15	0.15	0.03	0.32	0.09	0.68
Neurotrophin signaling pathway (KEGG)	0.31	0.19	0.14	0.31	0.24	0.17	0.67	0.34	0.12	0.19	0.04	0.1	0.12	0.03	0.55	0.05	0.18	0.41	0.22	0.08	0.53	0.11	0.14	0.29	0.37	0.21	0.07	0.65	0.17	0.05	0.12	0.1	0.16	0.46	0.18	0.62	0.34	0.26	0.31	0.14	0.52	0.52	0.31	0.33	0.48	0.22	0.13	0.55	0.33
Long term depression (KEGG)	0.28	0.04	0.21	0.2	0.31	0.05	0.33	0.34	0.06	0.07	0.13	0.05	0.03	0.17	0.27	0.48	0.08	0.03	0.01	0.23	0.16	0.16	0.44	0.1	0.2	0.27	0.08	0.63	0.22	0.02	0.02	0.01	0.02	0.5	0.12	0.69	0.24	0.01	0	0.12	0.02	0.07	0.46	0.51	0.12	0.09	0.15	0	0.22
Olfactory transduction (KEGG)	0	0	0	0	0	0	0	0	0	0	0	0	0	0	0	0	0	0	0	0	0	0	0	0	0	0	0	0	0	0	0	0	0	0	0	0	0	0	0	0	0	0	0	0	0	0	0	0	0
Taste transduction (KEGG)	0.24	0.01	0.01	0.14	0.18	0.06	0.05	0	0.06	0.18	0	0.14	0.03	0.02	0.01	0.3	0.19	0.08	0.02	0.09	0.05	0.06	0.28	0.3	0.37	0.09	0.08	0.08	0.03	0.14	0	0.11	0.12	0.04	0.12	0.1	0	0.04	0	0.16	0	0.06	0.32	0.24	0.05	0.03	0.2	0.1	0.18
Regulation of actin cytoskeleton (KEGG)	0.4	0	0.3	0.17	0.6	0.04	0.13	0.66	0.3	0.17	0.04	0.28	0.02	0.05	0.54	0.48	0.35	0.55	0.13	0.26	0.91	0	0.01	0.09	0.34	0.13	0.04	0.85	0.11	0.03	0.07	0.23	0.07	0.76	0.06	0.14	0.17	0.67	0.59	0.06	0.49	0.63	0.63	0.87	0.45	0.23	0.03	0.74	0.04
Insulin signaling pathway (KEGG)	0.41	0.35	0.68	0.74	0.18	0.35	0.61	0.8	0.57	0.47	0.69	0.59	0.58	0.53	0.71	0.28	0.54	0.38	0.17	0.4	0.65	0.37	0.74	0.4	0.66	0.55	0.24	0.75	0.76	0.54	0.81	0.6	0.4	0.62	0.53	0.77	0.64	0.36	0.23	0.34	0.8	0.67	0.74	0.84	0.43	0.62	0.33	0.41	0.39
Gnrh signaling pathway (KEGG)	0.68	0.37	0.53	0.51	0.75	0.27	0.55	0.3	0.53	0.39	0.1	0.22	0.17	0.17	0.59	0.51	0.27	0.27	0.46	0.5	0.62	0.26	0.32	0.45	0.73	0.37	0.16	0.93	0.61	0.1	0.03	0.22	0.22	0.75	0.61	0.31	0.72	0.77	0.51	0.38	0.87	0.73	0.66	0.97	0.85	0.86	0.35	0.63	0.27
Progesterone mediated oocyte maturation (KEGG)	0.99	1	0.99	1	0.96	0.97	0.99	0.91	0.99	1	0.98	0.99	0.99	0.96	0.93	0.98	1	1	0.89	1	0.93	0.94	0.98	0.98	0.99	0.99	1	1	1	0.97	0.99	0.97	0.97	1	0.95	0.97	0.99	0.97	0.81	0.99	1	1	0.99	1	0.88	0.95	1	0.89	0.96
Melanogenesis (KEGG)	0.89	0.96	0.97	0.91	1	0.99	0.97	0.99	1	0.96	0.95	0.99	0.97	0.82	0.99	0.97	0.98	1	0.87	0.99	1	0.66	0.75	0.97	1	1	0.94	0.99	0.85	0.64	0.86	1	0.63	0.99	0.91	0.2	0.97	0.99	0.87	0.89	0.79	1	0.76	1	0.86	0.99	0.99	0.96	0.91
Adipocytokine signaling pathway (KEGG)	0.05	0.04	0.24	0.25	0.22	0.07	0.18	0.38	0.19	0.03	0.27	0.1	0.16	0.06	0.16	0.15	0.04	0	0.03	0.1	0.01	0.04	0.13	0.02	0.11	0.02	0.01	0.33	0.1	0.15	0.07	0.09	0.21	0.28	0.1	0.37	0.21	0.1	0.03	0.09	0.15	0.24	0.16	0.49	0.3	0.11	0.16	0.02	0.04
Type ii diabetes mellitus (KEGG)	0.05	0.01	0.07	0.03	0.07	0.06	0.07	0.11	0.1	0.12	0.1	0.09	0.03	0.01	0.11	0.02	0.29	0.12	0.1	0.03	0.21	0.01	0.03	0.23	0.07	0.04	0.26	0.37	0.07	0.02	0.02	0	0.02	0.25	0.01	0.13	0.18	0.09	0.08	0.07	0.05	0.27	0.06	0.02	0.14	0.06	0.19	0.19	0.05
Type i diabetes mellitus (KEGG)	0	0	0	0	0	0	0	0	0	0	0	0	0	0	0	0	0	0	0	0	0	0	0	0	0	0	0	0	0	0	0	0	0	0	0	0	0	0	0	0	0	0	0	0	0	0	0	0	0
Maturity onset diabetes of the young (KEGG)	0.08	0.82	0.78	0.19	0.52	0.95	0.16	0.06	0.25	0.23	0.83	0.3	0.88	0.66	0.68	0.4	0.13	0.24	0.97	0.21	0.26	0.51	0.6	0.9	0.35	0.34	0.72	0.37	0.75	0.44	0.5	0.77	0.39	0.13	0.22	0.9	0.41	0.71	0.71	0.18	0.07	0.49	0.06	0.28	0.7	0.62	0.44	0.65	0.59
Aldosterone regulated sodium reabsorption (KEGG)	0.64	0.37	0.1	0.41	0.71	0.11	0.45	0.36	0.16	0.07	0.14	0.51	0.08	0.24	0	0.59	0.31	0.29	0	0.34	0.45	0.08	0.09	0.37	0.4	0.41	0.13	0.49	0.04	0.29	0.04	0.39	0.06	0.25	0.4	0.23	0.05	0.01	0	0.61	0.11	0.23	0.54	0.67	0.06	0	0.2	0.01	0.79
Vasopressin regulated water reabsorption (KEGG)	0.29	0	0	0	0.03	0	0.03	0.09	0	0.04	0	0.04	0	0.05	0.44	0.03	0.01	0	0.05	0.05	0.15	0.02	0	0	0.04	0.01	0	0.03	0	0	0	0.01	0	0.04	0	0.08	0.41	0.3	0.22	0.01	0.55	0.29	0.06	0.61	0.67	0.3	0	0.34	0.25
Proximal tubule bicarbonate reclamation (KEGG)	0.09	0.03	0.09	0.03	0	0.07	0.12	0.07	0.03	0	0.18	0.02	0.03	0.03	0	0.04	0.01	0.03	0.04	0.05	0.37	0.2	0.01	0.06	0.05	0.03	0.02	0.02	0.01	0.12	0.15	0.13	0.07	0.11	0.01	0.37	0	0	0	0	0.03	0	0.01	0.06	0.01	0.04	0	0.01	0.05
Alzheimers disease (KEGG)	0	0.08	0	0	0	0.03	0	0	0	0.18	0.06	0	0.06	0.08	0	0.07	0.01	0	0	0.11	0	0.04	0.05	0.05	0.01	0.05	0.05	0	0.1	0.12	0	0	0.06	0	0.05	0.67	0	0	0	0	0	0	0	0	0	0	0.07	0	0.03
Parkinsons disease (KEGG)	0.09	0.21	0	0.02	0	0.02	0	0	0	0.12	0.43	0.03	0.09	0.26	0	0.25	0.04	0	0	0.27	0.05	0.14	0.18	0.18	0.08	0.08	0.09	0	0.1	0.43	0.02	0.01	0.34	0.05	0.16	0.78	0	0	0	0.03	0	0	0	0	0	0	0.14	0	0.01
Amyotrophic lateral sclerosis als (KEGG)	0.37	0.42	0.43	0.3	0.04	0.12	0.08	0.03	0.27	0.11	0	0.44	0.03	0.44	0.53	0.27	0.14	0.03	0.5	0.36	0.08	0	0.18	0.1	0.47	0.37	0.44	0.29	0.03	0.1	0	0.09	0.24	0.33	0.11	0.22	0.76	0.59	0.54	0.21	0.16	0.46	0.25	0.14	0.23	0.56	0.41	0.37	0.14
Huntingtons disease (KEGG)	0.03	0.02	0.04	0.04	0	0	0.01	0.02	0.02	0.04	0.02	0.04	0.01	0.04	0	0.03	0	0	0	0.01	0.07	0.05	0.02	0.01	0.01	0	0.01	0	0.02	0.13	0.09	0	0.01	0.02	0.03	0.88	0	0	0	0	0	0	0	0	0	0	0.02	0	0.02
Prion diseases (KEGG)	0.61	0.3	0.07	0.04	0.46	0.03	0.3	0.2	0.17	0.07	0.35	0.3	0.17	0.31	0.29	0.25	0.16	0.14	0.06	0.48	0.21	0.25	0.21	0.34	0.36	0.38	0.33	0.23	0.12	0.23	0.16	0.19	0.22	0.47	0.25	0.22	0.75	0.33	0.52	0.34	0.79	0.61	0.37	0.66	0.38	0.27	0.44	0.17	0.22
Vibrio cholerae infection (KEGG)	0.62	0.49	0.17	0.48	0.17	0.11	0.52	0.39	0.7	0.47	0.53	0.78	0.45	0.69	0	0.6	0.55	0.19	0	0.74	0.26	0.41	0.54	0.74	0.51	0.72	0.05	0.23	0.33	0.46	0.19	0.28	0.52	0.78	0.61	0.4	0	0	0	0.27	0.01	0.28	0.59	0.44	0	0	0.33	0	0.17
Epithelial cell signaling in helicobacter pylori infection (KEGG)	0.21	0.03	0.05	0.24	0.04	0.17	0.26	0.01	0.24	0.09	0.31	0.07	0.27	0.24	0.01	0.3	0.4	0.09	0	0.08	0.41	0.15	0.4	0.22	0.24	0.67	0.02	0	0.08	0.23	0.03	0.01	0.36	0.91	0.46	0.27	0.14	0.03	0	0.17	0.02	0.45	0.6	0.26	0.04	0	0.07	0.05	0.03
Pathogenic escherichia coli infection (KEGG)	0.91	0.24	0.81	0.68	0.84	0.57	0.99	0.57	0.85	0.86	0.89	0.79	0.85	0.98	0.67	0.86	0.95	0.96	0.7	0.93	0.8	0.84	0.85	0.55	0.88	0.9	0.75	0.54	0.93	0.93	0.76	0.74	0.92	0.94	0.95	0.8	0.93	0.86	0.84	0.62	0.98	0.95	0.81	0.87	0.91	0.73	0.9	0.93	0.91
Leishmania infection (KEGG)	0	0	0	0	0	0	0	0	0	0	0	0	0	0	0.03	0	0	0	0	0	0	0	0	0	0	0	0	0	0	0	0	0	0	0	0	0	0.06	0	0	0	0.29	0	0	0	0.11	0	0	0	0
Pathways in cancer (KEGG)	0.84	0.04	0.57	0.6	0.92	0.15	0.69	0.99	0.26	0.31	0.34	0.67	0.01	0.17	0.83	0.43	0.21	0.91	0.27	0.25	1	0.03	0	0.17	0.42	0.42	0.2	0.54	0	0.01	0.16	0.53	0.02	0.95	0.26	0.52	0.96	0.97	0.61	0.36	0.78	1	0.96	0.97	0.47	0.7	0.08	0.74	0.83
Colorectal cancer (KEGG)	0.93	0.88	0.84	0.87	0.88	0.66	0.91	0.93	0.72	0.84	0.98	0.96	0.86	0.84	0.8	0.9	0.97	0.91	0.76	0.91	0.95	0.31	0.55	0.8	0.96	0.71	0.92	0.97	0.69	0.72	0.91	0.98	0.91	0.97	0.97	0.99	0.94	0.96	0.92	0.72	0.95	0.97	0.96	0.97	0.94	0.82	0.82	0.88	0.81
Renal cell carcinoma (KEGG)	0.18	0.06	0.15	0.13	0.26	0.03	0.29	0.4	0.15	0.09	0.07	0.08	0.27	0.15	0.56	0.32	0.05	0	0.33	0.05	0.3	0.06	0.1	0.05	0.15	0.12	0.02	0.5	0.14	0.02	0.13	0.03	0.21	0.33	0.07	0.48	0.71	0.11	0.19	0.16	0.41	0.63	0.23	0.35	0.15	0.05	0.07	0.32	0.01
Pancreatic cancer (KEGG)	0.47	0.02	0.58	0.13	0.61	0.34	0.45	0.69	0.16	0.54	0.35	0.26	0.07	0.16	0.67	0.13	0.06	0.49	0.42	0.2	0.56	0.16	0.2	0.11	0.11	0.23	0.15	0.7	0.04	0.03	0.02	0.06	0.38	0.65	0.17	0.96	0.97	0.93	0.86	0.39	0.75	0.99	0.45	0.76	0.7	0.33	0.13	0.42	0.13
Endometrial cancer (KEGG)	0.69	0.27	0.79	0.9	0.45	0.8	0.71	0.78	0.65	0.58	0.77	0.71	0.6	0.41	0.18	0.52	0.8	0.75	0.54	0.58	0.94	0.64	0.77	0.69	0.85	0.93	0.59	0.81	0.82	0.46	0.52	0.67	0.65	0.78	0.88	0.79	0.82	0.77	0.09	0.48	0.46	1	0.98	0.83	0.73	0.82	0.43	0.37	0.57
Glioma (KEGG)	0.95	0.17	0.89	0.8	0.83	0.84	0.64	0.96	0.38	0.71	0.46	0.86	0.2	0.32	0.9	0.8	0.6	0.92	0.4	0.73	0.93	0.68	0.7	0.56	0.74	0.71	0.64	0.98	0.21	0.31	0.57	0.54	0.41	0.95	0.48	0.88	0.89	0.91	0.69	0.66	0.85	0.83	0.8	0.99	0.71	0.76	0.42	0.74	0.87
Prostate cancer (KEGG)	0.42	0.02	0.66	0.45	0.86	0.5	0.73	0.64	0.04	0.23	0.11	0.38	0.04	0.04	0.61	0.23	0.21	0.59	0.76	0.07	0.84	0.05	0.14	0.26	0.08	0.14	0.13	0.88	0.03	0.01	0.04	0.06	0.07	0.67	0.13	0.52	0.74	0.84	0.38	0.19	0.25	0.95	0.67	0.8	0.5	0.64	0.13	0.76	0.32
Thyroid cancer (KEGG)	0.99	0.69	0.98	1	0.7	0.83	0.95	0.98	0.89	0.97	0.95	0.85	0.94	0.86	0.88	0.94	0.94	0.91	0.82	0.97	1	0.91	0.95	0.98	0.95	0.97	0.98	0.98	0.94	0.75	0.99	0.99	0.74	0.96	0.89	0.94	0.95	0.85	0.58	0.89	0.6	0.96	0.99	0.94	0.96	0.92	0.97	0.77	0.88
Basal cell carcinoma (KEGG)	1	0.95	0.98	0.98	1	1	0.93	0.98	0.98	1	0.96	0.98	0.99	0.97	1	1	1	0.96	0.91	0.98	1	0.53	0.93	0.95	1	1	0.96	0.95	0.96	0.99	1	0.95	0.96	0.96	1	0.64	0.99	1	0.99	0.99	0.96	1	0.9	1	0.94	0.97	0.97	0.95	0.99
Melanoma (KEGG)	0.7	0.17	0.78	0.74	0.77	0.69	0.73	0.88	0.8	0.56	0.33	0.71	0.14	0.64	0.7	0.75	0.76	0.85	0.36	0.91	0.87	0.2	0.41	0.47	0.54	0.69	0.36	0.79	0.13	0.15	0.28	0.31	0.62	0.97	0.57	0.68	0.54	0.35	0.14	0.7	0.29	0.92	0.91	0.87	0.53	0.3	0.4	0.63	0.05
Bladder cancer (KEGG)	0.88	0.25	0.83	0.53	0.85	0.48	0.68	0.86	0.33	0.71	0.51	0.57	0.25	0.8	0.91	0.62	0.37	0.94	0.41	0.77	0.48	0.78	0.92	0.97	0.41	0.94	0.62	0.98	0.35	0.21	0.18	0.55	0.47	0.87	0.99	0.86	0.92	0.9	0.77	0.69	0.89	1	0.94	0.92	0.95	0.98	0.91	0.91	0.9
Chronic myeloid leukemia (KEGG)	0.79	0.76	0.82	0.85	0.88	0.71	0.9	0.84	0.77	0.83	0.68	0.74	0.76	0.78	0.96	0.75	0.86	0.91	0.81	0.72	0.75	0.56	0.81	0.46	0.86	0.73	0.65	0.93	0.78	0.56	0.64	0.49	0.78	0.93	0.63	0.88	0.96	0.87	0.93	0.73	0.82	0.94	0.76	1	0.94	0.92	0.79	0.98	0.75
Acute myeloid leukemia (KEGG)	0.87	0.22	0.81	0.52	0.95	0.82	0.74	0.69	0.68	0.75	0.42	0.66	0.38	0.09	0.64	0.71	0.91	0.82	0.68	0.79	0.93	0.34	0.26	0.54	0.74	0.75	0.45	0.99	0.57	0.27	0.67	0.23	0.51	0.66	0.58	0.81	0.88	0.96	0.5	0.69	0.86	0.96	0.83	0.99	0.81	0.91	0.84	0.63	0.15
Small cell lung cancer (KEGG)	0.77	0.2	0.79	0.97	0.92	0.37	0.65	0.99	0.5	0.68	0.31	0.78	0.22	0.1	0.89	0.62	0.6	0.69	0.93	0.55	0.88	0.14	0.03	0.26	0.56	0.19	0.51	0.84	0.02	0.08	0.29	0.7	0.08	0.98	0.31	0.7	0.96	0.94	0.71	0.63	0.77	0.98	0.83	0.94	0.88	0.6	0.52	0.92	0.91
Non small cell lung cancer (KEGG)	0.73	0.55	0.76	0.73	0.73	0.74	0.88	0.65	0.72	0.71	0.67	0.33	0.68	0.49	0.76	0.81	0.58	0.72	0.54	0.74	0.82	0.33	0.57	0.63	0.73	0.6	0.55	0.89	0.5	0.58	0.49	0.48	0.61	0.8	0.76	0.88	0.74	0.54	0.8	0.72	0.82	0.83	0.82	0.84	0.92	0.44	0.6	0.86	0.26
Asthma (KEGG)	0	0	0	0	0	0	0	0	0	0	0	0	0	0	0	0	0	0	0	0	0	0	0	0	0	0	0	0	0	0	0	0	0	0	0	0	0	0	0	0	0.03	0	0	0	0	0	0	0	0
Autoimmune thyroid disease (KEGG)	0	0	0	0	0	0	0	0	0	0	0	0	0	0	0	0	0	0	0	0	0	0	0	0	0	0	0	0	0	0	0	0	0	0	0	0	0	0	0	0	0	0	0	0	0	0	0	0	0
Systemic lupus erythematosus (KEGG)	0.06	0.05	0.01	0.02	0.07	0.03	0.01	0	0.03	0.05	0	0.01	0.02	0.02	0.64	0.05	0	0	0.02	0.06	0.01	0	0.02	0	0.05	0.03	0.03	0.01	0.02	0.01	0.03	0	0.09	0	0.02	0.01	0.14	0.16	0.48	0.05	0.26	0.06	0.01	0.07	0.26	0.05	0.01	0.03	0
Allograft rejection (KEGG)	0	0	0	0	0	0	0	0	0	0	0	0	0	0	0	0	0	0	0	0	0	0	0	0	0	0	0	0	0	0	0	0	0	0	0	0	0	0	0	0	0	0	0	0	0	0	0	0	0
Graft versus host disease (KEGG)	0	0	0	0	0	0	0	0	0	0	0	0	0	0	0	0	0	0	0	0	0	0	0	0	0	0	0	0	0	0	0	0	0	0	0	0	0	0	0	0	0	0	0	0	0	0	0	0	0
Primary immunodeficiency (KEGG)	0.38	0.38	0.6	0.48	0.98	0.98	0.51	0.34	0.69	0.88	0.27	0.21	0.61	0.23	1	0.29	0.77	0.51	0.52	0.25	0.24	0.05	0.82	0.08	0.48	0.14	0.84	0.81	0.53	0.43	0.59	0.02	0.88	0.34	0.17	0.02	0.98	0.99	0.99	0.95	0.87	0.74	0.01	0.86	1	1	0.8	1	0.03
Hypertrophic cardiomyopathy hcm (KEGG)	0.92	0.44	0.07	0.59	0.68	0.04	0.34	0.51	0.78	0.15	0.3	0.81	0.22	0.54	0.85	0.41	0.83	0.87	0.54	0.82	0.97	0.07	0.15	0.53	0.74	0.65	0.12	0.42	0.14	0.03	0.18	0.59	0.04	1	0.72	0.29	0.68	0.4	0.5	0.42	0.54	0.87	0.94	0.99	0.43	0.32	0.29	0.77	0.67
Arrhythmogenic right ventricular cardiomyopathy arvc (KEGG)	0.94	0.61	0.44	0.52	0.9	0.07	0.63	0.9	0.77	0.5	0.14	0.76	0.06	0.57	0.97	0.78	0.81	0.96	0.75	0.83	1	0.05	0.03	0.72	0.9	0.78	0.08	0.44	0.36	0.08	0.07	0.64	0.07	0.97	0.4	0.19	0.98	0.62	0.71	0.26	0.85	1	1	0.95	0.82	0.73	0.63	0.95	0.74
Dilated cardiomyopathy (KEGG)	0.75	0.41	0.25	0.63	0.58	0.07	0.19	0.73	0.61	0.21	0.32	0.76	0.35	0.53	0.88	0.54	0.64	0.87	0.67	0.7	0.95	0.09	0.02	0.34	0.91	0.56	0.08	0.5	0.31	0.05	0.15	0.47	0.04	0.88	0.65	0.06	0.57	0.94	0.41	0.5	0.75	0.81	0.98	0.86	0.66	0.66	0.35	0.89	0.32
Viral myocarditis (KEGG)	0	0	0	0	0	0	0	0	0	0	0	0	0	0	0.19	0	0	0	0	0	0	0	0	0	0	0	0	0	0	0	0	0	0	0	0	0	0.01	0	0.01	0	0.19	0.02	0	0	0.02	0.02	0	0	0
Rela pathway (BIOCARTA)	0.1	0.01	0.02	0.03	0.18	0.06	0.13	0.31	0.02	0.01	0	0.07	0	0.02	0.25	0	0.01	0.07	0.17	0.04	0.38	0	0	0.04	0.05	0	0.01	0.12	0.01	0	0.01	0.03	0.02	0.11	0	0.26	0.29	0.51	0.38	0.08	0.49	0.35	0.13	0.49	0.61	0.46	0.05	0.14	0.08
No1 pathway (BIOCARTA)	0.7	0.14	0.2	0.45	0.11	0.33	0.18	0.53	0.43	0.78	0.57	0.73	0.72	0.58	0.28	0.64	0.61	0.28	0.57	0.41	0.85	0.22	0.33	0.54	0.61	0.84	0.33	0.93	0.07	0.05	0.69	0.58	0.25	0.27	0.71	0.76	0.38	0.04	0.05	0.3	0.2	0.47	0.57	0.39	0.19	0.09	0.26	0.1	0.5
Csk pathway (BIOCARTA)	0.86	0.68	0.67	0.92	0.91	0.9	0.55	0.56	0.88	0.9	0.66	0.48	0.9	0.46	0.82	0.8	0.71	0.79	0.7	0.48	0.6	0.78	0.87	0.17	0.72	0.51	0.79	0.65	0.52	0.74	0.87	0.23	0.77	0.9	0.71	0.02	0.96	0.71	0.53	0.89	0.79	0.86	0.09	0.85	0.67	0.92	0.64	0.57	0.26
Srcrptp pathway (BIOCARTA)	0.96	1	0.97	0.94	0.99	0.98	1	0.95	0.96	0.99	1	0.98	0.99	0.98	0.96	0.97	0.98	0.97	1	1	0.94	0.94	0.98	1	0.99	1	0.99	0.99	0.99	0.97	0.98	0.99	0.99	0.99	0.98	0.92	1	1	0.98	0.98	0.99	0.99	0.98	1	0.94	0.98	1	0.99	0.97
Ami pathway (BIOCARTA)	0.46	0.09	0.11	0.58	0.53	0.38	0.31	0.53	0.28	0.05	0.41	0.27	0.05	0.12	0.72	0.1	0.18	0.28	0.8	0.56	0.84	0.06	0.08	0.26	0.12	0.16	0.11	0.03	0.09	0.05	0.3	0.13	0.05	0.42	0.01	0.76	1	0.93	0.83	0.49	1	0.99	0.5	0.56	0.81	0.86	0.36	0.79	0.35
Granulocytes pathway (BIOCARTA)	0.04	0	0.01	0	0.07	0	0.05	0.02	0.14	0.11	0	0	0.01	0	0.97	0	0	0.03	0.2	0.01	0	0	0.03	0	0	0.01	0.12	0.15	0.03	0.01	0.02	0	0.11	0.12	0	0	0.93	0.82	0.99	0.09	0.8	0.53	0.03	0.62	0.95	0.78	0.17	0.74	0.04
Lym pathway (BIOCARTA)	0.1	0.01	0.02	0.02	0.39	0	0.17	0.06	0.08	0.07	0	0.04	0	0.02	0.79	0.01	0.02	0.03	0.48	0	0	0	0.02	0.02	0.02	0.07	0.11	0.3	0.07	0.01	0.01	0	0.06	0.31	0.01	0.09	0.86	0.86	0.85	0.05	0.3	0.92	0.19	0.58	0.82	0.76	0.07	0.86	0.08
Arap pathway (BIOCARTA)	0.48	0.64	0.36	0.73	0.07	0.35	0.52	0.5	0.94	0.76	0.58	0.89	0.81	0.93	0.54	0.7	0.84	0.67	0.68	0.81	0.39	0.45	0.79	0.73	0.71	0.78	0.87	0.51	0.79	0.93	0.39	0.52	0.5	0.67	0.68	0.15	0.49	0.14	0.5	0.79	0.78	0.51	0.9	0.43	0.91	0.22	0.62	0.87	0.74
Agr pathway (BIOCARTA)	0.02	0.09	0.08	0.07	0.05	0.05	0.09	0.01	0.04	0.15	0.03	0.1	0.15	0.07	0.33	0.27	0.02	0	0.11	0.15	0.26	0	0	0.12	0.16	0.04	0.01	0.07	0.14	0.01	0.01	0	0	0.33	0.03	0.19	0.46	0.14	0.24	0.05	0.12	0.82	0.18	0.35	0.44	0.07	0	0.34	0.19
Akap95 pathway (BIOCARTA)	0.97	0.96	0.99	0.98	0.95	0.94	0.96	0.95	0.98	0.95	1	0.97	0.97	1	0.92	0.98	0.97	0.99	0.98	0.98	0.94	0.93	0.99	0.97	0.98	0.97	0.98	0.98	0.99	0.99	1	0.99	0.99	0.97	0.99	1	1	0.93	0.93	0.98	0.99	0.96	0.98	0.97	0.89	0.94	0.99	0.74	0.97
Akt pathway (BIOCARTA)	0.26	0.09	0.07	0.39	0.36	0.31	0.41	0.69	0.18	0.32	0.13	0.34	0.11	0.08	0.11	0.06	0.32	0.21	0.03	0.17	0.5	0.32	0.28	0.09	0.08	0.09	0.09	0.26	0.11	0.12	0.12	0	0.12	0.6	0.19	0.66	0.67	0.19	0.32	0.28	0.57	0.48	0.36	0.42	0.35	0.05	0.17	0.08	0.29
Alk pathway (BIOCARTA)	0.85	0.57	0.76	0.62	0.83	0.35	0.29	0.89	0.53	0.47	0.91	0.73	0.54	0.87	0.77	0.33	0.28	0.28	0.92	0.54	0.78	0.39	0.1	0.32	0.54	0.32	0.26	0.44	0.08	0.21	0.98	1	0.14	0.51	0.43	0.93	0.49	0.87	0.79	0.53	0.96	0.75	0.96	0.9	0.94	0.98	0.32	0.96	0.99
At1r pathway (BIOCARTA)	0.29	0.23	0.29	0.18	0.27	0.21	0.57	0.1	0.4	0.14	0.34	0.35	0.13	0.3	0.38	0.35	0.21	0.03	0.25	0.31	0.36	0.12	0.21	0.33	0.44	0.39	0.14	0.29	0.21	0.1	0.01	0.13	0.56	0.67	0.14	0.23	0.59	0.3	0.02	0.16	0.33	0.51	0.32	0.2	0.51	0.39	0.04	0.3	0.21
Ace2 pathway (BIOCARTA)	0	0.01	0.03	0.03	0	0.2	0	0.02	0	0	0.15	0	0	0	0.46	0.01	0	0.01	0.22	0.02	0.95	0.01	0.01	0	0	0.01	0	0.01	0.01	0	0	0.02	0	0.02	0	0.13	0.3	0.65	0.01	0	0.46	0.1	0.02	0	0.12	0.4	0	0.29	0.02
Asbcell pathway (BIOCARTA)	0.01	0.02	0	0	0.26	0.03	0	0	0	0.02	0.01	0.04	0	0.01	0.54	0	0	0	0.1	0	0	0	0.01	0	0	0	0.02	0.01	0	0	0.02	0	0.07	0	0	0	0.04	0.17	0.85	0.02	0.35	0.03	0	0.02	0.12	0.12	0.06	0.04	0
Dnafragment pathway (BIOCARTA)	0.84	0.73	0.82	0.84	0.8	0.81	0.82	0.86	0.92	0.74	0.82	0.81	0.85	0.78	0.89	0.71	0.79	0.86	0.83	0.74	0.72	0.78	0.77	0.77	0.73	0.85	0.84	0.88	0.87	0.65	0.82	0.86	0.83	0.81	0.83	0.77	0.82	0.73	0.87	0.8	0.93	0.93	0.78	0.85	0.76	0.83	0.84	0.8	0.74
Chemical pathway (BIOCARTA)	0.83	0.74	0.9	0.82	0.78	0.44	0.84	0.9	0.79	0.75	0.53	0.85	0.73	0.61	0.82	0.81	0.84	0.64	0.74	0.74	0.72	0.5	0.8	0.77	0.83	0.83	0.76	0.55	0.66	0.8	0.8	0.72	0.92	0.83	0.84	0.47	1	0.93	0.75	0.67	0.91	0.84	0.84	0.82	0.95	0.84	0.74	0.91	0.49
Sppa pathway (BIOCARTA)	0.29	0.01	0	0.62	0.77	0.02	0.23	0.43	0.16	0.21	0.02	0.23	0.01	0.16	0.99	0.41	0.11	0.17	0.91	0.2	0.12	0.05	0.03	0.11	0.18	0.01	0.01	0.72	0.01	0.1	0.29	0.46	0.03	0.67	0.25	0.28	0.96	0.63	0.37	0.56	0.66	0.96	0.21	0.87	0.76	0.87	0.05	0.72	0.38
Atm pathway (BIOCARTA)	0.6	0.47	0.82	0.89	0.83	0.7	0.7	0.98	0.78	0.97	0.91	0.96	0.89	0.75	0.87	0.8	0.68	0.5	0.69	0.88	0.78	0.75	0.98	0.98	0.92	0.93	0.96	0.75	0.66	0.88	0.63	0.8	0.41	0.7	0.96	0.98	0.99	0.62	0.97	0.85	0.86	1	0.81	0.72	0.98	0.87	0.69	0.61	0.58
Agpcr pathway (BIOCARTA)	0.82	0.92	0.87	0.97	0.85	0.92	0.68	0.67	0.84	0.94	0.88	0.86	0.95	0.95	0.94	0.95	0.75	0.88	0.86	0.95	0.89	0.83	0.94	0.7	0.89	0.89	0.87	0.77	0.96	0.94	0.96	0.88	0.81	0.99	0.6	0.89	0.97	0.94	0.55	0.95	0.84	0.98	0.91	0.37	0.86	0.83	0.76	0.55	0.77
Bcellsurvival pathway (BIOCARTA)	0.53	0.36	0.62	0.62	0.81	0.27	0.82	0.47	0.18	0.11	0.45	0.56	0.19	0.36	0.81	0.41	0.21	0.47	0.7	0.12	0.52	0.01	0.09	0.28	0.61	0.1	0.33	0.92	0.07	0.27	0.6	0.2	0.44	0.75	0.63	0.17	0.97	0.62	0.98	0.51	0.88	0.94	0.52	0.92	0.85	0.94	0.22	0.95	0.34
Blymphocyte pathway (BIOCARTA)	0	0	0	0	0.1	0	0	0	0	0.01	0	0	0	0	0.59	0	0	0	0	0	0	0	0	0	0	0	0.01	0.01	0.01	0	0	0	0.02	0	0	0	0.47	0.15	0.74	0.02	0.32	0.25	0	0.16	0.4	0.19	0	0.18	0
Bcr pathway (BIOCARTA)	0.45	0.12	0.41	0.1	0.36	0.07	0.66	0.2	0.39	0.05	0.12	0.2	0.12	0.11	0.38	0.2	0.1	0.32	0.24	0.1	0.23	0.03	0.13	0.04	0.41	0.13	0.11	0.52	0.04	0.02	0.08	0.01	0.22	0.47	0.1	0.07	0.77	0.26	0.32	0.09	0.76	0.33	0.47	0.58	0.62	0.43	0.03	0.54	0.22
Biopeptides pathway (BIOCARTA)	0.79	0.18	0.65	0.69	0.8	0.73	0.87	0.13	0.62	0.24	0.57	0.8	0.18	0.4	0.81	0.67	0.39	0.66	0.74	0.73	0.73	0.42	0.71	0.33	0.71	0.59	0.25	0.85	0.12	0.64	0.3	0.39	0.71	0.86	0.78	0.16	1	0.83	0.35	0.28	0.82	0.8	0.47	0.18	0.78	0.77	0.43	0.31	0.37
Rankl pathway (BIOCARTA)	0.08	0.29	0.11	0.01	0.38	0.16	0.21	0.08	0.06	0.09	0.69	0.13	0.13	0.05	0.72	0.09	0.12	0.13	0.33	0.05	0.04	0.01	0.04	0.05	0.24	0.16	0.09	0.26	0.03	0	0.1	0.17	0.53	0.09	0.04	0.14	0.43	0.46	0.47	0.06	0.52	0.62	0.22	0.81	0.54	0.54	0.53	0.45	0
Cacam pathway (BIOCARTA)	0.27	0.18	0.24	0.51	0.37	0.55	0.03	0.43	0.35	0.05	0.24	0.37	0.03	0.11	0.56	0.33	0.31	0.36	0.2	0.24	0.26	0.11	0.05	0.19	0.15	0.38	0.07	0.19	0.1	0.08	0.25	0.5	0.14	0.47	0.03	0.03	0.15	0.62	0.27	0.43	0.51	0.11	0.36	0.38	0.06	0.15	0.46	0.08	0.41
Cdmac pathway (BIOCARTA)	0.04	0.3	0.3	0.29	0.36	0.17	0.72	0.44	0.12	0.15	0.51	0.45	0.16	0.08	0.85	0.05	0.19	0.15	0.54	0.35	0.29	0.18	0.19	0.17	0.38	0.22	0.11	0.94	0.17	0.06	0.15	0.66	0.38	0.27	0.4	0.48	0.92	0.65	0.66	0.38	0.87	0.99	0.55	0.61	0.96	0.92	0.12	0.77	0.21
Carm er pathway (BIOCARTA)	0.98	0.72	0.9	0.98	0.95	0.8	0.99	1	0.72	0.68	0.69	0.93	0.44	0.48	0.97	0.59	0.83	1	0.89	0.43	0.61	0.81	0.54	0.26	0.75	0.75	0.6	0.99	0.73	0.65	0.7	0.72	0.56	0.94	0.84	0.65	0.94	0.94	0.74	0.7	0.86	0.99	0.76	0.94	0.97	0.98	0.42	0.94	0.89
Caspase pathway (BIOCARTA)	0.51	0.17	0.52	0.31	0.89	0.32	0.41	0.5	0.38	0.44	0.27	0.37	0.35	0.16	0.97	0.3	0.58	0.63	0.97	0.36	0.12	0.18	0.06	0.26	0.29	0.2	0.41	0.78	0.08	0.14	0.18	0.28	0.44	0.35	0.2	0.14	0.92	0.76	0.99	0.44	0.94	0.99	0.35	0.69	0.97	0.94	0.52	0.95	0.17
Cbl pathway (BIOCARTA)	0.18	0.09	0.39	0.13	0.64	0.7	0.43	0.39	0.35	0.78	0.74	0.1	0.12	0.29	0.26	0.41	0.19	0.32	0.12	0.2	0.04	0.01	0.35	0.24	0.06	0.63	0.17	0.53	0.22	0.17	0.05	0.21	0.55	0.63	0.16	0.41	0.46	0.52	0.28	0.27	0.53	0.68	0.08	0.45	0.53	0.32	0.48	0.42	0.64
Ccr3 pathway (BIOCARTA)	0.63	0.05	0.38	0.58	0.67	0.43	0.62	0.31	0.49	0.42	0.36	0.4	0.39	0.32	0.79	0.51	0.23	0.25	0.65	0.45	0.22	0.17	0.42	0.47	0.55	0.27	0.07	0.6	0.47	0.43	0.15	0.44	0.16	0.75	0.5	0.46	0.97	0.76	0.01	0.55	0.52	0.9	0.4	0.5	0.71	0.39	0.17	0.54	0.4
Cd40 pathway (BIOCARTA)	0.03	0.04	0.12	0.07	0.23	0.12	0.11	0.4	0.12	0.08	0.03	0.09	0.03	0	0.31	0.02	0.03	0.19	0.11	0	0.22	0.01	0.01	0	0.05	0.01	0.03	0.06	0.01	0.04	0.09	0.05	0.04	0.09	0.02	0.16	0.55	0.22	0.53	0.09	0.99	0.76	0.03	0.39	0.46	0.63	0.1	0.22	0
Mcm pathway (BIOCARTA)	0.97	0.98	1	1	1	0.97	1	0.98	0.99	0.98	1	1	1	0.98	0.98	0.99	0.97	0.95	0.99	1	0.96	1	0.99	0.97	1	1	0.99	0.96	1	0.98	1	0.98	1	1	0.99	0.96	0.97	0.94	0.99	1	1	0.98	1	0.98	0.95	0.98	1	1	1
G1 pathway (BIOCARTA)	0.98	0.94	0.92	0.96	0.93	0.97	0.9	0.96	0.98	0.95	0.97	0.92	0.94	0.95	0.93	0.95	0.91	0.96	0.93	0.91	0.88	0.99	0.98	0.96	0.96	0.93	0.96	0.95	0.89	0.96	0.97	0.88	0.97	0.92	0.91	0.98	0.97	0.92	1	0.88	0.96	0.97	0.96	0.96	0.98	0.93	0.88	0.98	0.93
G2 pathway (BIOCARTA)	0.97	0.97	1	1	0.98	0.94	0.97	0.99	1	0.97	0.9	0.96	0.98	0.99	0.92	1	0.98	0.95	1	0.99	0.95	0.93	0.99	0.96	0.96	0.98	0.99	0.99	1	0.99	0.96	0.98	0.95	0.99	0.99	1	0.99	1	0.9	0.98	1	0.98	1	1	1	0.99	0.97	1	0.97
Cell2cell pathway (BIOCARTA)	0.72	0.38	0.15	0.48	0.49	0.01	0.41	0.84	0.71	0.46	0.61	0.5	0.02	0.51	0.5	0.71	0.55	0.66	0.5	0.38	0.37	0.33	0.05	0.72	0.76	0.73	0.1	0.7	0.29	0.11	0.21	0.36	0.61	0.49	0.71	0.4	0.92	0.5	0.67	0.52	0.15	0.72	0.73	0.65	0.71	0.89	0.27	0.63	0.74
Lair pathway (BIOCARTA)	0.07	0.02	0	0	0.09	0	0.27	0	0.18	0.12	0	0	0.01	0	0.84	0	0.01	0.03	0.23	0.01	0	0	0.01	0.02	0.04	0	0.04	0.16	0.04	0.01	0.03	0	0.12	0.22	0.01	0.01	0.96	0.71	0.91	0.17	0.77	0.73	0.21	0.84	0.76	0.52	0.05	0.54	0.14
Ceramide pathway (BIOCARTA)	0.41	0.34	0.45	0.19	0.13	0.72	0.43	0.42	0.35	0.37	0.36	0.37	0.14	0.2	0.32	0.35	0.28	0.18	0.2	0.25	0.46	0.23	0.52	0.17	0.49	0.53	0.24	0.02	0.48	0.25	0.28	0.16	0.48	0.47	0.22	0.41	0.35	0.58	0.26	0.18	0.83	0.38	0.4	0.39	0.48	0.67	0.37	0.19	0.05
Tid pathway (BIOCARTA)	0.03	0	0.03	0.03	0.08	0.09	0.01	0.07	0.02	0	0.04	0	0	0.02	0.72	0.01	0	0	0.48	0.03	0.01	0	0.1	0	0.03	0	0	0.05	0.03	0	0.01	0	0.12	0.23	0.01	0.08	0.48	0.54	0.75	0	0.58	0.15	0.03	0.55	0.83	0.64	0.1	0.51	0.23
Classic pathway (BIOCARTA)	0.01	0	0	0	0	0	0	0	0.02	0	0	0.01	0	0	0	0	0	0.01	0.01	0.02	0	0	0	0	0.06	0	0	0.01	0	0	0.01	0	0.01	0.01	0.01	0	0.15	0.02	0.03	0.06	0.06	0.08	0.01	0.01	0.01	0	0	0	0.01
Comp pathway (BIOCARTA)	0.02	0	0	0	0	0	0	0	0.03	0.01	0.01	0.02	0	0.01	0.02	0	0	0.01	0.04	0.01	0	0	0	0	0.02	0	0	0.01	0.01	0	0	0	0.08	0.01	0.01	0	0.23	0.12	0.17	0.04	0.07	0.24	0.01	0.01	0.1	0.03	0	0.04	0
Vdr pathway (BIOCARTA)	0.81	0.51	0.93	0.86	0.59	0.49	0.94	0.99	0.45	0.55	0.24	0.66	0.43	0.28	0.48	0.44	0.47	0.91	0.71	0.47	0.93	0.28	0.14	0.39	0.52	0.45	0.15	0.83	0.23	0.42	0.73	0.81	0.14	0.81	0.42	0.34	0.93	0.91	0.41	0.44	0.95	0.93	0.75	0.64	0.82	0.84	0.35	0.78	0.71
Hdac pathway (BIOCARTA)	0.06	0	0.06	0.06	0	0	0	0.25	0.01	0.02	0	0	0	0.01	0.08	0	0	0.16	0.03	0	0.11	0	0	0	0.01	0	0.01	0.09	0	0.01	0.05	0.03	0	0.21	0	0.04	0.09	0.15	0.01	0.01	0.59	0.33	0.01	0.09	0.09	0.01	0.01	0.1	0.02
Gcr pathway (BIOCARTA)	0.71	0.2	0.34	0.43	0.81	0.36	0.45	0.44	0.46	0.14	0.26	0.36	0.17	0.36	0.23	0.34	0.34	0.18	0.33	0.39	0.5	0.1	0.19	0.12	0.32	0.23	0.23	0.26	0.03	0.32	0.17	0.04	0.51	0.86	0.3	0.82	0.84	0.02	0.23	0.12	0.62	0.93	0.23	0.63	0.18	0.06	0.22	0.24	0.52
Ctcf pathway (BIOCARTA)	0.29	0.2	0.49	0.56	0.1	0.05	0.46	0.76	0.25	0.49	0.32	0.47	0.27	0.4	0.93	0.25	0.22	0.05	0.76	0.24	0.68	0.01	0.04	0.09	0.3	0.13	0.48	0.65	0.04	0.14	0.4	0.17	0.09	0.44	0.47	0.95	0.84	0.87	0.9	0.53	0.71	0.94	0.67	0.96	0.81	0.38	0.06	0.52	0.28
Ctl pathway (BIOCARTA)	0	0	0.01	0	0.01	0	0	0	0	0.01	0	0	0	0	0.06	0	0	0	0.06	0	0	0	0.01	0	0	0	0	0.02	0	0	0	0	0	0.02	0	0	0.43	0.32	0.26	0.01	0.52	0.27	0	0.12	0.31	0.09	0.02	0.21	0
Cxcr4 pathway (BIOCARTA)	0.5	0.07	0.24	0.63	0.73	0.45	0.36	0.23	0.48	0.5	0.57	0.36	0.45	0.5	0.84	0.63	0.13	0.11	0.64	0.56	0.51	0.3	0.64	0.49	0.49	0.41	0.22	0.4	0.09	0.37	0.24	0.34	0.36	0.75	0.76	0.49	0.64	0.22	0.13	0.45	0.57	0.74	0.57	0.48	0.67	0.17	0.2	0.59	0.39
Cellcycle pathway (BIOCARTA)	0.96	0.98	0.94	0.97	0.97	0.94	0.95	0.97	0.96	0.94	0.99	0.99	0.98	1	0.98	0.98	0.98	0.98	0.94	0.96	1	0.9	0.99	0.95	0.99	0.97	0.98	1	1	0.99	0.98	0.95	1	0.95	0.98	0.98	0.98	0.94	0.99	0.99	0.99	0.98	1	0.96	0.94	0.94	0.97	0.94	0.94
Cftr pathway (BIOCARTA)	0.8	0.92	0.63	0.95	0.64	0.9	0.48	0.71	0.91	0.93	0.91	0.9	0.89	0.78	0.23	0.8	0.86	0.92	0.35	0.78	0.98	0.35	0.91	0.77	0.85	0.85	0.69	0.64	0.92	0.91	0.89	0.79	0.88	0.87	0.76	0.49	0.21	0.07	0.11	0.64	0.63	0.54	0.95	0.66	0.02	0.21	0.82	0.06	0.48
Cytokine pathway (BIOCARTA)	0.1	0.14	0.15	0.08	0.32	0.06	0.12	0	0.2	0.07	0.23	0.51	0.23	0.07	0.14	0.02	0.08	0.16	0.4	0.4	0	0.31	0.26	0.01	0.05	0.05	0.2	0.29	0.29	0.22	0.18	0.03	0.49	0.12	0.23	0.07	0.12	0.56	0.62	0.15	0.39	0.34	0.01	0.28	0.18	0.18	0.56	0.32	0.01
Inflam pathway (BIOCARTA)	0.24	0.11	0.16	0.15	0.57	0.08	0.19	0.08	0.36	0.18	0.4	0.47	0.27	0.3	0.61	0.02	0.44	0.05	0.57	0.5	0.01	0.06	0.05	0.08	0.17	0.18	0.55	0.53	0.37	0.12	0.15	0.04	0.62	0.29	0.12	0.17	0.73	0.76	0.88	0.36	0.56	0.35	0.38	0.42	0.75	0.73	0.76	0.54	0.03
D4gdi pathway (BIOCARTA)	0.36	0.46	0.13	0.14	0.84	0.15	0.45	0.33	0.35	0.22	0.35	0.35	0.13	0.15	0.85	0.1	0.06	0.5	0.63	0.2	0.12	0.08	0.07	0.18	0.35	0.17	0.13	0.39	0.03	0.18	0.2	0.11	0.1	0.49	0.23	0	0.94	0.27	0.81	0.23	0.88	0.93	0.42	0.74	0.62	0.89	0.06	0.62	0.24
Dc pathway (BIOCARTA)	0.07	0.02	0.1	0.03	0.16	0.06	0.05	0.01	0.35	0.04	0.03	0.09	0.04	0.02	0.81	0.02	0.16	0.07	0.12	0.05	0	0.01	0.2	0	0.02	0.01	0	0.12	0.14	0.01	0.02	0	0.24	0	0.04	0	0.2	0.62	0.94	0.1	0.3	0.13	0.01	0.23	0.55	0.16	0.1	0.11	0
P35alzheimers pathway (BIOCARTA)	0.73	0.38	0.73	0.72	0.58	0.48	0.63	0.5	0.42	0.75	0.51	0.72	0.25	0.46	0.23	0.48	0.66	0.14	0.17	0.7	0.85	0.51	0.56	0.55	0.63	0.71	0.42	0.28	0.67	0.59	0.37	0.47	0.51	0.89	0.64	0.88	0.68	0.36	0.41	0.59	0.54	0.57	0.73	0.48	0.49	0.67	0.69	0.31	0.4
Rna pathway (BIOCARTA)	0.33	0.05	0.27	0.31	0.15	0.44	0.16	0.45	0.32	0.22	0.39	0.53	0.23	0.25	0.6	0.08	0.44	0.24	0.5	0.32	0.3	0.12	0.13	0.23	0.2	0.24	0.06	0.46	0.24	0.15	0.23	0.19	0.47	0.56	0.16	0.44	0.4	0.24	0.45	0.29	0.79	0.76	0.13	0.4	0.55	0.61	0.32	0.53	0.38
Mta3 pathway (BIOCARTA)	0.63	0.65	0.76	0.71	0.43	0.73	0.63	0.48	0.7	0.66	0.68	0.76	0.67	0.65	0.58	0.61	0.6	0.66	0.66	0.65	0.75	0.68	0.84	0.7	0.69	0.73	0.4	0.68	0.7	0.7	0.56	0.52	0.61	0.71	0.65	0.87	0.9	0.58	0.52	0.65	0.7	0.89	0.56	0.59	0.93	0.87	0.61	0.84	0.79
Skp2e2f pathway (BIOCARTA)	0.96	0.93	0.99	0.97	0.99	0.96	0.96	0.96	0.99	0.99	0.97	0.96	0.97	0.94	0.95	0.95	0.97	0.93	0.85	0.93	0.95	0.99	0.97	0.96	0.96	0.95	0.98	0.93	0.97	0.97	0.94	0.95	0.96	0.96	0.98	0.97	0.88	0.82	0.95	0.98	0.75	0.91	0.97	0.98	0.74	0.97	0.95	0.77	0.96
Calcineurin pathway (BIOCARTA)	0.05	0.07	0.1	0.1	0.25	0.02	0.09	0.16	0.01	0.04	0.01	0.02	0.04	0	0.08	0.01	0.04	0.12	0.12	0.01	0.47	0.05	0.05	0.06	0.04	0.02	0.09	0.19	0.01	0	0.08	0.02	0.02	0.24	0	0.1	0.23	0.09	0.02	0	0.21	0.44	0.02	0.14	0.09	0.02	0	0.31	0.86
Egf pathway (BIOCARTA)	0.3	0.21	0.3	0.24	0.3	0.15	0.56	0.79	0.43	0.26	0.37	0.58	0.06	0.24	0.39	0.31	0.16	0.25	0.26	0.18	0.16	0.16	0.41	0.17	0.23	0.41	0.09	0.57	0.08	0.16	0.21	0.15	0.38	0.68	0.54	0.25	0.68	0.29	0.12	0.32	0.88	0.73	0.56	0.59	0.7	0.5	0.08	0.49	0.17
Etc pathway (BIOCARTA)	0.66	0.35	0.67	0.27	0.1	0.25	0.15	0.89	0.66	0.36	0.68	0.45	0.43	0.62	0.01	0.73	0.49	0.09	0	0.79	0.72	0.82	0.72	0.77	0.47	0.53	0.3	0.15	0.68	0.85	0.32	0.51	0.73	0.62	0.75	0.96	0	0	0	0.26	0.02	0.05	0.64	0	0	0	0.59	0	0.16
Ndkdynamin pathway (BIOCARTA)	0.25	0.17	0.16	0.06	0.02	0.07	0.26	0.21	0.02	0.01	0.07	0.16	0.09	0.17	0.45	0.23	0.17	0.07	0.34	0.07	0.39	0.03	0	0.15	0.54	0.24	0.12	0.45	0.01	0.05	0.09	0.02	0.01	0.68	0.01	0.39	0.42	0.21	0.2	0.06	0.11	0.15	0.07	0.06	0.39	0.08	0.03	0.19	0.47
Epha4 pathway (BIOCARTA)	0.58	0.03	0.07	0.05	0.28	0	0.12	0.72	0.02	0.06	0	0	0.01	0	0.58	0.02	0.02	0.37	0.27	0	0.77	0.05	0	0.01	0.01	0	0	0.31	0	0	0.01	0.04	0.02	0.47	0.02	0.11	0.97	0.76	0.82	0.01	0.61	0.87	0.03	0.19	0.43	0.75	0	0.74	0.26
Epo pathway (BIOCARTA)	0.84	0.71	0.79	0.75	0.83	0.63	0.94	0.87	0.78	0.76	0.5	0.79	0.72	0.81	0.89	0.91	0.69	0.36	0.68	0.86	0.7	0.88	0.56	0.54	0.97	0.66	0.73	0.9	0.96	0.47	0.45	0.66	0.59	0.94	0.98	0.76	0.94	0.59	0.84	0.67	0.88	0.94	0.92	0.86	0.87	0.85	0.25	0.9	0.53
Ecm pathway (BIOCARTA)	0.08	0	0.22	0.07	0.22	0.02	0.25	0.16	0.02	0.06	0.01	0	0.01	0.01	0.3	0.04	0.07	0.1	0.29	0.05	0.31	0.06	0.05	0.04	0.1	0.09	0.05	0.25	0.05	0.01	0.03	0.1	0.01	0.51	0.09	0.33	0.71	0.21	0.23	0.15	0.18	0.5	0.13	0.44	0.51	0.48	0.01	0.56	0.11
Erk pathway (BIOCARTA)	0.97	0.12	0.62	0.67	0.73	0.32	0.55	0.79	0.6	0.15	0.46	0.56	0.32	0.81	0.97	0.61	0.32	0.51	0.87	0.73	0.74	0.69	0.52	0.39	0.65	0.47	0.11	0.95	0.38	0.49	0.72	0.56	0.29	0.87	0.63	0.7	0.95	0.82	0.28	0.53	0.45	0.97	0.71	0.82	0.94	0.24	0.29	0.84	0.3
Eryth pathway (BIOCARTA)	0.81	0.42	0.06	0.41	0.61	0.06	0.49	0.51	0.35	0.32	0.29	0.87	0.22	0.26	0.66	0.31	0.41	0.24	0.4	0.68	0.05	0.33	0.11	0.27	0.48	0.56	0.16	0.33	0.15	0.11	0.25	0.11	0.28	0.95	0.34	0.27	0.73	0.39	0.89	0.76	0.53	0.65	0.92	0.77	0.44	0.44	0.42	0.51	0.44
Eponfkb pathway (BIOCARTA)	0.14	0.11	0.17	0.09	0.02	0.04	0.22	0.05	0.1	0.11	0.02	0.04	0.16	0.05	0.16	0.09	0.07	0.01	0.02	0.21	0.03	0.03	0.01	0.11	0.15	0.06	0.08	0	0.07	0	0.08	0.02	0.09	0.42	0.03	0.02	0.71	0.01	0.09	0.04	0.47	0.24	0.03	0.02	0.44	0.2	0.01	0.35	0.18
Eif pathway (BIOCARTA)	0.36	0.16	0.34	0.44	0.3	0.34	0.61	0.91	0.37	0.65	0.47	0.66	0.2	0.36	0.74	0.43	0.42	0.39	0.4	0.24	0.55	0.39	0.57	0.43	0.5	0.46	0.16	0.71	0.65	0.32	0.26	0.34	0.51	0.75	0.3	0.83	0.88	0.59	0.66	0.44	0.97	0.95	0.54	0.59	0.76	0.72	0.42	0.36	0.78
Extrinsic pathway (BIOCARTA)	0.92	0.99	0.23	0.96	1	0.7	0.8	0.42	1	1	0.97	0.99	0.92	0.66	0.96	0.83	1	0.98	1	0.94	0.1	0.04	0.82	0.97	0.87	1	1	0.32	0.87	0.9	0.95	0.29	0.65	0.54	0.59	1	1	1	1	0.88	1	1	1	0.99	0.97	1	0.66	1	0.86
Fas pathway (BIOCARTA)	0.93	0.85	0.89	0.76	0.92	0.98	0.85	0.91	0.86	0.77	0.99	0.81	0.56	0.6	0.98	0.45	0.62	0.69	0.98	0.74	0.62	0.33	0.63	0.64	0.94	0.74	0.76	0.63	0.54	0.71	0.55	0.86	0.78	0.86	0.8	0.18	1	1	0.89	0.75	0.95	0.99	0.82	0.89	0.96	1	0.78	1	0.58
Fcer1 pathway (BIOCARTA)	0.26	0.02	0.24	0.07	0.42	0.06	0.4	0.27	0.26	0.13	0.04	0.17	0.08	0.03	0.44	0.08	0.17	0.21	0.2	0.07	0.26	0.04	0.05	0.01	0.24	0.06	0.15	0.51	0.09	0.02	0.11	0.01	0.32	0.67	0.02	0.28	0.88	0.28	0.43	0.18	0.79	0.74	0.49	0.88	0.56	0.52	0.04	0.28	0.28
Fibrinolysis pathway (BIOCARTA)	0.96	0.47	0.17	0.83	0.81	0.35	0.75	0.03	0.81	0.49	0.75	0.84	0.58	0.68	0.9	0.46	0.86	0.68	0.9	0.87	0.05	0.01	0.76	0.87	0.86	0.71	0.56	0.63	0.47	0.51	0.78	0.34	0.41	0.53	0.21	0.83	0.99	1	1	0.91	0.98	0.83	0.98	0.67	0.93	0.85	0.75	0.78	0.39
Fmlp pathway (BIOCARTA)	0.16	0.04	0.32	0.19	0.78	0.21	0.33	0.24	0.49	0.07	0.11	0.13	0.15	0.14	0.6	0.16	0.09	0.08	0.45	0.13	0.23	0.09	0.09	0.05	0.43	0.24	0.04	0.61	0.01	0.03	0.04	0	0.23	0.69	0.01	0.54	0.89	0.29	0.08	0.17	0.64	0.52	0.41	0.59	0.13	0.4	0.08	0.4	0.12
Free pathway (BIOCARTA)	0.43	0.39	0.44	0.56	0.38	0.16	0.38	0.17	0.56	0.64	0.69	0.62	0.77	0.31	0.78	0.55	0.54	0.35	0.44	0.51	0.08	0.47	0.54	0.46	0.72	0.33	0.58	0.23	0.65	0.51	0.31	0.25	0.82	0.67	0.8	0.42	0.86	0.23	0.42	0.39	0.32	0.17	0.75	0.32	0.64	0.76	0.75	0.41	0.99
Gaba pathway (BIOCARTA)	0.7	0.54	0.84	0.49	0.16	0.74	0.88	0.53	0.06	0.11	0.72	0.79	0.61	0.88	0.3	0.48	0.21	0.47	0.27	0.74	0.93	0.77	0.29	0.96	0.11	0.41	0.66	0.11	0.93	0.51	0.64	0.4	0.22	0.98	0.71	0.29	0.69	0.09	0.17	0.34	0.03	0.1	0.43	0.54	0.44	0.37	0.71	0.57	0.75
Gata3 pathway (BIOCARTA)	0.75	0.4	0.89	0.55	0.8	0.46	0.13	0.85	0.49	0.74	1	0.6	0.48	0.39	0.74	0.39	0.72	0.88	0.96	0.65	0.89	0.49	0.7	0.33	0.48	0.61	0.65	0.78	0.6	0.78	0.54	0.39	0.72	0.84	0.58	0.99	0.92	0.31	0.63	0.42	0.97	0.93	0.73	0.23	0.57	0.95	0.59	0.49	0.6
Glycolysis pathway (BIOCARTA)	0.48	0.47	0.51	0.19	0.84	0.36	0.57	0.2	0.25	0.26	0.41	0.31	0.26	0.21	0.8	0.64	0.55	0.01	0.78	0.35	0.09	0.49	0.33	0.67	0.64	0.21	0.08	0.65	0.68	0.71	0.01	0.05	0.4	0.35	0.09	0.86	0.96	0.85	0.82	0.01	0.83	0.76	0.46	0.5	0.75	0.89	0.17	0.81	0.46
Set pathway (BIOCARTA)	0.72	0.72	0.58	0.84	0.81	0.7	0.6	0.72	0.79	0.71	0.58	0.61	0.64	0.7	0.73	0.67	0.59	0.78	0.61	0.57	0.69	0.56	0.47	0.49	0.5	0.62	0.63	0.78	0.61	0.45	0.63	0.69	0.57	0.69	0.49	0.51	0.84	0.74	0.77	0.56	0.44	0.83	0.46	0.83	0.55	0.77	0.75	0.71	0.47
Gh pathway (BIOCARTA)	0.53	0.23	0.76	0.7	0.57	0.32	0.68	0.77	0.62	0.43	0.37	0.69	0.37	0.66	0.63	0.61	0.41	0.59	0.58	0.42	0.67	0.37	0.51	0.53	0.69	0.53	0.49	0.62	0.66	0.33	0.35	0.68	0.45	0.8	0.58	0.32	0.75	0.31	0.35	0.5	0.55	0.64	0.77	0.69	0.72	0.67	0.24	0.65	0.81
Ahsp pathway (BIOCARTA)	0.74	0.83	0.82	0.83	0.75	0.77	0.81	0.78	0.74	0.86	0.82	0.85	0.77	0.8	0.75	0.81	0.82	0.71	0.77	0.84	0.79	0.82	0.86	0.85	0.75	0.84	0.67	0.84	0.75	0.77	0.76	0.89	0.84	0.8	0.87	0.8	0.77	0.67	0.61	0.8	0.56	0.52	0.77	0.63	0.49	0.33	0.85	0.62	0.51
Tcapoptosis pathway (BIOCARTA)	0.13	0.09	0.16	0.04	0.16	0.13	0.12	0.08	0.12	0.26	0.03	0.01	0.09	0.01	0.84	0.04	0.19	0.07	0.46	0.02	0.04	0.03	0.1	0	0.01	0.02	0.12	0.13	0.04	0.09	0.14	0	0.09	0.09	0.02	0	0.79	0.83	1	0.08	0.83	0.37	0	0.29	0.86	0.23	0.16	0.43	0.01
Hivnef pathway (BIOCARTA)	0.36	0	0.24	0.1	0.7	0.04	0.27	0.7	0.11	0.06	0.12	0.24	0.02	0	0.97	0.03	0.03	0.36	0.94	0.13	0.34	0.03	0.15	0.04	0.1	0.07	0.05	0.18	0.03	0.07	0.03	0.01	0.17	0.46	0.09	0.13	1	0.96	0.7	0.09	0.98	0.99	0.4	0.79	0.92	0.95	0.26	0.91	0.05
Salmonella pathway (BIOCARTA)	0.45	0.21	0.14	0.47	0.85	0.21	0.46	0.67	0.53	0.54	0.35	0.19	0.64	0.19	0.88	0.36	0.65	0.46	0.43	0.31	0.44	0.32	0.4	0.12	0.61	0.2	0.22	0.07	0.67	0.25	0.27	0.27	0.68	0.4	0.41	0.22	0.96	0.96	0.77	0.18	0.71	0.94	0.33	0.61	0.84	0.96	0.1	0.73	0.23
Mpr pathway (BIOCARTA)	0.97	0.5	0.96	0.99	0.95	0.92	0.61	0.93	0.97	0.78	0.79	0.53	0.98	0.83	0.98	0.98	0.77	0.79	0.98	0.91	0.77	0.89	0.98	0.42	0.99	0.99	0.94	0.93	0.97	0.97	0.65	0.67	0.97	0.95	0.97	0.61	0.96	0.92	0.44	0.97	0.88	0.96	0.98	0.73	0.92	0.69	0.48	0.76	0.55
Hcmv pathway (BIOCARTA)	0.27	0.13	0.31	0.05	0.48	0.13	0.47	0.26	0.46	0.34	0.16	0.12	0.16	0.23	0.35	0.1	0.48	0.55	0.51	0.2	0.35	0.46	0.14	0.1	0.23	0.22	0.13	0.27	0.28	0.14	0.36	0.03	0.37	0.6	0.08	0.5	0.74	0.47	0.14	0.17	0.85	0.57	0.39	0.74	0.63	0.55	0.17	0.65	0.15
P53hypoxia pathway (BIOCARTA)	0.66	0.34	0.72	0.85	0.85	0.36	0.64	0.65	0.8	0.88	0.52	0.7	0.41	0.72	1	0.54	0.59	0.25	0.99	0.8	0.62	0.62	0.72	0.88	0.75	0.75	0.43	0.65	0.62	0.36	0.64	0.81	0.6	0.79	0.69	0.49	0.94	0.91	0.97	0.79	0.78	0.66	0.95	0.98	1	0.95	0.33	0.97	0.75
Hif pathway (BIOCARTA)	0.64	0.41	0.02	0.87	0.86	0.04	0.89	0.2	0.33	0.57	0.1	0.7	0.44	0.39	0.69	0.66	0.45	0.03	0.85	0.62	0.12	0.35	0.09	0.12	0.59	0.71	0.07	0.94	0.41	0.22	0.27	0.07	0.54	0.8	0.47	0.61	0.91	0.9	0.85	0.54	0.95	0.95	0.72	0.68	0.71	0.95	0.36	0.59	0.59
Igf1 pathway (BIOCARTA)	0.41	0.29	0.62	0.62	0.38	0.26	0.7	0.81	0.38	0.17	0.5	0.52	0.21	0.26	0.47	0.26	0.39	0.47	0.24	0.36	0.6	0.24	0.29	0.32	0.6	0.38	0.49	0.46	0.38	0.07	0.45	0.41	0.46	0.63	0.35	0.36	0.7	0.19	0.53	0.25	0.86	0.87	0.44	0.78	0.46	0.46	0.14	0.57	0.7
Il17 pathway (BIOCARTA)	0.49	0.53	0.37	0.2	0.64	0.31	0.43	0.08	0.28	0.68	0.54	0.15	0.37	0.11	0.79	0.19	0.54	0.4	0.4	0.34	0.01	0.48	0.45	0.06	0.3	0.07	0.35	0.24	0.25	0.4	0.23	0.01	0.54	0.29	0.22	0.09	0.6	0.67	0.8	0.41	0.68	0.43	0.04	0.49	0.63	0.46	0.72	0.53	0.04
Il2 pathway (BIOCARTA)	0.28	0.21	0.35	0.52	0.71	0.26	0.62	0.63	0.47	0.5	0.43	0.34	0.32	0.38	0.86	0.31	0.43	0.15	0.3	0.29	0.29	0.2	0.36	0.15	0.78	0.33	0.64	0.81	0.32	0.3	0.37	0.14	0.56	0.46	0.4	0.2	0.72	0.42	0.78	0.35	0.88	0.47	0.27	0.89	0.67	0.64	0.34	0.81	0.13
Il3 pathway (BIOCARTA)	0.44	0.29	0.75	0.53	0.41	0.43	0.8	0.51	0.49	0.66	0.54	0.5	0.27	0.41	0.65	0.55	0.41	0.29	0.4	0.54	0.67	0.45	0.57	0.26	0.73	0.56	0.35	0.66	0.88	0.37	0.29	0.54	0.41	0.78	0.56	0.28	0.68	0.58	0.51	0.34	0.79	0.42	0.51	0.63	0.65	0.6	0.15	0.63	0.41
Il4 pathway (BIOCARTA)	0.58	0.51	0.69	0.66	0.79	0.43	0.78	0.88	0.66	0.53	0.65	0.81	0.78	0.46	0.63	0.57	0.59	0.69	0.77	0.72	0.37	0.16	0.62	0.38	0.89	0.6	0.68	0.54	0.61	0.41	0.32	0.25	0.56	0.86	0.51	0.33	0.68	0.7	0.37	0.71	0.79	0.7	0.68	0.83	0.81	0.74	0.59	0.86	0.8
Il5 pathway (BIOCARTA)	0.38	0.34	0.03	0.07	0.09	0.03	0.09	0.08	0.3	0.09	0.43	0.29	0.12	0.32	0.31	0.06	0.27	0.01	0.11	0.31	0.16	0.05	0.29	0.13	0.57	0.12	0.19	0.47	0.28	0.51	0.11	0.07	0.75	0.08	0.41	0.18	0.56	0.36	0.61	0.58	0.08	0.2	0.75	0.06	0.75	0.37	0.3	0.19	0.08
Il6 pathway (BIOCARTA)	0.49	0.18	0.35	0.17	0.17	0.05	0.69	0.48	0.22	0.04	0.45	0.51	0.07	0.17	0.51	0.24	0.24	0.06	0.42	0.23	0.23	0.25	0.29	0.25	0.62	0.55	0.19	0.77	0.54	0.12	0.05	0.18	0.47	0.27	0.36	0.47	0.62	0.1	0.52	0.21	0.84	0.62	0.53	0.83	0.67	0.39	0.11	0.17	0.66
Il10 pathway (BIOCARTA)	0.08	0	0	0	0.25	0	0.04	0	0	0	0.01	0	0	0	0.56	0	0.03	0	0.14	0.03	0	0	0.23	0.01	0.01	0.01	0	0	0.02	0	0	0	0.08	0.02	0.04	0.03	0.78	0.49	0.91	0.19	0.74	0.38	0.09	0.36	0.97	0.68	0.1	0.7	0
Il12 pathway (BIOCARTA)	0.06	0.11	0.05	0.03	0.67	0.17	0.04	0.01	0.53	0.22	0.08	0.01	0.18	0.01	0.83	0.1	0.26	0.05	0.22	0.02	0.02	0	0.09	0	0.05	0.03	0.04	0.17	0.05	0.01	0.19	0	0.22	0.17	0.01	0	0.92	0.96	0.94	0.12	0.57	0.92	0	0.53	0.71	0.92	0.43	0.72	0
Il2rb pathway (BIOCARTA)	0.02	0.18	0.06	0.08	0.69	0.08	0.17	0.04	0.16	0.07	0.13	0.06	0.12	0.06	0.78	0.14	0.14	0.05	0.2	0.03	0.01	0.01	0.25	0.05	0.27	0.1	0.15	0.5	0.22	0.03	0.01	0	0.42	0.21	0.2	0.06	0.83	0.46	0.56	0.77	0.66	0.75	0.04	0.69	0.79	0.74	0.25	0.41	0.04
Il22bp pathway (BIOCARTA)	0.01	0.01	0.07	0	0.5	0.01	0.02	0.01	0.02	0.02	0.04	0	0.09	0.01	0.58	0.02	0.02	0.01	0.05	0.02	0	0	0.01	0.01	0.08	0	0.05	0.03	0.03	0.01	0	0	0.14	0.03	0.2	0.04	0.64	0.32	0.28	0.03	0.34	0.49	0.15	0.53	0.62	0.65	0	0.59	0
Il7 pathway (BIOCARTA)	0.01	0.04	0.2	0.48	0.8	0.08	0.13	0.63	0.04	0.4	0.02	0.28	0.01	0.03	0.97	0.07	0.02	0.23	0.62	0.08	0.31	0.02	0	0	0.03	0.02	0.11	0.46	0.07	0	0.02	0.04	0.02	0.2	0.03	0.07	0.9	0.91	0.93	0.25	0.63	0.89	0.01	0.81	0.83	0.95	0.04	0.88	0.02
Gsk3 pathway (BIOCARTA)	0.22	0.06	0.03	0.18	0.27	0.04	0.06	0.31	0.04	0.04	0.07	0.07	0.07	0.06	0.56	0.11	0.11	0.12	0.59	0.04	0.02	0.1	0.03	0.02	0.02	0.03	0.06	0.3	0.04	0	0	0.14	0.05	0.08	0.12	0.26	0.63	0.16	0.54	0.06	0.7	0.59	0.2	0.52	0.72	0.47	0.07	0.25	0.32
Death pathway (BIOCARTA)	0.09	0	0.04	0.04	0.54	0.07	0.16	0.03	0.06	0.06	0.05	0.03	0.03	0.07	0.92	0.1	0.09	0.1	0.65	0.06	0.02	0.06	0.02	0.11	0.05	0.07	0.05	0.13	0.07	0.09	0.03	0	0.06	0.06	0.12	0.06	0.81	0.87	0.88	0.07	0.97	0.8	0.19	0.45	0.88	0.78	0.07	0.84	0.08
Raccycd pathway (BIOCARTA)	0.96	0.56	0.95	0.86	0.96	0.98	0.88	0.92	0.81	0.87	0.91	0.92	0.72	0.86	0.82	0.92	0.88	0.98	0.78	0.88	0.88	0.91	0.97	0.92	0.96	0.91	0.85	0.88	0.83	0.91	0.91	0.86	0.96	0.9	0.94	0.67	0.87	0.95	0.74	0.88	0.57	0.92	0.93	0.84	0.95	0.94	0.88	0.9	0.4
Gleevec pathway (BIOCARTA)	0.33	0.16	0.74	0.45	0.7	0.5	0.59	0.62	0.68	0.64	0.54	0.65	0.24	0.58	0.82	0.29	0.64	0.66	0.68	0.51	0.57	0.67	0.68	0.28	0.7	0.57	0.48	0.83	0.61	0.61	0.43	0.56	0.75	0.79	0.71	0.61	0.94	0.61	0.71	0.83	0.88	0.95	0.83	0.93	0.97	0.9	0.45	0.89	0.24
Insulin pathway (BIOCARTA)	0.32	0.25	0.48	0.33	0.32	0.3	0.58	0.57	0.33	0.18	0.42	0.17	0.09	0.18	0.54	0.25	0.28	0.33	0.29	0.29	0.35	0.29	0.17	0.32	0.54	0.23	0.28	0.49	0.36	0.1	0.16	0.38	0.53	0.48	0.33	0.35	0.69	0.17	0.43	0.29	0.93	0.85	0.42	0.76	0.44	0.46	0.18	0.53	0.53
Integrin pathway (BIOCARTA)	0.56	0.15	0.21	0.16	0.7	0.09	0.35	0.58	0.26	0.2	0.06	0.49	0.08	0.19	0.7	0.45	0.5	0.04	0.48	0.45	0.84	0.33	0.22	0.17	0.4	0.33	0.04	0.87	0.28	0	0.02	0.24	0.38	0.76	0.33	0.55	0.91	0.61	0.65	0.35	0.74	0.86	0.85	0.85	0.77	0.91	0.02	0.86	0.22
Intrinsic pathway (BIOCARTA)	0.08	0.02	0.04	0.27	0.2	0.08	0.01	0.47	0.05	0.03	0.11	0.03	0.05	0.01	0.33	0.02	0.04	0.06	0.67	0.15	0.07	0.03	0.04	0	0.04	0.05	0.01	0	0	0.05	0.08	0.04	0	0.21	0	0.1	0.82	0.78	0.71	0.03	0.99	0.28	0.19	0.44	0.77	0.78	0.02	0.8	0.25
Keratinocyte pathway (BIOCARTA)	0	0	0.04	0	0.06	0.01	0.13	0.01	0.04	0.01	0.01	0	0	0	0.14	0	0	0.02	0.08	0.02	0.03	0	0	0	0.02	0	0	0.03	0	0	0	0	0.02	0.19	0	0.01	0.39	0.28	0.24	0.01	0.81	0.32	0	0.44	0.52	0.22	0	0.09	0
Tcra pathway (BIOCARTA)	0.53	0.08	0.49	0.37	0.61	0.18	0.4	0.24	0.54	0.67	0.12	0.08	0.18	0.05	0.86	0.27	0.24	0.41	0.53	0.04	0.24	0.25	0.09	0.05	0.06	0.09	0.06	0.42	0.03	0.13	0.16	0.09	0.13	0.33	0.07	0	0.81	0.87	0.83	0.14	0.86	0.82	0	0.75	0.85	0.78	0.46	0.86	0.01
Lectin pathway (BIOCARTA)	0.53	0.45	0.03	0.3	0.19	0.15	0.68	0.04	0.33	0.45	0.24	0.68	0.14	0.33	0.21	0.12	0.16	0.65	0.45	0.6	0.09	0.23	0.21	0.02	0.44	0.13	0.59	0.36	0.48	0.44	0.59	0.14	0.47	0.56	0.62	0.33	0.86	0.73	0.6	0.47	0.53	0.82	0.71	0.31	0.6	0.22	0.11	0.3	0.5
Pyk2 pathway (BIOCARTA)	0.64	0.27	0.82	0.55	0.56	0.36	0.67	0.28	0.5	0.55	0.66	0.64	0.23	0.48	0.58	0.66	0.22	0.4	0.73	0.46	0.75	0.39	0.54	0.46	0.52	0.39	0.45	0.62	0.57	0.21	0.42	0.44	0.58	0.72	0.5	0.3	0.84	0.34	0.39	0.54	0.84	0.69	0.57	0.56	0.84	0.62	0.31	0.78	0.59
Egfr smrte pathway (BIOCARTA)	0.21	0.06	0.47	0.19	0.33	0.17	0.46	0.17	0.13	0.12	0.12	0.12	0.06	0.09	0.07	0.08	0.09	0.41	0.02	0.21	0.12	0.09	0.03	0.04	0.1	0.05	0.05	0.48	0.1	0.03	0.03	0.36	0.11	0.25	0.11	0.71	0.5	0.52	0.08	0.13	0.48	0.83	0.28	0.79	0.51	0.43	0.04	0.21	0.35
Mapk pathway (BIOCARTA)	0.13	0.12	0.39	0.34	0.23	0.23	0.35	0.46	0.13	0.08	0.07	0.27	0.12	0.19	0.2	0.18	0.08	0.07	0.32	0.15	0.46	0.22	0.34	0.12	0.17	0.16	0.09	0.46	0.27	0.01	0.34	0.13	0.31	0.42	0.28	0.2	0.46	0.54	0.37	0.18	0.81	0.78	0.36	0.41	0.69	0.29	0.14	0.43	0.03
Mcalpain pathway (BIOCARTA)	0.27	0.13	0.63	0.22	0.73	0.11	0.3	0.5	0.28	0.49	0.38	0.19	0.29	0.11	0.23	0.63	0.2	0.04	0.26	0.41	0.8	0.09	0.16	0.31	0.37	0.57	0.17	0.55	0.11	0.04	0.08	0.56	0.35	0.72	0.43	0.76	0.51	0.26	0.18	0.37	0.3	0.8	0.41	0.49	0.25	0.11	0.11	0.13	0.38
Ppara pathway (BIOCARTA)	0.52	0.37	0.5	0.85	0.36	0.16	0.78	0.99	0	0.33	0.63	0.56	0.22	0.18	0.46	0.21	0.04	0.48	0.64	0.41	0.35	0.2	0.21	0.56	0.23	0.15	0.42	0.41	0.24	0.2	0.46	0.43	0.34	0.66	0.57	0.98	0.78	0.49	0.33	0.35	0.84	0.62	0.97	0.39	0.97	0.85	0.19	0.71	0.37
Ets pathway (BIOCARTA)	0.68	0.31	0.4	0.52	0.83	0.39	0.77	0.78	0.33	0.47	0.87	0.65	0.21	0.32	0.8	0.39	0.46	0.44	0.77	0.49	0.41	0.44	0.3	0.47	0.68	0.57	0.27	0.88	0.44	0.34	0.78	0.66	0.8	0.81	0.6	0.49	0.75	0.67	0.85	0.28	0.91	0.88	0.73	0.82	0.73	0.63	0.27	0.83	0.7
Monocyte pathway (BIOCARTA)	0.05	0	0	0	0.1	0	0.08	0	0.03	0	0	0.01	0	0	0.36	0	0	0.01	0.02	0	0	0	0.02	0	0	0.01	0.02	0.13	0.01	0	0	0	0.01	0.14	0	0.01	0.79	0.74	0.74	0.02	0.37	0.52	0.03	0.22	0.67	0.4	0.05	0.45	0.01
Mtor pathway (BIOCARTA)	0.4	0.1	0.55	0.63	0.19	0.34	0.57	0.82	0.38	0.38	0.17	0.66	0.38	0.17	0.42	0.4	0.41	0.19	0.12	0.15	0.47	0.27	0.31	0.27	0.33	0.41	0.05	0.69	0.38	0.21	0.33	0.45	0.29	0.88	0.29	0.41	0.88	0.77	0.57	0.41	0.92	0.81	0.71	0.76	0.78	0.3	0.28	0.53	0.47
Igf1r pathway (BIOCARTA)	0.29	0.45	0.77	0.88	0.68	0.48	0.67	0.75	0.61	0.24	0.83	0.85	0.59	0.54	0.48	0.74	0.75	0.77	0.25	0.59	0.78	0.38	0.57	0.5	0.84	0.64	0.36	0.33	0.73	0.6	0.91	0.71	0.44	0.64	0.6	0.77	0.53	0.13	0.04	0.24	0.52	0.79	0.87	0.47	0.13	0.27	0.32	0.41	0.37
Pitx2 pathway (BIOCARTA)	0.94	0.91	0.87	0.88	1	0.95	0.73	0.86	0.92	0.91	0.93	0.95	0.57	0.95	0.83	0.96	0.94	0.93	0.78	0.82	0.9	0.66	0.69	0.97	0.95	0.9	0.85	0.98	0.94	0.31	0.97	0.95	0.87	0.65	0.42	0.72	0.97	0.95	0.9	0.9	1	0.97	0.98	0.95	0.98	1	0.96	0.94	0.77
Ngf pathway (BIOCARTA)	0.59	0.18	0.49	0.56	0.44	0.46	0.78	0.7	0.61	0.43	0.49	0.37	0.33	0.34	0.77	0.42	0.48	0.38	0.61	0.6	0.68	0.29	0.23	0.55	0.7	0.53	0.52	0.72	0.54	0.24	0.26	0.5	0.53	0.78	0.4	0.53	0.81	0.36	0.8	0.39	0.85	0.83	0.65	0.74	0.65	0.57	0.25	0.7	0.34
Vip pathway (BIOCARTA)	0.23	0.02	0.34	0.18	0.21	0.03	0.02	0.91	0.1	0.14	0.16	0.04	0.04	0.03	0.05	0.01	0.12	0.36	0.28	0.01	0.9	0.13	0.01	0.01	0.23	0.08	0.03	0.17	0.02	0	0.1	0.09	0.13	0.65	0.02	0.26	0.45	0.15	0.09	0.08	0.83	0.44	0.07	0.1	0.18	0.14	0.07	0.08	0.72
Nfat pathway (BIOCARTA)	0.86	0.92	0.88	0.79	0.96	0.85	0.84	0.84	0.71	0.69	0.75	0.83	0.53	0.87	0.87	0.76	0.99	0.82	0.81	0.89	0.68	0.69	0.33	0.64	0.86	0.8	0.89	0.93	0.46	0.76	0.91	0.63	0.84	0.62	0.75	0.88	0.82	0.37	0.38	0.38	0.74	0.87	0.81	0.69	0.27	0.9	0.32	0.91	0.84
Nthi pathway (BIOCARTA)	0.12	0	0.01	0.04	0.07	0.04	0.15	0.09	0.05	0.05	0.1	0.04	0	0.01	0.13	0.03	0.03	0.04	0.07	0.01	0.05	0	0.03	0.01	0.02	0.01	0.02	0.07	0.01	0.01	0	0	0.12	0.21	0	0.24	0.34	0.41	0.27	0.11	0.98	0.58	0.02	0.27	0.65	0.59	0	0.23	0
Nfkb pathway (BIOCARTA)	0.04	0.01	0.07	0	0.31	0.01	0.13	0.46	0.01	0	0.02	0.02	0.01	0	0.28	0	0	0.05	0.15	0.05	0.14	0	0.01	0	0.02	0.01	0	0.05	0.01	0	0.05	0	0	0.11	0.01	0.2	0.4	0.48	0.45	0.08	0.86	0.3	0.06	0.47	0.66	0.7	0.11	0.46	0.15
Nos1 pathway (BIOCARTA)	0.06	0.41	0.01	0.08	0.16	0.07	0	0.3	0	0.22	0.01	0.02	0.06	0.08	0.07	0.01	0.13	0.05	0.19	0.05	0.07	0.12	0.02	0.06	0.14	0.12	0.46	0.13	0.01	0	0.02	0.1	0.05	0.05	0.01	0.1	0.05	0	0	0	0	0.06	0.17	0.03	0	0.01	0.1	0.03	0.74
No2il12 pathway (BIOCARTA)	0.03	0.08	0.02	0	0.43	0.2	0.05	0.01	0.45	0.14	0	0	0.11	0.01	0.98	0.07	0.27	0.07	0.08	0.01	0.09	0	0.07	0	0	0.02	0.04	0.21	0.02	0	0.11	0	0.06	0.11	0.01	0	0.77	0.55	0.94	0.12	0.16	0.32	0	0.69	0.75	0.59	0.47	0.21	0
Rarrxr pathway (BIOCARTA)	0.51	0.35	0.61	0.75	0.62	0.38	0.59	0.51	0.33	0.4	0.45	0.65	0.06	0.12	0.3	0.07	0.57	0.74	0.27	0.34	0.75	0.28	0.36	0.11	0.3	0.29	0.37	0.81	0.27	0.18	0.58	0.52	0.09	0.56	0.31	0.21	0.73	0.74	0.57	0.29	0.91	0.91	0.46	0.78	0.76	0.82	0.22	0.68	0.3
Nuclearrs pathway (BIOCARTA)	0.01	0.01	0.12	0.03	0.18	0.03	0.32	0.09	0.03	0.16	0.01	0.07	0.11	0.01	0.39	0.07	0	0.02	0.19	0.02	0.28	0.12	0.14	0.01	0.12	0	0.01	0.05	0.08	0.04	0.14	0.09	0.01	0.02	0.05	0.03	0.42	0.46	0.66	0	0.21	0.13	0.03	0.04	0.51	0.55	0	0.26	0.08
Arenrf2 pathway (BIOCARTA)	0.3	0.38	0.41	0.39	0.26	0.37	0.39	0.17	0.14	0.09	0.83	0.21	0.19	0.46	0.21	0.22	0.25	0.19	0.42	0.54	0.38	0.32	0.48	0.2	0.41	0.23	0.24	0.6	0.35	0.21	0.39	0.34	0.46	0.57	0.2	0.52	0.63	0.49	0.69	0.44	0.84	0.72	0.41	0.53	0.91	0.63	0.25	0.75	0.17
P38mapk pathway (BIOCARTA)	0.32	0.2	0.15	0.22	0.58	0.17	0.39	0.13	0.14	0.05	0.15	0.1	0.02	0.26	0.52	0.23	0.1	0.14	0.52	0.14	0.08	0.02	0.12	0.05	0.2	0.38	0.07	0.76	0.19	0.09	0.13	0.21	0.13	0.35	0.11	0.12	0.66	0.47	0.15	0.24	0.72	0.52	0.27	0.36	0.76	0.66	0.14	0.61	0.23
P53 pathway (BIOCARTA)	0.53	0.43	0.95	0.96	0.89	0.94	0.58	0.95	0.43	0.77	0.56	0.75	0.43	0.57	0.77	0.72	0.57	0.48	0.59	0.92	0.8	0.92	0.74	0.92	0.81	0.8	0.33	0.9	0.41	0.56	0.14	0.91	0.53	0.86	0.8	0.97	0.85	0.89	0.31	0.5	0.9	0.88	0.77	0.88	0.95	0.83	0.45	0.89	0.78
Pdgf pathway (BIOCARTA)	0.64	0.29	0.49	0.54	0.6	0.35	0.59	0.92	0.66	0.41	0.68	0.75	0.24	0.44	0.81	0.53	0.31	0.47	0.54	0.46	0.6	0.19	0.4	0.33	0.5	0.64	0.37	0.62	0.33	0.37	0.24	0.42	0.75	0.94	0.91	0.27	0.81	0.35	0.67	0.63	0.85	0.79	0.78	0.88	0.69	0.61	0.2	0.76	0.21
Ccr5 pathway (BIOCARTA)	0.01	0.04	0	0	0.08	0	0	0.06	0	0.01	0.09	0.03	0	0	0.34	0	0	0	0.18	0	0.03	0.01	0.01	0	0	0.02	0.01	0.41	0	0	0	0	0.08	0.01	0.04	0.01	0.74	0.29	0.91	0.01	0.97	0.11	0.07	0.17	0.37	0.05	0	0.19	0.01
Ptdins pathway (BIOCARTA)	0.66	0.43	0.48	0.67	0.47	0.26	0.69	0.81	0.43	0.51	0.36	0.77	0.3	0.37	0.57	0.78	0.57	0.29	0.47	0.46	0.54	0.44	0.28	0.57	0.64	0.43	0.12	0.66	0.45	0.45	0.16	0.61	0.11	0.76	0.4	0.78	0.81	0.5	0.69	0.31	0.77	0.58	0.81	0.61	0.91	0.64	0.3	0.84	0.72
Plce pathway (BIOCARTA)	0.71	0.97	0.66	0.94	0.77	0.51	0.42	0.68	0.79	0.97	0.89	0.86	0.61	0.85	0.6	0.96	0.78	0.97	0.29	0.8	0.87	0.27	0.42	0.63	0.91	0.94	0.61	0.49	0.39	0.85	0.8	0.87	0.8	0.67	0.71	0.46	0.8	0.31	0.47	0.72	0.99	0.59	0.78	0.42	0.01	0.07	0.78	0.06	0.46
Edg1 pathway (BIOCARTA)	0.5	0.13	0.19	0.58	0.75	0.41	0.36	0.26	0.52	0.22	0.04	0.31	0.4	0.31	0.76	0.27	0.16	0.35	0.99	0.27	0.33	0.09	0.16	0.15	0.28	0.28	0.08	0.04	0.03	0.22	0.1	0.08	0.46	0.77	0.32	0.46	0.87	0.56	0.45	0.2	0.79	0.69	0.38	0.73	0.72	0.59	0.19	0.85	0.22
Cdk5 pathway (BIOCARTA)	0.34	0.2	0.41	0.24	0.25	0.1	0.54	0.32	0.46	0.22	0.41	0.17	0.21	0.35	0.23	0.35	0.35	0.32	0.51	0.53	0.61	0.41	0.45	0.4	0.42	0.37	0.32	0.38	0.65	0.17	0.22	0.33	0.57	0.52	0.27	0.58	0.35	0.09	0.13	0.24	0.42	0.32	0.36	0.68	0.45	0.1	0.45	0.17	0.24
Myosin pathway (BIOCARTA)	0.48	0.03	0.64	0.79	0.7	0.09	0.15	0.92	0.26	0.08	0.11	0.27	0.07	0.04	0.35	0.47	0.1	0.17	0.6	0.28	0.68	0.24	0.09	0.11	0.25	0.05	0.04	0.75	0.03	0.02	0.37	0.6	0	0.94	0.26	0.19	0.9	0.76	0.46	0.32	0.47	0.92	0.51	0.92	0.82	0.57	0	0.15	0.44
Plateletapp pathway (BIOCARTA)	0.22	0.05	0.3	0.54	0.12	0.11	0.08	0.39	0.04	0.03	0.41	0.14	0	0.08	0.73	0.01	0.04	0.09	0.49	0.27	0.73	0.05	0.04	0.14	0.04	0.02	0.02	0.23	0.01	0.06	0.1	0.41	0	0.55	0.01	0.05	0.38	0.75	0.17	0.06	0.96	0.25	0.16	0.25	0.41	0.6	0.09	0.33	0.3
Ps1 pathway (BIOCARTA)	0.7	0.16	0.26	0.55	0.45	0.09	0.67	0.86	0.05	0.29	0.12	0.61	0.13	0.3	0.63	0.56	0.65	0.4	0.86	0.2	0.44	0.8	0.06	0.5	0.53	0.4	0.18	0.23	0.08	0.1	0.45	0.31	0.14	0.55	0.31	0.43	0.81	0.46	0.66	0.03	0.86	0.84	0.74	0.53	0.83	0.74	0.17	0.51	0.83
Proteasome pathway (BIOCARTA)	0.44	0.35	0.35	0.41	0.67	0.59	0.76	0.17	0.38	0.4	0.64	0.3	0.53	0.49	0.29	0.21	0.38	0.62	0.23	0.44	0.07	0.56	0.39	0.31	0.22	0.16	0.25	0.14	0.33	0.54	0.68	0.33	0.48	0.43	0.32	0.82	0.38	0.24	0.32	0.25	0.37	0.33	0.18	0.25	0.1	0.28	0.53	0.21	0.24
Akapcentrosome pathway (BIOCARTA)	0.7	0.59	0.86	0.82	0.46	0.72	0.9	0.87	0.82	0.41	0.87	0.84	0.86	0.89	0.45	0.89	0.76	0.84	0.54	0.86	0.96	0.8	0.86	0.55	0.97	0.94	0.72	0.79	0.9	0.85	0.79	0.82	0.79	0.9	0.8	0.86	0.37	0.24	0.34	0.77	0.92	0.49	0.92	0.79	0.41	0.67	0.79	0.16	0.34
Pten pathway (BIOCARTA)	0.16	0	0.1	0.03	0.26	0.11	0.37	0.37	0.07	0.13	0	0.1	0.04	0.06	0.29	0.04	0.12	0.05	0.04	0.04	0.12	0.07	0.05	0.11	0.1	0.07	0	0.31	0.18	0.03	0.08	0.05	0.05	0.44	0.18	0.35	0.37	0.18	0.14	0.04	0.52	0.42	0.18	0.39	0.33	0.24	0.04	0.39	0.14
Rab pathway (BIOCARTA)	0.48	0.14	0.5	0.73	0.43	0.48	0.58	0.67	0.72	0.91	0.66	0.74	0.46	0.55	0.1	0.53	0.85	0.36	0.41	0.73	0.25	0.59	0.64	0.46	0.73	0.8	0.45	0.45	0.86	0.79	0.35	0.29	0.79	0.93	0.76	0.71	0.52	0.72	0.28	0.76	0.56	0.47	0.71	0.43	0.25	0.03	0.29	0.16	0.56
Rac1 pathway (BIOCARTA)	0.87	0.67	0.62	0.73	0.7	0.52	0.58	0.78	0.82	0.59	0.44	0.55	0.32	0.53	0.69	0.56	0.5	0.88	0.85	0.72	0.74	0.05	0.34	0.49	0.74	0.43	0.43	0.67	0.63	0.27	0.68	0.09	0.64	0.79	0.68	0.29	0.91	0.98	0.83	0.76	0.88	0.72	0.69	0.92	0.96	0.8	0.53	0.85	0.11
Ras pathway (BIOCARTA)	0.46	0.08	0.74	0.61	0.4	0.33	0.68	0.55	0.51	0.28	0.21	0.49	0.37	0.32	0.33	0.29	0.68	0.18	0.22	0.34	0.6	0.54	0.19	0.29	0.5	0.43	0.26	0.35	0.46	0.05	0.41	0.37	0.51	0.88	0.56	0.51	0.44	0.35	0.09	0.52	0.66	0.32	0.65	0.66	0.33	0.25	0.22	0.55	0.13
Nkcells pathway (BIOCARTA)	0.26	0.2	0.16	0.26	0.85	0.07	0.3	0.09	0.41	0.36	0.11	0.17	0.06	0.09	0.32	0.46	0.46	0.5	0.22	0.16	0.1	0.03	0.26	0.26	0.49	0.17	0.3	0.26	0.21	0.05	0.09	0.05	0.25	0.17	0.49	0.25	0.43	0.18	0.34	0.65	0.67	0.96	0.56	0.41	0.46	0.45	0.21	0.31	0.08
Rb pathway (BIOCARTA)	0.95	0.97	0.91	1	0.99	0.86	0.98	1	0.98	0.97	1	0.96	0.98	0.99	0.95	0.97	0.96	0.99	0.99	1	0.96	0.93	0.99	0.95	0.97	0.95	0.95	0.99	0.99	0.98	0.99	0.99	1	1	0.97	1	1	1	0.99	0.99	0.99	0.99	0.99	1	1	0.98	0.87	0.99	0.97
Chrebp2 pathway (BIOCARTA)	0.49	0.61	0.65	0.73	0.11	0.76	0.6	0.56	0.53	0.18	0.79	0.52	0.69	0.6	0.45	0.69	0.65	0.69	0.32	0.48	0.56	0.39	0.71	0.65	0.48	0.37	0.42	0.29	0.55	0.93	0.9	0.7	0.23	0.41	0.25	0.79	0.09	0.14	0.13	0.54	0.21	0.5	0.56	0.29	0.01	0.13	0.28	0.07	0.56
Bad pathway (BIOCARTA)	0.53	0.24	0.7	0.3	0.28	0.36	0.17	0.33	0.33	0.35	0.35	0.22	0.14	0.03	0.15	0.12	0.54	0.55	0.18	0.12	0.73	0.27	0.18	0.16	0.5	0.41	0.29	0.19	0.38	0.24	0.17	0.16	0.17	0.56	0.17	0.74	0.06	0.11	0.11	0.09	0.38	0.36	0.55	0.4	0.04	0.09	0.24	0.08	0.13
Ck1 pathway (BIOCARTA)	0.42	0.63	0.65	0.34	0.65	0.57	0.51	0.53	0.84	0.78	0.9	0.59	0.31	0.62	0.27	0.88	0.44	0.38	0.42	0.64	0.52	0.29	0.76	0.7	0.77	0.79	0.5	0.55	0.5	0.69	0.76	0.77	0.65	0.51	0.58	0.87	0.04	0.3	0.32	0.31	0.64	0.19	0.56	0.12	0.08	0.18	0.63	0.2	0.28
Eif2 pathway (BIOCARTA)	0.76	0.43	0.52	0.54	0.46	0.3	0.68	0.59	0.34	0.66	0.64	0.7	0.3	0.53	0.51	0.47	0.78	0.64	0.24	0.42	0.41	0.53	0.45	0.54	0.44	0.35	0.37	0.55	0.73	0.69	0.37	0.54	0.55	0.54	0.52	0.83	0.44	0.18	0.38	0.48	0.65	0.73	0.46	0.53	0.22	0.11	0.48	0.16	0.87
Eif4 pathway (BIOCARTA)	0.69	0.66	0.78	0.82	0.63	0.39	0.66	0.8	0.55	0.65	0.61	0.71	0.72	0.57	0.82	0.76	0.48	0.77	0.7	0.6	0.44	0.41	0.46	0.52	0.56	0.38	0.49	0.62	0.76	0.71	0.86	0.77	0.47	0.83	0.54	0.38	0.89	0.99	0.92	0.67	0.95	0.96	0.84	0.75	0.89	0.8	0.45	0.73	0.73
Stem pathway (BIOCARTA)	0.98	0.99	0.52	0.89	0.94	0.35	0.91	0.23	0.94	0.94	0.71	0.94	0.86	0.84	0.99	0.91	0.96	0.29	0.98	0.73	0.04	0.84	0.62	0.65	0.94	0.93	0.95	0.96	0.96	0.61	0.33	0.26	0.99	0.77	0.93	0.72	0.94	0.95	1	0.98	0.84	0.83	0.93	0.34	0.99	0.91	0.99	0.95	0.47
P27 pathway (BIOCARTA)	0.98	0.94	0.96	1	0.92	0.99	0.97	0.95	1	0.92	0.97	0.96	0.96	0.92	0.91	0.93	0.92	0.98	0.94	0.93	0.96	0.98	0.97	0.98	0.98	0.98	0.97	0.99	0.97	0.93	0.93	0.93	0.92	0.97	0.96	0.98	0.88	0.88	0.96	0.96	0.68	0.87	0.94	0.99	0.99	0.94	0.99	0.96	0.98
Pgc1a pathway (BIOCARTA)	0.13	0.01	0	0.02	0	0.03	0	0.18	0	0	0	0.03	0	0.01	0.01	0	0.03	0	0	0	0.19	0	0	0	0.01	0.02	0	0.02	0	0	0	0.05	0	0.04	0	0	0.01	0	0	0	0.03	0.01	0.03	0.01	0.01	0	0.02	0	0.03
Pml pathway (BIOCARTA)	0.07	0	0.06	0.14	0.16	0.02	0.06	0.32	0.02	0.02	0	0.01	0	0	0.5	0.02	0.01	0.02	0.81	0	0	0.03	0.01	0.01	0.01	0.01	0.03	0.21	0.01	0	0.01	0	0.03	0.11	0	0.01	0.45	0.32	0.8	0	0.58	0.41	0.01	0.62	0.81	0.71	0.04	0.52	0.11
Dream pathway (BIOCARTA)	0.6	0.98	0.69	0.7	0.78	0.61	0.46	0.62	0.81	0.53	0.91	0.47	0.52	0.49	0.49	0.67	0.66	0.27	0.44	0.58	0.46	0.44	0.55	0.5	0.58	0.68	0.69	0.82	0.28	0.32	0.71	0.36	0.78	0.47	0.5	0.77	0.5	0.09	0.46	0.84	0.99	0.19	0.75	0.58	0.22	0.58	0.79	0.07	0.33
Leptin pathway (BIOCARTA)	0.23	0.4	0.1	0.3	0.53	0.67	0.26	0.39	0.32	0.15	0.18	0.16	0.68	0.55	0.26	0.33	0.54	0.56	0.08	0.31	0.51	0.28	0.77	0.22	0.42	0.16	0.04	0.1	0.65	0.46	0.54	0.55	0.63	0.57	0.33	0.49	0.27	0.01	0.04	0.33	0	0.31	0.22	0.5	0.02	0.15	0.34	0.03	0.27
Rho pathway (BIOCARTA)	0.36	0	0.43	0.38	0.11	0.09	0.23	0.76	0.51	0.25	0.25	0.39	0.07	0.06	0.34	0.35	0.39	0.33	0.1	0.31	0.64	0.01	0.06	0.1	0.31	0.14	0.03	0.21	0.1	0.02	0.2	0.16	0.08	0.67	0.71	0.19	0.56	0.37	0.28	0.22	0.69	0.59	0.54	0.7	0.29	0.5	0.09	0.43	0.02
Akap13 pathway (BIOCARTA)	0.63	0.88	0.74	0.98	0.46	0.78	0.83	0.76	0.87	0.49	0.94	0.87	0.81	0.94	0.47	0.89	0.93	0.72	0.41	0.83	0.94	0.55	0.85	0.74	0.97	0.96	0.65	0.88	0.71	0.82	0.86	0.76	0.66	0.7	0.79	0.82	0.69	0.49	0.58	0.94	0.78	0.68	0.93	0.38	0.29	0.65	0.85	0.27	0.39
Atrbrca pathway (BIOCARTA)	0.91	0.97	0.98	0.99	1	0.95	0.99	0.99	0.99	0.95	0.98	0.97	0.96	0.98	0.91	0.99	0.95	0.98	1	1	0.94	0.97	0.98	0.91	0.95	0.98	1	0.98	0.99	0.98	0.99	0.98	0.98	1	0.96	0.99	1	1	1	1	1	0.99	1	1	1	0.97	0.99	0.99	0.94
Cardiacegf pathway (BIOCARTA)	0.07	0.01	0.02	0	0.44	0.06	0.13	0.49	0.02	0.07	0.15	0.06	0.01	0.01	0.07	0	0.02	0.04	0.32	0.11	0.27	0.03	0.04	0	0.03	0	0.01	0.67	0	0.02	0.06	0	0.06	0.11	0.11	0.57	0.33	0.76	0.51	0.05	0.57	0.94	0.17	0.92	0.57	0.44	0	0.22	0.16
Her2 pathway (BIOCARTA)	0.57	0.19	0.63	0.28	0.47	0.17	0.78	0.32	0.56	0.33	0.32	0.37	0.56	0.4	0.97	0.09	0.48	0.44	0.75	0.49	0.75	0.29	0.47	0.6	0.54	0.5	0.18	0.67	0.54	0.33	0.27	0.21	0.58	0.73	0.45	0.81	0.68	0.93	0.43	0.74	0.42	0.97	0.69	0.82	0.97	0.89	0.1	0.82	0.75
Erk5 pathway (BIOCARTA)	0.56	0.41	0.67	0.52	0.7	0.15	0.79	0.35	0.66	0.69	0.44	0.52	0.54	0.36	0.88	0.72	0.58	0.53	0.68	0.6	0.48	0.43	0.38	0.7	0.72	0.63	0.36	0.77	0.59	0.43	0.63	0.31	0.57	0.82	0.63	0.39	0.72	0.38	0.49	0.69	0.86	0.76	0.81	0.8	0.71	0.68	0.45	0.72	0.73
Mal pathway (BIOCARTA)	0.54	0.33	0.98	0.73	0.77	0.67	0.72	0.8	0.71	0.45	0.52	0.62	0.43	0.57	0.25	0.79	0.79	0.89	0.81	0.8	0.96	0.89	0.58	0.41	0.7	0.64	0.53	0.69	0.75	0.29	0.4	0.8	0.45	0.99	0.43	0.37	0.52	0.16	0.17	0.63	0.73	0.55	0.73	0.81	0.6	0.36	0.13	0.26	0.42
Mef2d pathway (BIOCARTA)	0.26	0.1	0.11	0.32	0.64	0.07	0.12	0.6	0.07	0.07	0.06	0.04	0.09	0.05	0.11	0.04	0.09	0.15	0.01	0.05	0.01	0.06	0	0	0.17	0.04	0.09	0.08	0.02	0.01	0.1	0.23	0.04	0.19	0	0.12	0.57	0.4	0.02	0.03	0.26	0.78	0.05	0.17	0.25	0.12	0.06	0.18	0.35
Mitochondria pathway (BIOCARTA)	0.77	0.67	0.81	0.4	0.52	0.78	0.59	0.07	0.77	0.65	0.89	0.87	0.82	0.82	0.88	0.85	0.76	0.4	0.6	0.81	0.65	0.26	0.64	0.56	0.91	0.82	0.66	0.33	0.61	0.83	0.85	0.23	0.71	0.75	0.93	0.18	0.91	0.06	0.61	0.67	0.19	0.43	0.61	0.14	0.31	0.41	0.76	0.54	0.21
Ach pathway (BIOCARTA)	0.38	0.06	0.21	0.35	0.35	0.25	0.18	0.23	0.17	0.2	0.06	0.35	0.13	0.15	0.15	0.07	0.05	0.09	0.15	0.04	0.28	0.19	0.15	0.05	0.07	0.05	0.05	0.16	0.19	0.2	0.23	0.08	0.15	0.61	0.14	0.66	0.11	0.29	0.06	0.17	0.29	0.14	0.2	0.47	0.13	0.3	0.09	0.32	0.37
Parkin pathway (BIOCARTA)	0.97	0.92	0.26	0.76	0.52	0.9	0.43	0.32	0.94	0.77	0.9	0.95	0.89	0.85	0.05	0.95	0.98	0.55	0.2	0.82	0.17	0.67	0.72	0.68	0.88	0.82	0.92	0.7	0.44	0.86	0.53	0.54	0.67	0.93	0.91	0.86	0.18	0.51	0.26	0.71	0.28	0.79	0.9	0.52	0.12	0.13	0.61	0.31	0.58
Cdc42rac pathway (BIOCARTA)	0.22	0.05	0.19	0.59	0.72	0.29	0.47	0.43	0.63	0.27	0.3	0.52	0.4	0.27	0.82	0.38	0.55	0.25	0.19	0.23	0.38	0.02	0.13	0.05	0.46	0.38	0.11	0.02	0.46	0.1	0.13	0.11	0.39	0.28	0.37	0.5	0.89	0.74	0.5	0.33	0.76	0.67	0.43	0.57	0.72	0.35	0.26	0.64	0.15
Ranms pathway (BIOCARTA)	0.96	0.97	0.98	0.99	1	0.99	0.98	0.99	1	1	1	0.99	1	0.98	1	1	0.98	1	1	1	0.95	0.96	1	0.96	1	1	0.99	1	0.98	1	1	0.95	1	0.99	0.99	0.96	1	1	1	0.97	0.97	1	0.99	1	1	1	0.99	1	0.97
Barr mapk pathway (BIOCARTA)	0.81	0.29	0.28	0.82	0.84	0.77	0.7	0.7	0.73	0.31	0.41	0.72	0.82	0.7	1	0.46	0.57	0.35	0.89	0.88	0.71	0.58	0.64	0.32	0.4	0.6	0.6	0.77	0.29	0.35	0.49	0.32	0.51	0.96	0.64	0.62	0.95	0.81	0.69	0.76	0.77	0.94	0.76	0.64	0.91	0.75	0.32	0.84	0.1
Tob1 pathway (BIOCARTA)	0.39	0.17	0.58	0.43	0.39	0.18	0.13	0.52	0.13	0.49	0.17	0.15	0.13	0.12	0.48	0.1	0.16	0.09	0.52	0.07	0.3	0.15	0.19	0.01	0.07	0.01	0.57	0.4	0.02	0.1	0.27	0.11	0.11	0.37	0.07	0.19	1	0.99	0.69	0.27	0.73	0.98	0.02	0.57	0.84	0.87	0.21	0.64	0.46
Barrestin src pathway (BIOCARTA)	0.82	0.2	0.47	0.85	0.68	0.67	0.71	0.62	0.77	0.28	0.2	0.5	0.7	0.62	0.93	0.29	0.44	0.36	0.81	0.9	0.71	0.55	0.47	0.16	0.41	0.66	0.34	0.75	0.47	0.2	0.41	0.39	0.39	0.89	0.65	0.53	0.79	0.86	0.48	0.64	0.57	0.96	0.59	0.56	0.84	0.55	0.24	0.68	0.11
Nkt pathway (BIOCARTA)	0	0	0	0	0.09	0.01	0	0	0	0	0	0.01	0	0	0.91	0	0	0	0.01	0	0	0	0.02	0	0	0	0	0.06	0	0	0	0	0	0.01	0	0	0.54	0.6	0.94	0.01	0.17	0.29	0	0.08	0.62	0.36	0.03	0.37	0
Il1r pathway (BIOCARTA)	0.34	0.24	0.07	0.06	0.34	0.05	0.35	0.07	0.12	0.16	0.24	0.15	0.19	0.16	0.58	0.05	0.2	0.14	0.15	0.15	0	0.05	0.1	0.24	0.28	0	0.09	0.05	0.08	0.1	0.02	0	0.23	0.22	0.15	0.32	0.5	0.38	0.61	0.29	0.84	0.41	0.22	0.44	0.8	0.52	0.12	0.67	0.39
Met pathway (BIOCARTA)	0.51	0.28	0.18	0.26	0.53	0.17	0.58	0.26	0.31	0.25	0.36	0.29	0.13	0.1	0.81	0.35	0.4	0.09	0.49	0.23	0.6	0.11	0.17	0.14	0.35	0.48	0.11	0.59	0.17	0.03	0.12	0.2	0.11	0.77	0.24	0.32	0.67	0.28	0.54	0.45	0.64	0.89	0.42	0.91	0.73	0.37	0.04	0.64	0.15
Gpcr pathway (BIOCARTA)	0.62	0.56	0.66	0.84	0.68	0.51	0.66	0.6	0.72	0.68	0.62	0.74	0.67	0.49	0.88	0.61	0.5	0.66	0.64	0.55	0.5	0.41	0.41	0.15	0.9	0.5	0.49	0.74	0.24	0.36	0.66	0.42	0.41	0.78	0.66	0.55	0.94	0.29	0.11	0.46	0.76	0.96	0.7	0.5	0.4	0.51	0.23	0.14	0.67
Igf1mtor pathway (BIOCARTA)	0.72	0.37	0.82	0.69	0.38	0.52	0.62	0.86	0.58	0.58	0.51	0.58	0.42	0.44	0.63	0.4	0.54	0.48	0.39	0.51	0.96	0.56	0.38	0.33	0.57	0.59	0.48	0.52	0.66	0.77	0.71	0.62	0.5	0.75	0.51	0.63	0.65	0.47	0.66	0.53	0.95	0.64	0.8	0.89	0.85	0.24	0.4	0.57	0.74
Sodd pathway (BIOCARTA)	0.23	0.02	0.22	0.05	0.67	0.04	0.18	0.18	0.14	0.09	0.04	0.04	0.01	0.04	0.81	0.01	0.04	0.17	0.77	0.06	0.3	0.02	0.05	0.04	0.09	0.08	0.07	0.21	0.16	0.08	0.28	0.03	0.05	0.31	0.07	0.02	0.89	0.61	0.71	0.3	0.56	0.67	0.1	0.78	0.71	0.77	0.29	0.58	0.15
Shh pathway (BIOCARTA)	0.97	0.95	0.88	0.97	0.96	0.52	0.41	0.99	0.8	0.93	0.91	0.88	0.66	0.9	0.95	0.81	0.88	0.95	0.97	0.92	0.93	0.31	0.47	0.61	0.95	0.9	0.74	0.9	0.65	0.93	0.94	0.8	0.5	0.97	0.88	0.68	0.7	0.41	0.77	0.63	0.97	0.89	0.95	0.82	0.72	0.66	0.89	0.88	0.9
Ptc1 pathway (BIOCARTA)	0.98	1	0.92	0.97	0.94	0.99	0.99	0.94	1	0.97	0.99	0.99	0.98	0.97	0.94	0.98	0.97	0.98	0.99	0.98	0.92	0.95	0.98	0.99	0.98	0.98	0.99	1	0.98	0.99	0.98	0.97	0.99	0.98	0.98	0.99	0.97	0.97	0.99	0.98	0.93	0.98	0.98	1	0.91	1	0.99	0.95	0.99
Spry pathway (BIOCARTA)	0.11	0.01	0.33	0.25	0.21	0.08	0.37	0.38	0.05	0.05	0.04	0.05	0.07	0.09	0.36	0.05	0.07	0.34	0.23	0.21	0.77	0.31	0.11	0.06	0.11	0.08	0.02	0.21	0.08	0.05	0.15	0.07	0.16	0.43	0.08	0.47	0.27	0.76	0.3	0.09	0.63	0.58	0.14	0.52	0.32	0.23	0.02	0.28	0.17
Barrestin pathway (BIOCARTA)	0.83	0.35	0.37	0.78	0.82	0.85	0.74	0.59	0.48	0.57	0.44	0.78	0.85	0.78	0.97	0.56	0.58	0.4	0.93	0.94	0.78	0.58	0.65	0.49	0.47	0.48	0.64	0.8	0.46	0.57	0.45	0.48	0.54	0.99	0.71	0.68	1	0.86	0.82	0.7	0.91	0.95	0.48	0.75	0.94	0.86	0.63	0.85	0.22
Stathmin pathway (BIOCARTA)	0.92	0.94	0.96	0.95	0.98	0.9	0.48	0.75	0.96	0.97	0.93	0.93	0.94	0.89	0.73	0.89	0.95	0.95	0.33	0.89	0.89	0.92	0.92	0.79	0.92	0.86	0.95	0.78	0.93	0.87	0.92	0.82	0.91	0.71	0.91	0.62	0.99	0.99	0.89	0.92	0.99	0.99	0.6	1	0.46	0.76	0.91	0.37	0.35
Hsp27 pathway (BIOCARTA)	0.31	0.24	0.27	0.28	0.32	0.14	0.15	0.36	0.31	0.21	0.19	0.22	0.31	0.21	0.55	0.18	0.1	0.18	0.31	0.33	0.49	0.14	0.27	0.07	0.25	0.24	0.3	0.25	0.19	0.26	0.12	0.27	0.51	0.21	0.16	0.1	0.79	0.58	0.84	0.4	0.59	0.46	0.22	0.29	0.69	0.45	0.31	0.08	0.43
Tcr pathway (BIOCARTA)	0.83	0.41	0.84	0.31	0.99	0.65	0.79	0.38	0.85	0.67	0.56	0.25	0.37	0.08	0.95	0.34	0.69	0.8	0.78	0.22	0.5	0.08	0.22	0.03	0.52	0.18	0.58	0.93	0.18	0.13	0.51	0	0.61	0.65	0.17	0.01	0.98	1	0.9	0.48	0.93	0.92	0.06	0.89	0.94	0.93	0.41	0.94	0.13
Tcytotoxic pathway (BIOCARTA)	0.14	0.04	0.09	0.06	0.67	0.07	0.08	0.18	0.49	0.23	0.02	0.03	0.03	0.01	1	0.24	0.37	0.05	0.52	0.03	0.1	0.02	0.24	0	0	0.04	0.25	0.51	0.13	0.01	0.04	0	0.21	0.22	0	0	1	0.99	1	0.05	0.87	0.97	0	0.9	1	0.94	0.34	0.97	0.01
Thelper pathway (BIOCARTA)	0.12	0.01	0.03	0	0.51	0.06	0.04	0	0.34	0.04	0	0	0.03	0	0.99	0.03	0.16	0.05	0.31	0	0.03	0.03	0.07	0	0	0	0.06	0.3	0.01	0.01	0.06	0	0.04	0.22	0	0	0.99	0.94	1	0.06	0.8	0.95	0	0.86	0.99	0.95	0.23	0.97	0
Tall1 pathway (BIOCARTA)	0.63	0.63	0.37	0.76	0.75	0.62	0.5	0.73	0.42	0.8	0.83	0.58	0.56	0.15	0.97	0.57	0.76	0.79	0.91	0.55	0.81	0.46	0.54	0.69	0.49	0.41	0.8	0.62	0.39	0.65	0.78	0.35	0.69	0.92	0.62	0.81	0.97	0.97	0.95	0.76	0.9	0.82	0.31	0.97	0.93	0.73	0.49	0.9	0.28
Tel pathway (BIOCARTA)	0.85	0.45	0.88	0.64	0.47	0.77	0.71	0.75	0.57	0.59	0.61	0.84	0.38	0.53	0.83	0.63	0.74	0.65	0.74	0.5	0.9	0.53	0.79	0.75	0.6	0.56	0.69	0.72	0.79	0.65	0.64	0.61	0.77	0.74	0.48	0.99	0.9	0.6	0.49	0.29	0.66	0.96	0.76	0.56	0.97	0.77	0.73	0.89	0.85
Tgfb pathway (BIOCARTA)	0.41	0.06	0.49	0.59	0.42	0.05	0.22	0.44	0.18	0.04	0.1	0.5	0.04	0.33	0.11	0.09	0.13	0.09	0.07	0.06	0.46	0.03	0.07	0.02	0.26	0.15	0.12	0.54	0.06	0.03	0.1	0.22	0.03	0.46	0.13	0.28	0.73	0.3	0.51	0.16	0.58	0.81	0.25	0.57	0.13	0.06	0.01	0.25	0.25
Th1th2 pathway (BIOCARTA)	0	0	0	0	0.03	0	0	0	0	0	0	0	0	0	0.4	0	0.01	0	0.02	0	0	0	0	0	0.01	0	0	0	0	0	0	0	0.01	0	0	0	0.03	0.09	0.44	0.03	0.13	0.14	0	0.08	0.3	0.16	0.02	0	0
41bb pathway (BIOCARTA)	0.3	0.09	0.26	0.27	0.63	0.46	0.56	0.57	0.08	0.15	0.38	0.31	0.25	0.04	0.53	0.05	0.24	0.11	0.56	0.09	0.28	0.07	0.3	0.06	0.26	0.02	0.05	0.27	0.06	0.07	0.15	0.18	0.38	0.12	0.09	0.15	0.62	0.71	0.6	0.24	0.85	0.84	0.3	0.4	0.51	0.54	0.05	0.41	0.26
Ctla4 pathway (BIOCARTA)	0.57	0.3	0.45	0.74	0.91	0.55	0.31	0.35	0.66	0.73	0.51	0.32	0.28	0.03	0.98	0.12	0.41	0.26	0.72	0.01	0.18	0.02	0.74	0	0.14	0.02	0.62	0.82	0.41	0.41	0.35	0.01	0.32	0.26	0.3	0.01	0.85	0.88	0.87	0.35	0.49	0.85	0	0.82	0.97	0.9	0.44	0.89	0.11
Longevity pathway (BIOCARTA)	0.11	0.13	0.09	0.38	0.51	0.03	0.48	0.18	0.11	0.26	0.12	0.3	0.15	0.02	0.75	0.21	0.18	0.36	0.34	0.01	0.27	0.07	0.08	0.02	0.13	0.02	0.07	0.29	0.25	0.08	0.05	0.12	0.09	0.28	0.2	0.43	0.81	0.32	0.49	0.07	0.69	0.7	0.33	0.47	0.41	0.53	0.08	0.31	0.41
Sars pathway (BIOCARTA)	0.55	0.34	0.79	0.78	0.96	0.7	0.84	0.66	0.61	0.6	0.63	0.66	0.75	0.72	0.86	0.77	0.75	0.68	0.93	0.49	0.43	0.62	0.82	0.75	0.51	0.64	0.59	0.84	0.88	0.8	0.65	0.87	0.85	0.53	0.69	0.99	0.94	0.67	0.87	0.74	0.43	0.78	0.51	0.97	0.78	0.91	0.75	0.9	0.63
Par1 pathway (BIOCARTA)	0.81	0	0.5	0.56	0.93	0.01	0.36	0.61	0.2	0.12	0.05	0.26	0.04	0.05	0.72	0.53	0.15	0.35	0.7	0.37	0.42	0.09	0.05	0.08	0.14	0.01	0.02	0.82	0.01	0.05	0.24	0.31	0.01	0.86	0.39	0.32	0.97	0.88	0.44	0.39	0.86	0.92	0.46	0.91	0.91	0.52	0	0.58	0.33
Stress pathway (BIOCARTA)	0.08	0.04	0.12	0	0.21	0.23	0.17	0.2	0.14	0.09	0.3	0.12	0.08	0.02	0.26	0.02	0.12	0.1	0.18	0.04	0.08	0.01	0.12	0.03	0.24	0.07	0.02	0.05	0.02	0.04	0.03	0.13	0.28	0.19	0.09	0.4	0.34	0.55	0.38	0.09	0.9	0.27	0.09	0.42	0.6	0.39	0.13	0.36	0.03
Tnfr1 pathway (BIOCARTA)	1	0.82	0.92	0.77	0.95	0.91	0.9	0.98	0.99	0.93	0.97	0.87	0.8	0.77	0.95	0.68	0.78	0.94	0.96	0.87	0.66	0.54	0.93	0.82	0.91	0.87	0.89	0.98	0.95	0.91	0.96	0.78	0.94	0.91	0.93	0.28	1	0.95	0.95	0.66	0.95	0.98	0.83	0.9	0.97	0.99	0.92	1	0.77
Tnfr2 pathway (BIOCARTA)	0.14	0.02	0.29	0.02	0.34	0.15	0.08	0.29	0.26	0.04	0.3	0.12	0.05	0.01	0.38	0.03	0.02	0.15	0.12	0.04	0.23	0.02	0.1	0.04	0.05	0.05	0.06	0.24	0	0.09	0.09	0.05	0.15	0.09	0.08	0.04	0.67	0.45	0.67	0.09	0.98	0.88	0.04	0.47	0.6	0.76	0.1	0.36	0.05
Toll pathway (BIOCARTA)	0.02	0.08	0	0.01	0	0.03	0.03	0.07	0	0	0.06	0.02	0	0	0.32	0.03	0.03	0.01	0.12	0.01	0	0.01	0	0.01	0	0	0	0.03	0	0	0.03	0	0.13	0.16	0	0.05	0.2	0.21	0.36	0.07	0.91	0.07	0	0.07	0.19	0.17	0	0.3	0.08
Tpo pathway (BIOCARTA)	0.66	0.34	0.66	0.6	0.43	0.29	0.74	0.6	0.64	0.48	0.65	0.71	0.44	0.5	0.87	0.85	0.56	0.56	0.38	0.55	0.52	0.36	0.51	0.32	0.66	0.62	0.68	0.6	0.8	0.56	0.32	0.59	0.58	0.84	0.56	0.34	0.72	0.68	0.71	0.5	0.91	0.85	0.6	0.78	0.8	0.67	0.28	0.68	0.56
Creb pathway (BIOCARTA)	0.55	0.68	0.74	0.8	0.47	0.39	0.69	0.54	0.72	0.36	0.77	0.64	0.4	0.5	0.4	0.72	0.61	0.83	0.59	0.57	0.62	0.49	0.57	0.62	0.69	0.54	0.51	0.65	0.81	0.71	0.82	0.67	0.67	0.66	0.45	0.64	0.54	0.8	0.32	0.36	0.94	0.56	0.64	0.25	0.59	0.35	0.64	0.62	0.27
Carm1 pathway (BIOCARTA)	0.84	0.6	0.85	0.96	0.74	0.5	0.55	0.94	0.71	0.92	0.63	0.55	0.62	0.65	0.79	0.73	0.37	0.94	0.69	0.51	0.73	0.3	0.31	0.36	0.57	0.51	0.67	0.76	0.51	0.45	0.97	0.64	0.22	0.75	0.73	0.37	0.8	0.41	0.34	0.13	0.97	0.94	0.85	0.63	0.13	0.71	0.52	0.14	0.69
Tff pathway (BIOCARTA)	0.56	0.42	0.46	0.28	0.41	0.15	0.65	0.26	0.48	0.49	0.43	0.38	0.63	0.33	0.47	0.51	0.51	0.38	0.39	0.48	0.48	0.59	0.43	0.52	0.7	0.55	0.39	0.25	0.4	0.29	0.47	0.38	0.58	0.72	0.72	0.35	0.92	0.84	0.5	0.36	0.65	0.74	0.58	0.79	0.66	0.69	0.46	0.55	0.23
Trka pathway (BIOCARTA)	0.79	0.84	0.88	0.74	0.8	0.36	0.94	0.88	0.8	0.78	0.8	0.87	0.68	0.55	0.77	0.87	0.65	0.76	0.73	0.66	0.77	0.87	0.84	0.88	0.84	0.79	0.87	0.74	0.83	0.61	0.72	0.75	0.94	0.82	0.83	0.48	0.9	0.37	0.6	0.78	0.88	0.74	0.86	0.93	0.86	0.74	0.83	0.78	0.89
Arf pathway (BIOCARTA)	0.93	0.88	0.78	0.88	0.67	0.9	0.95	0.92	0.91	0.99	0.89	0.88	0.89	0.96	0.94	0.82	0.77	0.9	0.89	0.9	0.91	0.76	0.9	0.95	0.94	0.79	0.83	0.93	0.94	0.71	0.89	0.72	0.91	0.95	0.88	0.95	0.88	0.72	0.95	0.86	0.86	0.95	0.89	0.94	0.99	0.94	0.85	0.89	0.97
Ucalpain pathway (BIOCARTA)	0.8	0.51	0.45	0.53	0.83	0.01	0.42	0.84	0.8	0.56	0.03	0.7	0.03	0.28	0.56	0.72	0.37	0.13	0.56	0.61	0.86	0.08	0	0.45	0.76	0.53	0	0.75	0.13	0.05	0.03	0.33	0.14	0.88	0.41	0.81	0.94	0.58	0.58	0.58	0.75	0.95	0.93	0.7	0.85	0.92	0.02	0.87	0.69
Vegf pathway (BIOCARTA)	0.59	0.54	0.65	0.76	0.57	0.36	0.7	0.76	0.6	0.71	0.71	0.7	0.58	0.33	0.67	0.71	0.54	0.52	0.68	0.65	0.75	0.23	0.29	0.56	0.52	0.53	0.53	0.8	0.61	0.72	0.44	0.56	0.46	0.76	0.5	0.76	0.65	0.35	0.47	0.69	0.67	0.48	0.67	0.76	0.65	0.61	0.53	0.54	0.71
Vitcb pathway (BIOCARTA)	0.23	0.2	0.26	0.43	0.07	0.22	0.08	0.49	0.14	0.11	0.07	0.16	0.09	0.17	0.55	0.12	0.06	0.02	0.49	0.13	0.18	0.07	0.06	0.03	0.12	0.02	0.03	0.27	0.23	0.14	0	0.16	0.1	0.3	0.14	0.23	0.86	0.83	0.42	0.11	0.95	0.79	0.21	0.26	0.63	0.84	0.07	0.53	0.44
Wnt pathway (BIOCARTA)	0.83	0.46	0.64	0.86	0.88	0.74	0.79	0.5	0.47	0.62	0.86	0.75	0.52	0.64	0.43	0.68	0.84	0.81	0.54	0.53	0.39	0.63	0.72	0.46	0.46	0.58	0.59	0.78	0.77	0.38	0.47	0.89	0.56	0.62	0.72	0.53	0.85	0.8	0.79	0.45	0.83	1	0.85	0.85	0.89	0.92	0.63	0.8	0.91
Actiny pathway (BIOCARTA)	0.87	0.74	0.49	0.85	0.76	0.38	0.84	0.85	0.8	0.66	0.57	0.79	0.84	0.88	0.85	0.86	0.82	0.62	0.71	0.87	0.34	0.55	0.74	0.88	0.84	0.91	0.46	0.4	0.76	0.47	0.81	0.9	0.81	0.2	0.87	0.47	0.94	0.96	0.92	0.75	0.81	0.95	0.9	0.69	0.93	0.94	0.63	0.83	0.77
mRNA_Processing (PWC)	0.23	0.07	0.31	0.22	0.17	0.11	0.16	0.59	0.15	0.13	0.25	0.08	0.14	0.11	0	0.06	0.19	0.28	0.12	0.19	0.18	0.24	0.08	0	0.03	0.13	0.12	0.08	0.16	0.01	0.27	0.25	0.05	0.32	0.14	0.18	0.57	0.31	0.02	0.2	0.88	0.59	0.14	0.32	0.4	0.13	0.14	0.04	0.08
mRNA_Editing (PWC)	0.33	0.38	0.56	0.4	0.25	0.2	0.37	0.74	0.4	0.26	0.35	0.21	0.29	0.19	0.03	0.25	0.41	0.45	0.16	0.24	0.17	0.39	0.22	0.19	0.13	0.15	0.25	0.27	0.42	0.08	0.46	0.35	0.16	0.01	0.22	0.28	0.64	0.45	0.01	0.47	0.86	0.73	0.24	0.36	0.55	0.36	0.36	0.12	0.32
mRNA_Editing:_C_to_U_Conversion (PWC)	0.33	0.3	0.64	0.37	0.2	0.21	0.44	0.78	0.41	0.3	0.28	0.22	0.33	0.29	0.01	0.23	0.31	0.34	0.25	0.27	0.21	0.39	0.19	0.12	0.13	0.21	0.25	0.2	0.32	0.12	0.47	0.39	0.17	0.02	0.19	0.38	0.49	0.38	0.03	0.44	0.9	0.7	0.19	0.37	0.51	0.42	0.38	0.03	0.19
L13a-mediated_translational_silencing_of_Ceruloplasmin_expression (PWC)	0	0.02	0	0	0.02	0	0.07	0.17	0.01	0	0	0.02	0	0	0.08	0.01	0.17	0.02	0.05	0.01	0.03	0.11	0	0.02	0	0.03	0.09	0.1	0	0	0.06	0.09	0	0	0	0.22	0	0.2	0	0.21	0.04	0.45	0.04	0	0	0	0.02	0	0
Translation_initiation_complex_formation (PWC)	0	0.01	0	0	0.01	0.01	0.1	0.18	0.02	0	0	0.01	0	0.01	0.08	0	0.12	0.04	0.07	0	0.03	0.08	0.05	0.03	0	0.03	0.04	0.11	0.01	0.01	0.08	0.04	0	0	0.01	0.14	0	0.13	0.01	0.18	0.02	0.41	0.05	0	0.03	0	0.04	0.04	0
Formation_of_the_Editosome (PWC)	0.37	0.26	0.4	0.42	0.27	0.16	0.41	0.82	0.51	0.3	0.32	0.23	0.32	0.18	0.04	0.24	0.3	0.36	0.19	0.21	0.29	0.44	0.23	0.18	0.12	0.28	0.21	0.24	0.3	0.08	0.53	0.42	0.14	0.04	0.23	0.26	0.54	0.56	0.04	0.45	0.93	0.83	0.29	0.39	0.43	0.28	0.38	0.07	0.2
mRNA_Capping (PWC)	0.19	0.16	0.32	0.2	0.17	0.06	0.2	0.71	0.19	0.08	0.19	0.11	0.13	0.09	0.02	0.08	0.25	0.27	0.1	0.18	0.16	0.25	0.08	0.04	0.03	0.08	0.06	0.06	0.18	0.03	0.23	0.2	0.03	0.34	0.07	0.2	0.57	0.39	0.02	0.24	0.88	0.63	0.14	0.35	0.25	0.24	0.25	0.01	0.08
Cleavage_of_Growing_Transcript_in_the_Termination_Region (PWC)	0.33	0.25	0.48	0.41	0.24	0.16	0.48	0.74	0.43	0.34	0.29	0.29	0.29	0.23	0.07	0.18	0.35	0.36	0.18	0.32	0.21	0.4	0.2	0.18	0.13	0.23	0.27	0.25	0.31	0.15	0.46	0.45	0.16	0.02	0.14	0.25	0.43	0.5	0.04	0.53	0.93	0.79	0.23	0.51	0.53	0.39	0.47	0.05	0.24
mRNA_Splicing (PWC)	0.3	0.17	0.45	0.28	0.19	0.05	0.21	0.62	0.25	0.23	0.27	0.14	0.16	0.18	0.01	0.14	0.29	0.25	0.06	0.25	0.21	0.23	0.19	0.08	0.06	0.17	0.12	0.1	0.29	0.04	0.31	0.35	0.06	0.29	0.14	0.29	0.39	0.32	0.02	0.38	0.93	0.58	0.13	0.32	0.38	0.26	0.25	0.04	0.06
mRNA_Splicing_-_Major_Pathway (PWC)	0.27	0.14	0.44	0.29	0.18	0.07	0.32	0.67	0.25	0.23	0.31	0.1	0.16	0.13	0.04	0.1	0.25	0.29	0.07	0.17	0.22	0.24	0.07	0.11	0.13	0.16	0.12	0.09	0.3	0.03	0.4	0.26	0.06	0.29	0.21	0.36	0.5	0.3	0.02	0.47	0.89	0.73	0.12	0.3	0.32	0.32	0.24	0.04	0.2
mRNA_3'-end_processing (PWC)	0.42	0.13	0.54	0.37	0.19	0.18	0.4	0.78	0.44	0.31	0.36	0.17	0.26	0.21	0.05	0.25	0.37	0.39	0.2	0.21	0.2	0.42	0.15	0.14	0.17	0.26	0.25	0.25	0.34	0.08	0.46	0.4	0.13	0.02	0.17	0.28	0.51	0.39	0.01	0.43	0.95	0.84	0.21	0.38	0.51	0.35	0.35	0.03	0.18
mRNA_Splicing_-_Minor_Pathway (PWC)	0.77	0.58	0.77	0.55	0.6	0.47	0.57	0.58	0.65	0.72	0.67	0.48	0.74	0.69	0.33	0.62	0.72	0.69	0.6	0.82	0.72	0.61	0.55	0.65	0.62	0.62	0.68	0.48	0.73	0.65	0.76	0.6	0.53	0.53	0.76	0.67	0.6	0.35	0.18	0.75	0.4	0.6	0.63	0.54	0.54	0.55	0.71	0.36	0.69
Formation_of_the_Early_Elongation_Complex (PWC)	0.32	0.19	0.31	0.26	0.17	0.07	0.32	0.63	0.32	0.25	0.23	0.12	0.19	0.07	0.02	0.16	0.24	0.35	0.11	0.18	0.2	0.21	0.12	0.09	0.1	0.11	0.13	0.17	0.29	0.11	0.42	0.3	0.07	0.24	0.12	0.34	0.54	0.36	0.01	0.32	0.9	0.62	0.14	0.34	0.41	0.26	0.25	0.01	0.12
Oxidative_decarboxylation_of_alpha-ketoadipate_to_glutaryl_CoA_by_alpha-ketoglutarate_dehydrogenase (PWC)	0.04	0.07	0.05	0.01	0	0.01	0	0.03	0	0.02	0.16	0.01	0.01	0.06	0	0	0	0	0	0.08	0.03	0.07	0.1	0.08	0.04	0.01	0.02	0	0.12	0.2	0.02	0	0.11	0.08	0.07	0.99	0	0	0	0	0	0	0	0	0	0	0.06	0	0
Oxidative_decarboxylation_of_alpha-ketoglutarate_to_succinyl_CoA_by_alpha-ketoglutarate_dehydrogenase (PWC)	0.01	0.06	0	0	0	0.01	0	0.02	0	0.02	0.17	0	0.04	0.08	0	0.01	0	0	0	0.03	0.01	0.05	0.08	0.07	0.01	0.02	0.02	0	0.06	0.3	0.03	0	0.1	0.06	0.01	0.98	0	0	0	0	0	0	0	0	0	0	0.11	0	0
5-Phosphoribose_1-diphosphate_biosynthesis (PWC)	0.95	0.97	0.91	0.87	0.2	0.99	0.99	0.92	0.98	0.97	0.97	0.96	0.97	0.94	0.66	0.95	0.98	0.93	0.89	0.96	0.81	0.93	0.99	0.92	0.88	0.97	0.97	0.94	0.98	1	0.95	0.94	0.93	0.91	0.95	0.99	0.26	0.15	0.02	0.96	0.05	0.1	0.97	0.58	0.01	0.37	0.94	0.16	0.97
Conversion_of_cytosolic_inosine_5'-monophosphate_(IMP),_NAD+,_and_H2O_to_xanthosine_5'-monophosphate_(XMP)_and_NADH_+_H+ (PWC)	0.85	0.87	0.91	0.84	0.83	0.85	0.88	0.78	0.83	0.87	1	0.96	0.94	0.97	0.74	0.9	0.57	0.74	0.91	0.79	0.76	0.88	0.98	0.97	0.87	0.88	0.87	0.5	0.87	0.98	0.89	0.62	0.95	0.86	0.98	0.91	0.82	0.88	0.73	0.76	0.36	0.59	0.74	0.47	0.47	0.89	0.96	0.81	0.84
De_novo_synthesis_of_IMP (PWC)	0.84	0.84	0.9	0.93	0.06	0.84	0.97	0.84	0.8	0.82	0.89	0.94	0.93	0.82	0.45	0.84	0.85	0.74	0.64	0.87	0.66	0.89	0.88	0.96	0.76	0.91	0.9	0.72	0.99	0.98	0.88	0.97	0.82	0.9	0.76	0.93	0.11	0.09	0	0.88	0	0.01	0.97	0.09	0.02	0.03	0.87	0.02	0.89
Extension_of_Telomeres (PWC)	0.92	0.91	0.94	0.98	0.87	0.93	0.97	0.94	0.93	0.87	0.92	0.89	0.9	0.86	0.82	0.87	0.9	0.96	1	0.93	0.92	0.95	0.97	0.96	0.91	0.87	0.93	0.93	0.88	0.97	0.94	0.97	0.88	0.97	0.93	1	0.98	0.96	0.93	0.99	0.97	0.97	1	0.95	0.98	0.97	0.83	0.97	0.94
Telomere_Extension_By_Telomerase (PWC)	0.88	0.93	0.97	0.96	0.81	0.93	0.98	0.96	0.97	0.87	0.94	0.91	0.9	0.92	0.83	0.88	0.91	0.95	1	0.94	0.99	0.98	0.94	0.98	0.93	0.92	0.94	0.9	0.96	0.92	0.99	0.92	0.93	0.94	0.91	1	0.96	0.97	0.9	0.96	1	0.96	0.99	0.97	1	0.97	0.87	0.95	0.95
Telomere_C-strand_synthesis_initiation (PWC)	0.92	0.93	0.93	0.97	0.86	0.96	0.97	0.97	0.96	0.96	0.9	0.95	0.95	0.9	0.85	0.89	0.93	0.98	0.98	0.97	0.97	0.96	0.94	0.98	0.89	0.95	0.95	0.96	0.97	0.92	0.99	0.96	0.87	0.97	0.91	0.98	0.96	0.99	0.97	0.99	0.98	0.93	0.97	0.92	0.99	0.98	0.9	0.98	0.89
Removal_of_the_Flap_Intermediate_from_the_C-strand (PWC)	0.93	0.91	0.97	0.94	0.97	0.98	0.98	0.98	0.91	0.94	0.99	0.98	0.97	0.97	0.82	0.89	0.96	0.99	0.97	0.96	0.99	0.98	0.99	0.89	0.97	0.92	0.98	0.97	0.97	0.91	0.95	0.93	0.91	0.99	0.92	0.98	0.94	0.94	0.94	1	0.99	0.87	0.94	1	0.95	0.95	0.98	0.89	0.95
Polymerase_switching_on_the_C-strand_of_the_telomere (PWC)	0.94	0.92	0.97	0.93	0.84	0.94	0.93	0.94	0.98	0.96	0.97	0.89	0.91	0.86	0.83	0.81	0.89	0.98	0.98	0.95	0.98	0.88	0.93	0.77	0.88	0.86	0.89	0.97	0.97	0.94	0.9	0.89	0.88	0.98	0.85	0.92	0.97	1	0.9	0.98	0.99	0.95	0.87	0.96	0.99	0.96	0.93	0.96	0.84
Processive_synthesis_on_the_C-strand_of_the_telomere (PWC)	0.9	0.92	0.97	0.98	0.95	0.9	0.88	0.98	0.98	0.93	0.98	0.93	0.93	0.92	0.77	0.9	0.96	0.95	0.96	0.97	0.96	0.93	0.95	0.91	0.91	0.93	0.94	0.95	0.94	0.91	0.97	0.92	0.88	0.98	0.85	0.98	0.96	0.98	0.96	0.96	0.95	0.95	0.96	0.98	0.93	0.99	0.94	0.91	0.94
Telomere_C-strand_(Lagging_Strand)_Synthesis (PWC)	0.92	0.94	0.95	0.97	0.89	0.93	0.99	0.96	0.94	0.89	0.94	0.91	0.86	0.94	0.82	0.91	0.92	0.93	1	0.92	0.96	0.96	0.95	0.99	0.87	0.88	0.95	0.94	0.92	0.93	0.99	0.94	0.87	0.97	0.86	0.98	0.98	1	0.95	0.99	0.98	0.99	0.97	0.97	1	0.96	0.88	0.96	0.94
Recycling_of_eIF2:GDP (PWC)	0.05	0.27	0.03	0.1	0.19	0.3	0.43	0.19	0.33	0.15	0.22	0.15	0.21	0.2	0.42	0.12	0.48	0.17	0.59	0.13	0.08	0.57	0.37	0.3	0.06	0.36	0.45	0.21	0.2	0.23	0.16	0.29	0.02	0	0.18	0.64	0.05	0.45	0.16	0.61	0.31	0.43	0.24	0.1	0.51	0.03	0.27	0.16	0.08
Steroid_metabolism (PWC)	0.39	0.5	0.52	0.37	0.23	0.64	0.63	0.19	0.66	0.65	0.88	0.91	0.6	0.71	0.8	0.85	0.34	0.4	0.93	0.89	0.27	0.48	0.84	0.7	0.75	0.58	0.21	0.76	0.94	0.78	0.58	0.64	0.78	0.58	0.85	0.91	0.89	0.69	0.81	0.77	0.01	0.83	0.83	0.49	0.53	0.84	0.71	0.5	0.73
Metabolism_of_bile_acids_and_bile_salts (PWC)	0.04	0.1	0.23	0.06	0.07	0.21	0.38	0.13	0.07	0.36	0.54	0.25	0.27	0.26	0.92	0.11	0.02	0.04	0.99	0.12	0.06	0.14	0.28	0.02	0.31	0.07	0.02	0.19	0.4	0.09	0.17	0.2	0.15	0.18	0.08	0.68	0.87	0.47	0.75	0.07	0.02	0.43	0.21	0.06	0.75	0.96	0.07	0.74	0.21
Recycling_of_bile_acids_and_salts (PWC)	0.15	0.46	0.21	0.35	0.83	0.29	0.71	0.33	0.73	0.6	0.43	0.39	0.43	0.51	1	0.41	0.26	0.2	0.99	0.6	0.35	0.25	0.7	0.22	0.46	0.5	0.31	0.73	0.74	0.2	0.29	0.43	0.32	0.13	0.57	0.07	0.91	0.98	0.99	0.68	0.45	0.96	0.38	0.67	0.99	0.99	0.39	1	0.75
Synthesis_of_bile_acids_and_bile_salts (PWC)	0.11	0.04	0.15	0.03	0	0.33	0.51	0.04	0.11	0.34	0.25	0.1	0.47	0.16	0.68	0.08	0.01	0.35	0.86	0.06	0.12	0.71	0.31	0.1	0.17	0.02	0.03	0.34	0.37	0.03	0.34	0.3	0.13	0.38	0.03	0.95	0.8	0.23	0.7	0.06	0	0.1	0.11	0	0.13	0.71	0.19	0.36	0.23
Synthesis_of_bile_acids_and_bile_salts_via_7alpha-hydroxycholesterol (PWC)	0.03	0.07	0.44	0.08	0.01	0.55	0.6	0.09	0.41	0.64	0.46	0.09	0.28	0.08	0.95	0.45	0.15	0.26	0.83	0.11	0.42	0.83	0.64	0.34	0.43	0.09	0.13	0.65	0.58	0.02	0.51	0.5	0.41	0.29	0.09	0.73	0.97	0.54	0.85	0.06	0	0.39	0.1	0.02	0.29	0.7	0.23	0.77	0.33
Synthesis_of_bile_acids_and_bile_salts_via_27-hydroxycholesterol (PWC)	0.04	0.08	0.23	0.06	0	0.31	0.37	0.05	0.31	0.37	0.58	0.06	0.1	0.05	0.88	0.28	0.04	0.13	0.6	0.12	0.26	0.49	0.48	0.12	0.53	0.04	0.03	0.35	0.55	0.04	0.19	0.22	0.24	0.19	0.08	0.71	0.76	0.28	0.77	0.01	0.01	0.28	0.07	0.01	0.36	0.47	0.17	0.4	0.13
Synthesis_of_bile_acids_and_bile_salts_via_24-hydroxycholesterol (PWC)	0.13	0.11	0.52	0.11	0.04	0.56	0.7	0.14	0.34	0.26	0.41	0.23	0.61	0.37	0.74	0.47	0.16	0.38	0.82	0.13	0.48	0.73	0.62	0.38	0.6	0.09	0.03	0.11	0.63	0.2	0.63	0.56	0.25	0.26	0.11	0.99	0.81	0.53	0.8	0.14	0	0.42	0.14	0.02	0.12	0.91	0.29	0.4	0.28
Cholesterol_biosynthesis (PWC)	0.97	1	0.99	0.96	0.98	1	0.94	0.93	0.99	1	1	1	1	1	0.83	1	0.98	0.99	0.99	1	0.99	0.99	1	0.99	0.99	1	1	1	0.99	1	0.98	0.96	1	1	1	0.97	0.94	0.73	0.99	0.99	0.09	1	1	0.93	0.27	0.69	1	0.67	0.99
RNA_Polymerase_II_Transcription_Pre-Initiation (PWC)	0.16	0.07	0.36	0.13	0.16	0.08	0.18	0.53	0.17	0.16	0.23	0.13	0.08	0.1	0	0.07	0.26	0.19	0.12	0.12	0.18	0.28	0.02	0.05	0.03	0.06	0.09	0.04	0.13	0.02	0.24	0.24	0.06	0.2	0.12	0.22	0.58	0.29	0	0.22	0.99	0.48	0.12	0.38	0.35	0.17	0.19	0.03	0.05
RNA_Polymerase_II_Transcription_Initiation (PWC)	0.17	0.07	0.25	0.2	0.11	0.05	0.18	0.57	0.1	0.15	0.13	0.1	0.05	0.09	0.02	0.01	0.17	0.3	0.09	0.19	0.11	0.32	0.03	0.06	0.02	0.06	0.12	0.14	0.11	0.02	0.39	0.23	0.01	0.13	0.06	0.29	0.52	0.24	0	0.23	0.9	0.57	0.13	0.21	0.34	0.16	0.12	0	0.04
RNA_Polymerase_II_Promoter_Escape (PWC)	0.18	0.14	0.32	0.18	0.12	0.08	0.21	0.68	0.16	0.14	0.19	0.11	0.12	0.05	0.06	0.04	0.25	0.23	0.12	0.17	0.15	0.2	0.02	0.06	0.02	0.09	0.09	0.16	0.18	0.04	0.18	0.29	0.02	0.22	0.07	0.25	0.58	0.29	0	0.27	0.92	0.67	0.09	0.24	0.33	0.16	0.1	0	0.04
Amplification_of_signal_from_the_kinetochores (PWC)	0.96	0.98	0.96	0.97	0.97	0.96	1	0.9	0.99	0.94	0.98	1	1	0.98	0.95	0.98	1	1	1	0.99	0.73	0.81	0.97	0.96	0.99	0.98	0.98	1	1	0.96	1	0.99	1	0.97	0.96	0.99	0.97	0.94	0.83	0.98	0.94	0.98	1	0.96	0.96	0.98	0.99	1	0.86
Amplification_of_signal_from_unattached_kinetochores_via_a_MAD2_inhibitory_signal (PWC)	0.97	1	0.98	0.97	0.99	0.98	0.98	0.77	1	0.99	1	0.98	0.99	0.98	0.9	0.99	0.99	0.99	1	1	0.75	0.86	1	0.95	0.97	0.99	0.98	0.97	0.98	0.97	0.96	0.95	0.96	1	0.98	0.99	0.98	0.98	0.82	0.99	0.96	0.99	0.99	0.99	1	0.97	0.97	1	0.85
Inactivation_of_APC/C_via_direct_inhibition_of_the_APC/C_complex (PWC)	0.94	1	0.95	0.96	0.97	0.97	0.98	0.83	0.99	0.98	0.99	0.97	0.99	0.99	0.95	0.98	0.99	0.94	0.99	0.98	0.83	0.82	0.98	0.93	0.98	0.97	0.98	1	0.99	0.95	1	1	1	1	0.97	1	0.99	0.94	0.81	0.98	0.9	0.92	0.99	0.99	1	0.99	0.99	1	0.87
Inhibition_of_the_proteolytic_activity_of_APC/C_required_for_the_onset_of_anaphase_by_mitotic_spindle_checkpoint_components (PWC)	0.97	0.97	0.97	0.95	0.94	0.97	0.92	0.87	0.98	0.97	0.99	1	0.99	0.97	0.92	0.98	1	1	1	0.98	0.79	0.81	1	0.97	0.98	0.97	0.99	0.99	1	0.96	0.98	0.97	0.99	1	0.99	0.99	0.99	0.96	0.84	0.97	0.98	0.93	0.99	1	0.98	0.99	0.99	1	0.82
PI3K_Cascade (PWC)	0.72	0.73	0.78	0.84	0.35	0.72	0.77	0.87	0.73	0.76	0.71	0.81	0.75	0.63	0.73	0.75	0.54	0.63	0.59	0.85	0.68	0.69	0.79	0.61	0.64	0.65	0.63	0.69	0.82	0.79	0.84	0.7	0.77	0.81	0.74	0.36	0.88	0.72	0.97	0.63	0.95	0.93	0.64	0.9	0.87	0.9	0.7	0.66	0.8
PKB-mediated_events (PWC)	0.7	0.57	0.84	0.8	0.54	0.66	0.78	0.89	0.77	0.77	0.73	0.8	0.84	0.72	0.8	0.65	0.59	0.74	0.53	0.75	0.73	0.76	0.74	0.73	0.75	0.69	0.51	0.67	0.81	0.82	0.76	0.68	0.76	0.89	0.8	0.36	0.94	0.62	1	0.69	0.94	0.93	0.65	0.88	0.91	0.87	0.68	0.75	0.84
mTOR_signalling (PWC)	0.73	0.67	0.85	0.83	0.58	0.66	0.77	0.88	0.72	0.8	0.78	0.84	0.82	0.69	0.84	0.82	0.64	0.56	0.44	0.84	0.64	0.8	0.84	0.81	0.73	0.71	0.67	0.75	0.82	0.86	0.82	0.75	0.73	0.94	0.63	0.39	0.9	0.63	0.93	0.71	0.92	0.91	0.62	0.8	0.9	0.84	0.67	0.76	0.84
mTORC1-mediated_signalling (PWC)	0.69	0.72	0.82	0.83	0.51	0.67	0.8	0.88	0.75	0.75	0.67	0.85	0.78	0.77	0.83	0.7	0.54	0.67	0.55	0.76	0.67	0.71	0.77	0.7	0.64	0.7	0.68	0.78	0.76	0.81	0.82	0.63	0.75	0.95	0.8	0.41	0.9	0.67	0.96	0.73	0.93	0.9	0.75	0.85	0.89	0.85	0.7	0.73	0.85
Release_of_eIF4E (PWC)	0.7	0.71	0.86	0.79	0.53	0.74	0.78	0.85	0.7	0.82	0.76	0.82	0.8	0.71	0.89	0.7	0.57	0.76	0.54	0.74	0.72	0.78	0.82	0.67	0.79	0.63	0.59	0.8	0.86	0.85	0.75	0.69	0.75	0.96	0.73	0.37	0.8	0.57	0.98	0.66	0.95	0.92	0.75	0.82	0.83	0.84	0.72	0.79	0.73
Ubiquitin_Mediated_Degradation_of_Phosphorylated_Cdc25A (PWC)	0.79	0.57	0.69	0.61	0.74	0.92	0.78	0.63	0.73	0.88	0.84	0.78	0.72	0.81	0.37	0.57	0.8	0.76	0.79	0.61	0.55	0.63	0.83	0.5	0.53	0.55	0.2	0.59	0.77	0.63	0.72	0.32	0.7	0.7	0.53	0.8	0.6	0.38	0.11	0.55	0.56	0.24	0.84	0.64	0.64	0.22	0.52	0.49	0.18
E2F_transcriptional_targets_at_G1/S (PWC)	0.98	0.99	0.98	0.99	0.98	1	1	0.96	0.99	0.98	0.98	1	0.98	0.98	0.95	1	1	1	1	1	0.92	0.98	1	0.96	1	0.98	0.99	1	0.99	1	1	0.97	1	1	0.97	1	0.99	0.99	0.99	1	1	1	1	1	1	1	1	1	0.98
Phosphorylation_of_Emi1 (PWC)	0.89	0.95	0.9	0.91	0.91	0.95	0.87	0.75	1	0.94	0.99	0.98	0.97	0.95	0.5	0.91	1	0.96	0.98	0.91	0.82	0.68	0.99	0.87	0.91	0.89	0.61	0.91	1	0.94	1	0.7	0.99	0.94	0.94	0.94	0.77	0.86	0.25	0.9	0.92	0.55	0.99	0.92	0.85	0.65	0.96	0.82	0.42
Reversible_phosphorylation_of_cytosolic_nucleoside_monophosphates_by_adenylate_kinase_1 (PWC)	0.6	0.88	0.91	0.56	0	0.89	0.2	0.4	0.77	0.69	0.81	0.59	0.93	0.8	0.09	0.86	0.52	0.27	0.02	0.81	0.38	0.77	0.72	0.68	0.68	0.78	0.51	0.04	0.98	0.89	0.7	0.58	0.81	0.83	0.69	0.94	0	0	0	0.64	0	0	0.25	0.01	0	0	0.89	0	0.85
Ca-dependent_events (PWC)	0.74	0.53	0.65	0.8	0.46	0.4	0.76	0.98	0.69	0.72	0.51	0.96	0.33	0.73	0.52	0.72	0.57	0.91	0.35	0.51	0.78	0.25	0.51	0.77	0.46	0.66	0.37	0.89	0.4	0.56	0.74	0.85	0.59	0.83	0.44	0.99	0.45	0.21	0.41	0.36	0.24	0.75	0.87	0.93	0.34	0.52	0.59	0.32	0.74
CaM_pathway (PWC)	0.6	0.33	0.46	0.75	0.39	0.26	0.75	0.82	0.64	0.53	0.46	0.79	0.17	0.55	0.54	0.42	0.42	0.56	0.41	0.33	0.76	0.21	0.33	0.57	0.41	0.53	0.11	0.85	0.35	0.51	0.71	0.69	0.46	0.81	0.24	0.9	0.55	0.24	0.54	0.26	0.33	0.63	0.87	0.8	0.38	0.28	0.29	0.43	0.48
Hydrolysis_of_nucleoside_5'-monophosphates_to_nucleosides_plus_orthophosphate (PWC)	0.92	0.98	1	0.98	0.79	0.98	0.99	0.89	0.94	0.95	0.98	0.9	0.97	0.99	0.83	0.97	0.93	0.83	0.95	0.9	0.94	0.88	0.97	0.98	0.92	0.98	0.96	0.78	0.97	0.99	0.98	0.81	0.91	0.98	0.93	0.89	0.68	0.94	0.91	0.88	0.19	0.42	0.95	0.76	0.57	0.95	0.99	0.92	0.8
Hydrolysis_of_cytosolic_nucleoside_5'-monophosphates_by_5'-nucleotidase_cytosolic_II (PWC)	0.9	0.85	0.82	0.79	0.85	0.8	0.88	0.77	0.73	0.94	0.94	0.97	0.93	0.97	0.76	0.84	0.7	0.65	0.92	0.89	0.72	0.95	0.95	1	0.83	0.89	0.9	0.52	0.9	0.97	0.93	0.58	0.92	0.88	0.98	0.89	0.85	0.88	0.79	0.79	0.41	0.52	0.79	0.37	0.47	0.95	0.99	0.74	0.87
mitochondrial_fatty_acid_beta-oxidation_of_saturated_fatty_acids (PWC)	0.01	0.06	0	0	0	0.02	0	0	0	0.02	0.22	0	0	0.07	0	0.01	0	0	0	0.11	0	0.03	0.07	0.02	0	0	0	0	0.1	0.25	0.01	0	0.04	0.02	0.07	0.84	0	0	0	0	0	0	0	0	0	0	0.05	0	0
Beta_oxidation_of_octanoyl-CoA_to_hexanoyl-CoA (PWC)	0	0.01	0.04	0	0	0.01	0	0	0	0.03	0.14	0.01	0.05	0.14	0	0.03	0	0	0	0.08	0	0.06	0.04	0.02	0.01	0.02	0	0	0.07	0.31	0.01	0	0.15	0.02	0.04	0.84	0	0	0	0	0	0	0	0	0	0	0.13	0	0
Beta_oxidation_of_hexanoyl-CoA_to_butanoyl-CoA (PWC)	0.01	0.01	0.05	0	0	0.01	0	0	0	0.04	0.24	0	0.04	0.08	0	0.03	0	0	0	0.12	0.01	0.03	0.1	0.03	0.01	0	0.01	0	0.09	0.33	0.01	0	0.17	0.01	0.04	0.85	0	0	0	0	0	0	0	0	0	0	0.02	0	0
Beta_oxidation_of_butanoyl-CoA_to_acetyl-CoA (PWC)	0.01	0.03	0.08	0	0	0.01	0	0	0	0.06	0.23	0.01	0.02	0.14	0	0.02	0	0	0	0.09	0	0.07	0.11	0.06	0.01	0.01	0	0	0.14	0.36	0.02	0	0.12	0.03	0.06	0.88	0	0	0	0	0	0	0	0	0	0	0.12	0	0
Beta_oxidation_of_myristoyl-CoA_to_lauroyl-CoA (PWC)	0	0.02	0.04	0	0	0.03	0	0	0	0.04	0.2	0	0.05	0.14	0	0.02	0	0	0	0.09	0	0.05	0.08	0.04	0	0	0.01	0	0.07	0.24	0.02	0	0.12	0.03	0.01	0.87	0	0	0	0	0	0	0	0	0	0	0.08	0	0
Beta_oxidation_of_lauroyl-CoA_to_decanoyl-CoA-CoA (PWC)	0	0.01	0.01	0	0	0.02	0	0	0	0.02	0.16	0	0.01	0.07	0	0.01	0	0	0	0.13	0	0.05	0.04	0.01	0	0.01	0.01	0	0.07	0.22	0.03	0	0.15	0.02	0.02	0.86	0	0	0	0	0	0	0	0	0	0	0.08	0	0
Beta_oxidation_of_decanoyl-CoA_to_octanoyl-CoA-CoA (PWC)	0	0	0	0	0	0.02	0	0	0	0	0.23	0	0.01	0.12	0	0.03	0	0	0	0.08	0	0.05	0.04	0.06	0.01	0	0	0	0.1	0.34	0.01	0	0.12	0.02	0.05	0.91	0	0	0	0	0	0	0	0	0	0	0.16	0	0
Beta_oxidation_of_palmitoyl-CoA_to_myristoyl-CoA (PWC)	0	0.05	0.03	0	0	0.03	0	0	0	0.01	0.15	0	0.01	0.08	0	0.01	0	0	0	0.1	0	0.02	0.03	0.06	0	0	0	0	0.15	0.35	0	0	0.08	0.02	0.09	0.81	0	0	0	0	0	0	0	0	0	0	0.13	0	0
Nicotinate_metabolism (PWC)	0.07	0.12	0.02	0.13	0	0.02	0.08	0.07	0.14	0.34	0.06	0.17	0	0.01	0.8	0.01	0.04	0.21	0.64	0.04	0.03	0.06	0.17	0.18	0.03	0.01	0.02	0.16	0.03	0.16	0.02	0	0.05	0	0.14	0.08	0.38	0.7	0.59	0.05	0.15	0.28	0.04	0.17	0.37	0.69	0.04	0.47	0.22
Catecholamines_biosynthesis (PWC)	0.24	0.27	0.34	0.31	0.25	0.42	0.49	0.25	0.36	0.48	0.34	0.28	0.19	0.38	0.18	0.28	0.36	0.08	0.47	0.37	0.41	0.57	0.08	0.29	0.28	0.29	0.28	0.24	0.35	0.26	0.18	0.31	0.09	0.64	0.34	0.53	0.01	0.49	0.21	0.39	0.41	0.15	0.28	0.3	0.44	0.31	0.33	0.04	0.04
Presynaptic_phase_of_homologous_DNA_pairing_and_strand_exchange (PWC)	0.96	0.97	0.99	0.99	1	0.99	0.96	0.97	0.99	0.99	0.99	0.99	0.97	0.93	0.93	0.98	0.98	0.97	1	1	0.93	0.98	0.97	0.94	0.98	0.98	0.99	0.98	0.97	0.99	0.99	0.93	0.97	0.98	0.95	0.95	0.97	0.98	0.98	0.99	1	0.97	1	0.99	0.99	0.98	0.97	0.99	0.96
Homologous_DNA_pairing_and_strand_exchange (PWC)	0.97	0.98	0.97	1	0.98	1	0.94	0.94	0.96	0.96	0.98	0.97	0.98	0.99	0.94	0.97	0.93	0.99	0.96	0.97	0.87	0.92	0.97	0.93	0.97	0.96	0.99	0.97	0.99	0.99	0.97	0.93	0.98	0.99	0.94	0.98	0.99	1	0.99	1	1	0.97	0.99	0.98	0.97	0.99	0.96	0.99	0.93
Protein_folding (PWC)	0.93	0.82	0.9	0.9	0.82	0.77	0.76	0.79	0.95	0.93	0.9	0.83	0.97	0.81	0.79	0.88	0.88	0.94	0.72	0.93	0.86	0.48	0.81	0.8	0.87	0.92	0.91	0.55	0.85	0.85	0.84	0.78	0.85	0.9	0.98	0.97	0.92	0.91	0.63	0.96	0.98	0.87	0.86	0.85	0.76	0.85	0.94	0.73	0.9
Chaperonin-mediated_protein_folding (PWC)	0.9	0.78	0.91	0.89	0.73	0.73	0.73	0.87	0.95	0.89	0.85	0.83	0.94	0.76	0.86	0.79	0.89	0.86	0.7	0.97	0.81	0.6	0.63	0.85	0.87	0.94	0.95	0.58	0.87	0.88	0.83	0.83	0.87	0.91	0.96	0.99	0.93	0.9	0.71	0.93	0.98	0.83	0.88	0.88	0.73	0.88	0.97	0.79	0.92
Cooperation_of_Prefoldin_and_TriC/CCT_in_actin_and_tubulin_folding (PWC)	0.73	0.7	0.71	0.72	0.62	0.68	0.73	0.87	0.71	0.69	0.85	0.62	0.79	0.8	0.64	0.66	0.64	0.67	0.66	0.72	0.6	0.58	0.67	0.75	0.63	0.81	0.74	0.67	0.65	0.74	0.84	0.73	0.74	0.62	0.8	0.99	0.62	0.73	0.34	0.81	0.95	0.53	0.7	0.83	0.51	0.71	0.78	0.44	0.68
Prefoldin_mediated_transfer_of_substrate_to_CCT/TriC (PWC)	0.72	0.73	0.59	0.72	0.53	0.62	0.78	0.88	0.84	0.72	0.8	0.65	0.73	0.77	0.47	0.64	0.57	0.68	0.74	0.77	0.6	0.56	0.73	0.74	0.62	0.7	0.81	0.55	0.55	0.67	0.82	0.83	0.81	0.67	0.76	0.93	0.69	0.69	0.38	0.86	0.95	0.59	0.6	0.73	0.5	0.66	0.77	0.43	0.75
Formation_of_tubulin_folding_intermediates_by_CCT/TriC (PWC)	0.85	0.55	0.79	0.8	0.64	0.73	0.59	0.92	0.79	0.87	0.86	0.64	0.61	0.81	0.66	0.71	0.78	0.82	0.82	0.83	0.73	0.63	0.85	0.79	0.54	0.76	0.59	0.54	0.77	0.66	0.77	0.8	0.75	0.79	0.73	0.89	0.72	0.84	0.55	0.79	0.93	0.72	0.69	0.88	0.6	0.77	0.81	0.62	0.76
Valine_catabolism (PWC)	0.04	0.08	0.02	0	0	0.01	0	0.02	0.01	0.02	0.29	0	0.05	0.16	0	0.02	0	0	0	0.1	0	0.02	0.15	0.08	0	0	0.01	0	0.07	0.37	0.01	0	0.16	0.06	0.06	0.97	0	0	0	0	0	0	0	0	0	0	0.1	0	0
Oxidative_decarboxylation_of_alpha-ketoisovalerate_to_isobutyryl-CoA_by_branched-chain_alpha-ketoacid_dehydrogenase (PWC)	0.02	0.04	0.03	0.01	0	0	0	0.02	0	0.02	0.23	0	0.01	0.08	0	0.02	0	0	0	0.06	0	0.05	0.08	0.11	0	0	0.01	0	0.09	0.22	0.01	0	0.14	0.01	0.03	0.96	0	0	0	0	0	0	0	0	0	0	0.09	0	0
PLC_beta_mediated_events (PWC)	0.51	0.42	0.73	0.72	0.43	0.77	0.82	0.75	0.89	0.59	0.76	0.82	0.48	0.63	0.54	0.59	0.6	0.62	0.27	0.72	0.82	0.4	0.5	0.78	0.72	0.63	0.31	0.96	0.63	0.62	0.81	0.75	0.63	0.9	0.48	0.95	0.36	0.18	0.31	0.58	0.37	0.72	0.99	0.95	0.18	0.36	0.56	0.13	0.33
Chk1/Chk2(Cds1)_mediated_inactivation_of_Cyclin_B:Cdk1_complex (PWC)	0.97	1	0.97	0.94	0.98	0.99	0.96	0.87	0.98	0.97	0.95	0.98	0.98	0.98	0.85	0.99	0.99	0.97	1	1	0.89	0.78	0.94	0.98	0.99	0.95	0.96	0.98	1	0.97	0.97	0.94	0.96	0.97	0.99	0.98	1	0.99	0.76	0.99	0.98	0.95	1	1	0.98	0.98	0.98	1	0.9
CDT1_association_with_the_CDC6:ORC:origin_complex (PWC)	0.98	0.98	1	0.9	0.99	0.98	1	0.94	1	0.99	0.97	0.99	0.99	0.98	0.58	0.9	0.98	0.97	0.99	0.93	0.9	0.87	0.98	0.96	0.96	0.98	0.76	0.95	1	0.97	0.99	0.75	0.98	1	0.89	0.91	0.94	0.94	0.39	0.97	0.97	0.48	0.99	0.99	0.98	0.78	0.86	0.8	0.41
Transcription-coupled_NER_(TC-NER) (PWC)	0.88	0.92	0.93	0.97	0.86	0.9	0.98	0.89	0.95	0.87	0.93	0.96	0.89	0.94	0.55	0.91	0.86	0.97	0.98	0.87	0.85	0.95	0.92	0.93	0.9	0.92	0.9	0.82	0.88	0.91	0.99	0.96	0.86	0.98	0.83	0.98	0.91	0.94	0.91	0.96	0.97	0.92	0.98	0.93	0.96	0.96	0.86	0.82	0.82
Gap-filling_DNA_repair_synthesis_and_ligation_in_TC-NER (PWC)	0.89	0.98	0.93	0.96	0.9	0.97	0.94	0.95	0.95	0.91	0.97	0.89	0.96	0.87	0.7	0.9	0.95	0.98	1	0.95	0.89	0.96	0.92	0.94	0.92	0.98	0.96	0.9	0.97	0.98	0.96	0.96	0.92	0.92	0.93	1	0.96	0.98	0.98	0.98	0.99	0.95	1	0.92	0.94	0.96	0.89	0.85	0.91
Repair_synthesis_for_gap-filling_by_DNA_polymerase_in_TC-NER (PWC)	0.95	0.97	0.97	0.94	0.84	0.91	0.95	0.84	0.96	0.86	0.93	0.99	0.96	0.89	0.71	0.9	0.92	0.95	0.97	0.94	0.91	0.97	0.96	0.94	0.93	0.86	0.9	0.93	0.93	0.9	0.98	0.95	0.93	0.91	0.92	1	0.99	0.98	0.96	0.98	0.98	0.99	0.97	0.94	0.95	0.95	0.9	0.92	0.88
Dual_incision_reaction_in_TC-NER (PWC)	0.92	0.93	0.95	0.97	0.87	0.93	0.97	0.92	0.95	0.88	0.94	0.94	0.86	0.9	0.57	0.87	0.88	0.97	1	0.96	0.78	0.9	0.94	0.86	0.93	0.86	0.94	0.84	0.92	0.95	0.99	0.91	0.9	0.93	0.85	0.99	0.9	0.99	0.94	0.99	0.98	0.95	0.98	0.88	0.98	0.94	0.88	0.85	0.76
Formation_of_transcription-coupled_NER_(TC-NER)_repair_complex (PWC)	0.91	0.91	0.95	0.96	0.85	0.89	0.96	0.89	0.94	0.92	0.97	0.93	0.92	0.85	0.58	0.88	0.88	0.93	0.99	0.93	0.82	0.91	0.92	0.83	0.9	0.92	0.95	0.84	0.89	0.93	0.94	0.94	0.83	0.93	0.88	0.98	0.92	0.97	0.91	0.97	0.99	0.92	0.97	0.87	0.95	0.9	0.91	0.83	0.83
Eicosanoid_ligand-binding_receptors (PWC)	0.36	0.11	0.06	0.04	0.29	0.1	0.23	0.07	0.13	0.14	0.12	0.36	0.05	0.17	0.51	0.02	0.15	0.32	0.4	0.22	0.14	0.01	0.07	0.13	0.09	0.09	0.01	0.26	0.01	0.08	0.19	0.49	0.08	0.16	0.12	0.18	0.09	0.11	0.25	0.02	0.11	0.1	0.28	0.37	0.21	0.15	0.06	0.32	0.14
Prostanoid_ligand_receptors (PWC)	0.41	0.07	0.1	0.01	0.25	0.07	0.13	0.17	0.06	0.04	0.06	0.22	0.09	0.06	0.46	0.06	0.02	0.22	0.44	0.16	0.35	0.01	0.02	0.08	0.08	0.03	0	0.27	0.01	0.06	0.18	0.29	0	0.26	0.06	0.02	0.19	0.16	0.2	0	0.2	0.13	0.09	0.35	0.26	0.37	0.08	0.2	0.1
Serotonin_Neurotransmitter_Release_Cycle (PWC)	0.23	0.22	0.2	0.09	0.05	0.22	0.29	0.09	0.16	0.42	0.11	0.07	0.09	0.12	0.28	0.08	0.18	0.04	0.2	0.11	0.15	0.31	0.04	0.09	0.12	0.33	0.08	0.05	0.18	0.12	0.25	0.09	0.16	0.25	0.14	0.22	0.02	0.55	0.22	0.3	0.16	0.04	0.13	0.19	0.19	0.06	0.26	0.04	0
Transcriptional_activation_of_glucose_metabolism_genes_by_ChREBP:MLX (PWC)	0.87	0.62	0.9	0.78	0	0.87	0.19	0.79	0.88	0.74	0.92	0.89	0.92	0.93	0	0.88	0.87	0.47	0	0.92	0.47	0.91	0.81	0.93	0.96	0.83	0.76	0.11	0.96	0.92	0.84	0.83	0.69	0.83	0.95	1	0	0	0	0.5	0	0	0.76	0	0	0	0.78	0	0.72
RNA_Polymerase_I_Promoter_Clearance (PWC)	0.69	0.8	0.77	0.26	0.28	0.71	0.59	0.68	0.54	0.66	0.65	0.37	0.76	0.78	0.5	0.45	0.61	0.73	0.83	0.67	0.55	0.71	0.65	0.43	0.55	0.66	0.56	0.42	0.63	0.62	0.77	0.54	0.78	0.25	0.49	0.85	0.49	0.64	0.58	0.8	0.94	0.34	0.55	0.55	0.86	0.71	0.67	0.82	0.16
RNA_Polymerase_I_Promoter_Opening (PWC)	0.74	0.88	0.79	0.35	0.24	0.75	0.67	0.85	0.61	0.74	0.7	0.48	0.76	0.72	0.52	0.45	0.59	0.71	0.93	0.55	0.52	0.66	0.6	0.53	0.61	0.6	0.67	0.45	0.64	0.65	0.76	0.47	0.78	0.24	0.58	0.91	0.57	0.66	0.62	0.89	0.93	0.37	0.56	0.59	0.85	0.75	0.71	0.84	0.11
RNA_Polymerase_I_Transcription_Initiation (PWC)	0.71	0.89	0.77	0.31	0.27	0.73	0.59	0.79	0.73	0.66	0.73	0.41	0.78	0.77	0.5	0.54	0.6	0.74	0.92	0.66	0.61	0.79	0.5	0.38	0.63	0.72	0.69	0.5	0.62	0.68	0.74	0.55	0.79	0.4	0.53	0.86	0.5	0.71	0.64	0.79	0.95	0.42	0.53	0.53	0.85	0.73	0.74	0.86	0.1
RNA_Polymerase_I_Promoter_Escape (PWC)	0.83	0.9	0.8	0.35	0.24	0.7	0.78	0.83	0.64	0.73	0.77	0.43	0.72	0.76	0.54	0.49	0.7	0.72	0.92	0.6	0.65	0.79	0.64	0.58	0.6	0.65	0.62	0.56	0.67	0.7	0.68	0.63	0.84	0.33	0.48	0.88	0.51	0.71	0.7	0.74	0.94	0.4	0.57	0.57	0.84	0.76	0.72	0.83	0.13
Regulation_of_gene_expression_in_beta_cells (PWC)	0.93	0.77	0.75	0.74	0	0.82	0.38	0.56	0.92	0.89	0.9	0.85	0.94	0.96	0	0.93	0.92	0.43	0.02	0.92	0.17	0.92	0.97	0.92	0.85	0.91	0.86	0.17	0.96	0.95	0.85	0.67	0.87	0.69	0.91	0.92	0	0	0	0.35	0	0	0.22	0	0	0	0.92	0	0.55
Glycolysis (PWC)	0.9	0.61	0.81	0.68	0	0.81	0.22	0.62	0.9	0.87	0.93	0.98	0.92	0.92	0	0.83	0.91	0.21	0	0.92	0.34	0.93	0.8	0.92	0.93	0.89	0.8	0.04	1	0.97	0.86	0.69	0.81	0.84	0.89	0.95	0	0	0	0.29	0	0	0.69	0	0	0	0.9	0	0.63
Phosphoenolpyruvate_and_ADP_react_to_form_pyruvate_and_ATP (PWC)	0.88	0.69	0.9	0.8	0	0.85	0.19	0.81	0.88	0.86	0.9	0.93	0.98	0.91	0	0.88	0.9	0.44	0	0.92	0.35	0.98	0.86	0.85	0.97	0.87	0.75	0.12	0.96	0.85	0.82	0.83	0.73	0.9	0.93	1	0	0	0	0.46	0	0	0.75	0	0	0	0.82	0	0.81
Glyceraldehyde_3-phosphate,_NAD+,_and_orthophosphate_react_to_form_1,3-bisphosphoglycerate,_NADH,_and_H+ (PWC)	0.87	0.61	0.92	0.85	0	0.81	0.18	0.73	0.86	0.71	0.96	0.94	0.91	0.91	0	0.88	0.85	0.33	0	0.91	0.36	0.94	0.85	0.9	0.96	0.87	0.7	0.11	1	0.92	0.91	0.82	0.81	0.83	0.88	0.97	0	0	0	0.44	0	0	0.74	0	0	0	0.82	0	0.73
1,3-bisphosphoglycerate_and_ADP_react_to_form_3-phosphoglycerate_and_ATP (PWC)	0.86	0.64	0.88	0.79	0	0.79	0.13	0.86	0.86	0.73	0.92	0.97	0.89	0.9	0	0.91	0.88	0.34	0	0.92	0.43	0.92	0.87	0.88	0.98	0.86	0.79	0.08	0.98	0.84	0.91	0.86	0.76	0.84	0.92	0.98	0	0	0	0.5	0	0	0.73	0	0	0	0.77	0	0.81
Dihydroxyacetone_phosphate_is_isomerized_to_form_glyceraldehyde-3-phosphate (PWC)	0.92	0.72	0.89	0.63	0	0.82	0.25	0.68	0.87	0.88	0.99	0.95	0.93	0.91	0	0.91	0.94	0.27	0	0.92	0.41	0.92	0.83	0.92	0.94	0.92	0.83	0.11	0.96	0.89	0.9	0.79	0.78	0.87	0.92	0.98	0	0	0	0.34	0	0	0.7	0	0	0	0.93	0	0.73
Glucose_6-phosphate_is_isomerized_to_form_fructose-6-phosphate (PWC)	0.9	0.68	0.84	0.66	0	0.81	0.19	0.66	0.91	0.83	0.92	0.93	0.92	0.96	0	0.94	0.91	0.26	0	0.87	0.39	0.93	0.8	0.87	0.97	0.92	0.78	0.12	0.97	0.95	0.87	0.69	0.81	0.85	0.86	0.97	0	0	0	0.34	0	0	0.71	0	0	0	0.86	0	0.72
Mitochondrial_tRNA_aminoacylation (PWC)	0.7	0.78	0.67	0.76	0.43	0.79	0.47	0.78	0.84	0.84	0.86	0.57	0.82	0.83	0.29	0.82	0.78	0.7	0.68	0.84	0.83	0.49	0.69	0.85	0.75	0.72	0.73	0.76	0.72	0.75	0.87	0.67	0.78	0.73	0.83	0.99	0.37	0.43	0.11	0.52	0.86	0.27	0.74	0.59	0.39	0.27	0.8	0.48	0.82
Translation (PWC)	0.01	0	0	0.01	0.02	0	0.1	0.14	0	0	0	0.03	0	0	0.07	0	0.1	0.05	0.11	0	0.04	0.03	0	0.03	0	0.03	0.08	0.13	0	0.03	0.03	0.06	0	0	0.02	0.26	0	0.07	0	0.25	0.36	0.35	0.15	0	0.03	0	0.02	0.05	0
Eukaryotic_Translation_Elongation (PWC)	0	0.04	0	0	0	0	0.03	0.08	0	0	0	0	0	0	0.02	0	0.22	0.03	0.08	0	0.01	0.16	0.01	0.02	0	0.06	0.13	0.03	0.01	0.01	0.01	0.02	0	0	0	0.12	0	0.03	0	0.19	0.01	0.29	0.01	0	0.01	0	0.01	0.04	0
Peptide_chain_elongation (PWC)	0	0.01	0	0	0	0	0.08	0.03	0	0	0	0	0	0	0.01	0	0.19	0.02	0.01	0	0.02	0.19	0.02	0.01	0	0.02	0.1	0	0	0	0.04	0.02	0	0	0	0.1	0	0.05	0	0.18	0.02	0.3	0	0	0.01	0	0.01	0.05	0
Eukaryotic_Translation_Termination (PWC)	0	0.02	0	0	0	0	0.04	0.06	0	0	0	0	0	0	0.01	0	0.18	0	0.04	0	0.02	0.23	0	0.01	0	0.03	0.17	0.01	0	0	0.1	0.07	0	0	0	0.1	0	0.13	0	0.3	0	0.28	0	0	0.01	0	0.04	0	0
Eukaryotic_Translation_Initiation (PWC)	0	0	0	0	0	0	0.13	0.15	0.04	0	0	0.01	0	0.03	0.11	0	0.09	0.06	0.05	0	0.03	0.11	0	0.03	0	0.04	0.04	0.06	0.02	0.01	0.06	0.07	0	0	0	0.19	0	0.1	0.01	0.23	0.31	0.29	0.19	0	0	0	0.01	0.04	0
Cap-dependent_Translation_Initiation (PWC)	0	0.01	0	0.04	0.02	0	0.12	0.18	0.05	0	0	0.01	0	0.01	0.08	0	0.06	0.02	0.13	0	0.02	0.16	0	0.04	0	0.01	0.05	0.14	0.02	0	0.03	0.05	0	0	0.01	0.19	0	0.06	0	0.18	0.32	0.38	0.1	0	0.1	0.01	0.02	0.03	0
Formation_of_the_ternary_complex,_and_subsequently,_the_43S_complex (PWC)	0.01	0.16	0.06	0.03	0.16	0.22	0.12	0.29	0.37	0.07	0.08	0.13	0.17	0.31	0.39	0.15	0.55	0.22	0.36	0.05	0.15	0.67	0.5	0.3	0.02	0.43	0.43	0.2	0.07	0.21	0.14	0.28	0.01	0	0.14	0.69	0	0.42	0.15	0.6	0.13	0.48	0.31	0.09	0.31	0.02	0.19	0.22	0.03
Activation_of_the_mRNA_upon_binding_of_the_cap-binding_complex_and_eIFs,_and_subsequent_binding_to_43S (PWC)	0	0.03	0	0.01	0	0	0.1	0.16	0.02	0	0	0.01	0	0.01	0.06	0	0.09	0.02	0.09	0	0.01	0.06	0	0.02	0	0.03	0.07	0.1	0.03	0	0.01	0.06	0	0	0.01	0.23	0	0.09	0	0.23	0.28	0.39	0.12	0	0.03	0.01	0.04	0.07	0
Ribosomal_scanning_and_start_codon_recognition (PWC)	0.01	0.01	0	0	0.01	0	0.1	0.15	0.03	0	0	0.03	0.01	0.01	0.04	0	0.19	0.05	0.04	0.01	0	0.11	0.02	0	0	0.04	0.05	0.03	0.04	0	0.05	0.03	0	0	0.01	0.28	0	0.04	0.01	0.14	0.27	0.29	0.11	0	0.02	0	0.02	0.03	0
GTP_hydrolysis_and_joining_of_the_60S_ribosomal_subunit (PWC)	0	0	0	0	0	0	0.04	0.13	0.03	0	0	0.03	0	0.01	0.04	0	0.1	0.02	0.05	0	0	0.15	0	0.03	0	0.01	0.07	0.03	0.03	0	0	0.04	0	0	0.01	0.19	0	0.02	0.01	0.06	0.26	0.31	0.09	0	0	0	0	0	0
Formation_of_a_pool_of_free_40S_subunits (PWC)	0	0.01	0	0.01	0.03	0	0.06	0.16	0.04	0	0	0.01	0	0.01	0.11	0.01	0.11	0.03	0.1	0	0.05	0.09	0	0.04	0	0.05	0.03	0.11	0.04	0	0.03	0.04	0	0	0	0.21	0	0.13	0	0.29	0.4	0.36	0.08	0	0.03	0	0.02	0.05	0
RNA_Polymerase_III_Transcription_Initiation_From_Type_1_Promoter (PWC)	0.73	0.79	0.69	0.81	0.47	0.87	0.87	0.78	0.76	0.71	0.87	0.63	0.66	0.74	0.6	0.78	0.82	0.74	0.27	0.81	0.8	0.79	0.82	0.79	0.67	0.79	0.79	0.92	0.76	0.77	0.79	0.79	0.6	0.7	0.63	0.89	0.73	0.38	0.47	0.74	0.99	0.87	0.79	0.88	0.65	0.65	0.49	0.39	1
Platelet_activation_triggers (PWC)	0.64	0.11	0.01	0.11	0.66	0	0.07	0.78	0.3	0.13	0.01	0.22	0.02	0.11	0.61	0.24	0.28	0.66	0.15	0.32	0.08	0	0	0.08	0.19	0.14	0.07	0.51	0.04	0.01	0.14	0.2	0.02	0.57	0.08	0.05	0.82	0.64	0.66	0.42	0.82	0.6	0.64	0.7	0.54	0.54	0.01	0.47	0.49
Gene_Expression (PWC)	0.25	0.07	0.34	0.35	0.09	0.03	0.22	0.34	0.18	0.18	0.31	0.11	0.18	0.13	0	0.05	0.27	0.15	0.02	0.18	0.22	0.21	0.16	0.13	0.1	0.1	0.08	0.07	0.17	0.05	0.21	0.16	0.06	0.2	0.16	0.66	0.36	0.15	0	0.16	0.95	0.58	0.08	0.22	0.34	0.11	0.17	0.01	0.05
Formation_and_Maturation_of_mRNA_Transcript (PWC)	0.24	0.16	0.29	0.16	0.06	0.08	0.23	0.53	0.12	0.17	0.17	0.14	0.08	0.07	0	0.07	0.23	0.19	0.07	0.22	0.2	0.31	0.06	0.03	0.04	0.05	0.09	0.13	0.17	0.04	0.26	0.27	0.03	0.29	0.1	0.2	0.48	0.23	0.01	0.17	0.96	0.66	0.1	0.16	0.35	0.13	0.12	0.02	0.02
Elongation_and_Processing_of_Capped_Transcripts (PWC)	0.25	0.06	0.44	0.25	0.13	0.09	0.2	0.62	0.23	0.23	0.15	0.11	0.15	0.13	0.02	0.05	0.25	0.18	0.09	0.3	0.19	0.29	0.08	0.04	0.08	0.08	0.13	0.07	0.15	0.07	0.27	0.27	0.02	0.32	0.04	0.2	0.61	0.33	0.01	0.2	0.92	0.62	0.21	0.23	0.32	0.27	0.11	0.01	0.06
Elongation_of_Intron-Containing_Transcripts_and_co-transcriptional_mRNA_splicing (PWC)	0.26	0.16	0.45	0.23	0.14	0.06	0.16	0.64	0.19	0.2	0.21	0.09	0.05	0.12	0.01	0.08	0.18	0.29	0.08	0.16	0.17	0.23	0.08	0.02	0.07	0.09	0.1	0.08	0.14	0.05	0.36	0.27	0.07	0.22	0.08	0.21	0.67	0.2	0	0.21	0.86	0.56	0.09	0.27	0.38	0.22	0.17	0.02	0.09
RNA_Polymerase_II_Transcription_Elongation (PWC)	0.32	0.13	0.42	0.4	0.15	0.14	0.42	0.74	0.26	0.22	0.3	0.12	0.22	0.16	0	0.15	0.25	0.22	0.09	0.16	0.18	0.29	0.12	0.06	0.12	0.15	0.07	0.13	0.17	0.1	0.4	0.38	0.07	0.29	0.09	0.26	0.59	0.44	0.04	0.3	0.81	0.63	0.15	0.28	0.33	0.3	0.29	0.04	0.11
Formation_of_RNA_Pol_II_elongation_complex (PWC)	0.26	0.16	0.4	0.28	0.21	0.08	0.44	0.7	0.34	0.21	0.2	0.15	0.18	0.09	0.04	0.16	0.21	0.23	0.17	0.09	0.2	0.31	0.13	0.08	0.07	0.15	0.19	0.12	0.15	0.09	0.44	0.38	0.06	0.23	0.07	0.33	0.54	0.34	0.02	0.33	0.93	0.71	0.11	0.38	0.41	0.2	0.3	0.01	0.2
Post-Elongation_Processing_of_the_Transcript (PWC)	0.33	0.27	0.5	0.46	0.26	0.16	0.48	0.79	0.32	0.3	0.34	0.26	0.27	0.2	0.04	0.2	0.33	0.33	0.19	0.29	0.26	0.45	0.15	0.1	0.17	0.28	0.25	0.31	0.41	0.06	0.49	0.47	0.18	0	0.2	0.4	0.48	0.48	0.03	0.44	0.88	0.82	0.35	0.34	0.54	0.39	0.36	0.05	0.25
Post-Elongation_Processing_of_Intron-Containing_pre-mRNA (PWC)	0.36	0.25	0.52	0.34	0.19	0.1	0.55	0.75	0.44	0.35	0.28	0.21	0.28	0.26	0.03	0.21	0.33	0.35	0.23	0.31	0.23	0.45	0.27	0.16	0.12	0.21	0.22	0.25	0.35	0.1	0.47	0.36	0.14	0.01	0.24	0.32	0.52	0.51	0.04	0.6	0.9	0.8	0.28	0.45	0.49	0.37	0.33	0.05	0.22
RNA_Polymerase_II_Transcription_Initiation_And_Promoter_Clearance (PWC)	0.22	0.09	0.45	0.19	0.07	0.12	0.25	0.68	0.13	0.16	0.16	0.11	0.09	0.09	0.01	0.06	0.21	0.17	0.08	0.16	0.11	0.24	0.07	0.02	0.08	0.08	0.06	0.14	0.14	0.04	0.27	0.17	0.05	0.23	0.06	0.17	0.52	0.17	0.01	0.24	0.94	0.58	0.1	0.16	0.35	0.2	0.14	0.05	0.05
Transport_of_Mature_Transcript_to_Cytoplasm (PWC)	0.38	0.29	0.54	0.5	0.38	0.24	0.5	0.82	0.35	0.22	0.4	0.22	0.3	0.2	0.05	0.24	0.46	0.38	0.27	0.26	0.25	0.39	0.2	0.19	0.18	0.28	0.34	0.24	0.3	0.1	0.41	0.41	0.12	0.01	0.21	0.44	0.52	0.47	0.03	0.6	0.88	0.79	0.31	0.47	0.57	0.33	0.39	0.06	0.22
Transport_of_Mature_mRNAs_Derived_from_Intronless_Transcripts (PWC)	0.45	0.27	0.14	0.28	0.24	0.19	0.39	0.58	0.47	0.25	0.33	0.16	0.33	0.28	0.06	0.29	0.46	0.35	0.36	0.26	0.18	0.49	0.22	0.18	0.19	0.39	0.39	0.24	0.36	0.19	0.52	0.36	0.1	0	0.25	0.51	0.12	0.46	0.02	0.5	0.7	0.8	0.32	0.35	0.41	0.39	0.52	0.09	0.24
Transport_of_the_SLBP_independent_Mature_mRNA (PWC)	0.18	0.27	0.3	0.21	0.17	0.23	0.34	0.61	0.51	0.19	0.37	0.11	0.34	0.19	0.08	0.31	0.55	0.45	0.26	0.3	0.24	0.58	0.3	0.23	0.1	0.21	0.52	0.17	0.34	0.2	0.38	0.35	0.02	0	0.21	0.39	0.02	0.39	0.05	0.53	0.79	0.65	0.19	0.23	0.31	0.31	0.42	0.12	0.19
Transport_of_the_SLBP_Dependant_Mature_mRNA (PWC)	0.28	0.22	0.3	0.24	0.3	0.24	0.46	0.6	0.47	0.3	0.38	0.07	0.35	0.21	0.09	0.27	0.45	0.44	0.28	0.34	0.19	0.53	0.38	0.19	0.08	0.31	0.39	0.19	0.3	0.18	0.45	0.29	0.02	0	0.22	0.52	0.06	0.48	0.01	0.51	0.69	0.73	0.18	0.15	0.43	0.32	0.35	0.11	0.25
Transport_of_Mature_mRNA_Derived_from_an_Intronless_Transcript (PWC)	0.33	0.25	0.25	0.39	0.18	0.18	0.57	0.62	0.5	0.27	0.34	0.14	0.35	0.41	0.09	0.26	0.47	0.34	0.25	0.31	0.2	0.54	0.31	0.24	0.12	0.26	0.34	0.2	0.38	0.16	0.55	0.45	0.1	0	0.26	0.5	0.12	0.4	0.01	0.53	0.78	0.74	0.21	0.33	0.45	0.32	0.44	0.12	0.19
Transport_of_Mature_mRNA_derived_from_an_Intron-Containing_Transcript (PWC)	0.34	0.26	0.51	0.34	0.29	0.22	0.47	0.81	0.43	0.25	0.3	0.16	0.29	0.14	0.06	0.16	0.41	0.37	0.28	0.3	0.25	0.42	0.25	0.11	0.16	0.34	0.35	0.28	0.26	0.14	0.45	0.44	0.06	0.01	0.18	0.4	0.27	0.41	0.04	0.5	0.85	0.82	0.25	0.44	0.56	0.35	0.38	0.05	0.24
tRNA_Aminoacylation (PWC)	0.84	0.7	0.87	0.75	0.64	0.8	0.82	0.79	0.9	0.81	0.9	0.69	0.86	0.81	0.57	0.85	0.9	0.79	0.66	0.82	0.88	0.86	0.86	0.86	0.89	0.9	0.8	0.78	0.87	0.72	0.86	0.72	0.84	0.74	0.87	0.99	0.64	0.46	0.29	0.86	0.98	0.67	0.83	0.71	0.68	0.66	0.85	0.64	0.66
Cytosolic_tRNA_aminoacylation (PWC)	0.92	0.84	0.88	0.81	0.73	0.88	0.8	0.8	0.97	0.85	0.92	0.87	0.86	0.85	0.64	0.87	0.95	0.81	0.77	0.92	0.87	0.92	0.9	0.89	0.89	0.85	0.86	0.82	0.96	0.8	0.77	0.75	0.88	0.82	0.91	0.99	0.81	0.63	0.57	0.95	0.99	0.85	0.89	0.91	0.8	0.81	0.93	0.83	0.66
Generic_Transcription_Pathway (PWC)	0.41	0.43	0.38	0.62	0.47	0.41	0.45	0.88	0.4	0.52	0.28	0.5	0.33	0.18	0.12	0.49	0.43	0.58	0.26	0.18	0.63	0.6	0.47	0.39	0.26	0.26	0.29	0.41	0.51	0.3	0.71	0.59	0.31	0.48	0.23	0.97	0.56	0.56	0.17	0.63	0.88	0.81	0.64	0.63	0.55	0.56	0.34	0.35	0.79
Apoptotic_execution_phase (PWC)	0.95	0.79	0.83	0.91	0.83	0.92	0.89	0.91	0.82	0.87	0.87	0.94	0.84	0.77	0.76	0.76	0.88	0.94	0.82	0.78	0.87	0.64	0.85	0.61	0.85	0.67	0.34	0.73	0.87	0.97	0.97	0.84	0.79	0.91	0.77	0.81	0.85	0.53	0.27	0.83	0.48	0.67	0.87	0.71	0.94	0.42	0.46	0.81	0.49
Apoptotic_cleavage_of_cellular_proteins (PWC)	0.96	0.24	0.86	0.97	1	0.75	0.89	0.96	0.89	0.99	0.88	0.93	0.9	0.79	0.5	0.94	0.85	1	0.41	0.82	0.94	0.77	0.57	0.56	0.83	0.77	0.87	0.91	0.61	0.96	0.92	0.98	0.27	0.9	0.76	0.45	0.86	0.55	0.45	0.83	0.28	0.99	0.88	0.75	0.97	0.79	0.14	0.37	0.83
Caspase-mediated_cleavage_of_cytoskeletal_proteins (PWC)	0.69	0.43	0.41	0.57	0.86	0.41	0.59	0.37	0.62	0.56	0.36	0.44	0.5	0.32	0.81	0.56	0.36	0.75	0.26	0.41	0.82	0.35	0.09	0.38	0.44	0.39	0.36	0.51	0.31	0.49	0.45	0.39	0.16	0.82	0.4	0.61	0.79	0.85	0.39	0.68	0.63	1	0.46	0.8	0.93	0.94	0.32	0.57	0.23
Stimulation_of_the_cell_death_response_by_PAK-2p34 (PWC)	0.8	0.52	0.81	0.63	0.67	0.91	0.86	0.63	0.8	0.85	0.79	0.78	0.68	0.8	0.29	0.5	0.72	0.72	0.82	0.53	0.48	0.59	0.74	0.52	0.75	0.53	0.29	0.43	0.77	0.62	0.72	0.22	0.77	0.76	0.53	0.78	0.5	0.32	0.09	0.51	0.5	0.19	0.84	0.67	0.58	0.23	0.55	0.38	0.14
FasL/_CD95L_signaling (PWC)	0.96	0.68	0.73	0.82	0.89	0.9	0.85	0.82	0.68	0.72	0.8	0.83	0.85	0.75	0.38	0.51	0.79	0.81	0.8	0.67	0.83	0.7	0.69	0.39	0.7	0.78	0.32	0.65	0.78	0.93	0.92	0.75	0.85	0.86	0.63	0.64	0.85	0.54	0.31	0.72	0.58	0.58	0.77	0.58	0.81	0.36	0.4	0.79	0.22
SMAC-mediated_apoptotic_response (PWC)	0.98	0.79	0.75	0.82	0.89	0.88	0.89	0.9	0.79	0.87	0.78	0.94	0.91	0.83	0.59	0.83	0.82	0.91	0.85	0.78	0.8	0.64	0.85	0.53	0.81	0.71	0.3	0.71	0.83	0.96	0.85	0.86	0.76	0.84	0.79	0.77	0.78	0.54	0.17	0.88	0.57	0.66	0.86	0.76	0.94	0.43	0.39	0.87	0.49
SMAC-mediated_dissociation_of_IAP:caspase_complexes (PWC)	0.9	0.15	0.44	0.86	0.89	0.37	0.69	0.25	0.44	0.64	0.62	0.89	0.72	0.9	0.6	0.73	0.03	0.83	0.24	0.49	0.95	0.23	0.29	0.61	0.43	0.63	0.63	0.68	0.1	0.47	0.24	0.28	0.16	0.71	0.7	0.37	0.68	0.62	0.28	0.54	0.35	0.98	0.65	0.76	0.81	0.68	0.08	0.59	0.17
SMAC_binds_to_IAPs (PWC)	0.89	0.14	0.49	0.88	0.91	0.38	0.65	0.25	0.51	0.63	0.54	0.87	0.63	0.85	0.59	0.65	0.05	0.77	0.32	0.49	0.95	0.3	0.25	0.64	0.38	0.67	0.59	0.73	0.05	0.49	0.23	0.29	0.19	0.72	0.63	0.42	0.67	0.56	0.27	0.68	0.32	1	0.63	0.71	0.85	0.59	0.1	0.55	0.21
Cytochrome_c-mediated_apoptotic_response (PWC)	0.9	0.79	0.72	0.86	0.9	0.93	0.92	0.92	0.82	0.85	0.88	0.91	0.89	0.79	0.56	0.76	0.84	0.92	0.84	0.77	0.81	0.8	0.83	0.62	0.74	0.83	0.4	0.78	0.87	0.97	0.94	0.9	0.9	0.84	0.82	0.7	0.87	0.57	0.24	0.86	0.64	0.79	0.86	0.73	0.93	0.42	0.63	0.9	0.46
Activation_of_caspases_through_apoptosome-mediated_cleavage (PWC)	0.92	0.82	0.8	0.85	0.86	0.93	0.89	0.94	0.76	0.85	0.9	0.88	0.88	0.83	0.51	0.71	0.89	0.98	0.77	0.71	0.84	0.79	0.87	0.66	0.72	0.89	0.46	0.67	0.84	0.99	0.95	0.91	0.92	0.9	0.73	0.7	0.88	0.53	0.32	0.73	0.72	0.78	0.87	0.78	0.9	0.4	0.52	0.85	0.54
Release_of_apoptotic_factors_from_the_mitochondria (PWC)	0.92	0.73	0.81	0.81	0.86	0.89	0.92	0.95	0.75	0.84	0.9	0.89	0.88	0.81	0.51	0.64	0.87	0.92	0.74	0.78	0.82	0.78	0.85	0.62	0.81	0.85	0.45	0.74	0.81	0.99	0.92	0.94	0.95	0.89	0.76	0.69	0.87	0.58	0.13	0.82	0.52	0.79	0.88	0.7	0.91	0.44	0.45	0.81	0.44
Apoptotic_factor-mediated_response (PWC)	0.9	0.65	0.79	0.83	0.88	0.92	0.89	0.94	0.81	0.82	0.93	0.92	0.94	0.79	0.55	0.61	0.89	0.93	0.85	0.81	0.8	0.81	0.83	0.57	0.8	0.76	0.37	0.68	0.86	0.98	0.95	0.89	0.91	0.89	0.76	0.66	0.89	0.56	0.27	0.82	0.49	0.78	0.85	0.77	0.93	0.4	0.48	0.85	0.38
Insulin_Synthesis_and_Secretion (PWC)	0.28	0.51	0.13	0.6	0.4	0.25	0.76	0.49	0.42	0.65	0.6	0.52	0.5	0.6	0.29	0.11	0.24	0.54	0.23	0.63	0.06	0.11	0.42	0.45	0.23	0.49	0.44	0.24	0.41	0.65	0.37	0.13	0.6	0.19	0.43	0.92	0.46	0.04	0.14	0.3	0.18	0.59	0.33	0.06	0.19	0.03	0.79	0.02	0.1
G2/M_Transition (PWC)	1	0.97	0.88	0.99	0.88	0.97	0.96	0.89	0.99	0.97	0.99	1	0.99	0.96	0.96	1	0.98	0.99	0.99	1	0.81	0.76	0.99	0.88	0.97	0.96	0.96	0.99	1	0.95	0.97	0.96	0.97	1	1	0.96	1	0.93	1	0.98	1	0.99	1	0.98	0.96	0.96	0.96	0.99	0.94
Polo-like_kinase_mediated_events (PWC)	1	0.99	0.99	0.99	0.98	0.99	0.96	0.9	0.99	1	1	1	0.95	0.99	0.9	0.99	0.98	1	0.99	0.98	0.85	0.79	0.97	0.94	0.98	1	0.99	0.97	1	0.98	1	0.98	0.98	0.98	0.96	0.97	0.99	0.99	0.97	0.98	1	0.99	0.99	0.98	0.92	0.98	1	0.99	0.97
Cyclin_A/B1_associated_events_during_G2/M_transition (PWC)	0.99	0.98	0.94	0.97	0.97	0.94	0.98	0.91	1	0.99	0.98	0.98	1	0.98	0.79	0.99	0.99	1	1	0.95	0.82	0.76	0.95	0.94	0.99	0.98	0.98	0.98	0.99	0.96	1	0.95	0.99	0.97	0.98	1	1	1	0.95	0.99	1	1	0.99	1	0.94	0.98	0.99	0.99	0.96
Centrosome_maturation (PWC)	0.97	0.98	0.92	0.91	0.92	0.9	0.95	0.98	0.98	0.94	0.99	0.98	1	0.99	0.9	0.98	0.95	1	1	0.96	0.9	0.85	0.97	0.91	1	0.98	0.99	0.99	1	0.97	0.97	0.96	1	0.97	0.96	0.97	0.99	0.98	0.97	1	0.89	1	0.99	0.98	0.96	0.97	0.99	1	0.92
Recruitment_of_mitotic_centrosome_proteins_and_complexes (PWC)	0.95	0.99	0.96	0.97	0.93	0.96	0.99	0.95	0.96	0.95	0.99	0.99	0.98	0.97	0.82	0.99	0.96	0.98	0.99	1	0.86	0.92	0.98	0.93	0.97	0.97	0.96	0.99	1	0.95	0.99	0.98	1	0.96	1	0.97	0.98	0.98	0.98	0.95	0.92	1	0.98	1	0.98	0.99	0.99	0.99	0.95
Recruitment_of_NuMA_to_mitotic_centrosomes (PWC)	0.97	0.95	0.97	0.99	0.97	0.98	0.98	0.96	0.98	0.96	0.99	0.97	0.98	1	0.93	1	0.98	0.97	0.97	0.99	0.9	0.91	0.95	0.99	0.99	0.99	0.99	1	0.98	0.98	0.99	1	0.99	0.96	0.96	0.97	0.92	0.96	0.98	0.99	0.98	0.96	0.98	0.96	0.97	0.93	1	0.99	0.95
Loss_of_proteins_required_for_interphase_microtubule_organization from_the_centrosome (PWC)	0.9	0.96	0.94	0.97	0.94	0.99	0.95	0.93	0.99	0.95	1	0.98	0.99	0.94	0.92	0.97	1	0.97	1	0.98	0.94	0.83	1	0.96	0.97	0.96	0.99	1	1	0.95	0.97	0.97	0.98	0.97	0.91	0.89	0.99	0.97	0.99	0.97	0.96	0.99	1	0.97	1	0.98	0.98	1	0.97
Loss_of_Nlp_from_mitotic_centrosomes (PWC)	0.92	0.97	0.96	0.97	0.88	0.97	0.95	0.93	0.99	0.96	0.98	0.99	0.98	0.98	0.9	0.98	0.96	0.99	1	0.95	0.87	0.88	0.98	0.91	1	0.93	0.97	0.99	0.99	0.98	0.95	0.95	0.98	0.97	0.93	0.82	0.98	0.97	0.97	0.99	0.94	1	1	0.96	0.97	1	0.97	1	0.93
M_Phase (PWC)	0.99	1	1	1	0.98	0.97	0.99	0.99	0.99	0.98	0.99	0.99	0.99	1	0.98	1	1	0.98	1	1	0.77	0.87	1	0.99	1	0.98	0.99	1	1	0.99	0.99	0.99	0.99	1	1	0.99	1	1	0.99	0.99	1	1	0.98	1	1	1	0.98	1	0.99
Mitotic_Prometaphase (PWC)	0.99	0.99	1	1	0.99	0.99	0.97	0.98	1	1	0.98	0.99	1	1	0.95	1	0.98	0.98	1	1	0.94	0.97	0.99	0.99	1	0.97	0.98	1	0.99	0.99	0.99	0.99	0.98	0.99	1	1	1	1	1	0.99	1	1	1	1	1	1	1	1	0.99
Mitotic_Spindle_Checkpoint (PWC)	0.95	0.98	0.99	0.98	0.96	0.97	0.99	0.79	1	0.97	1	0.99	1	0.98	0.95	0.99	0.98	0.99	1	0.99	0.78	0.8	1	0.98	0.96	1	0.98	1	1	0.96	0.99	0.98	1	0.99	0.98	1	0.98	0.93	0.86	0.98	0.96	0.99	1	0.98	1	0.99	0.95	1	0.86
Initiation_of_checkpoint_signal_from_defective_kinetochores (PWC)	0.96	0.99	0.95	0.98	0.97	0.97	0.98	0.79	0.98	0.97	0.96	1	0.98	0.99	0.93	1	0.98	0.99	1	0.97	0.71	0.84	0.99	0.98	0.95	0.99	0.99	1	1	0.93	0.98	0.95	0.99	0.97	0.99	0.99	0.97	0.91	0.81	0.99	0.94	0.98	1	0.99	0.99	0.99	0.99	1	0.86
M/G1_Transition (PWC)	0.98	0.98	0.99	1	0.99	0.98	0.97	0.99	0.98	0.97	1	0.99	0.99	0.99	0.97	1	1	1	0.98	1	0.9	0.97	0.97	0.99	0.98	0.98	0.99	0.99	0.99	1	1	0.99	1	0.99	0.99	0.95	1	1	1	0.99	0.99	1	0.99	1	1	1	0.99	1	0.98
Assembly_of_the_pre-replicative_complex (PWC)	0.97	0.99	0.99	1	0.99	1	1	0.97	0.99	0.99	1	0.99	0.99	0.99	0.93	1	1	1	1	1	0.88	0.98	0.98	1	0.98	0.98	0.99	0.99	0.99	1	1	0.97	0.99	0.99	0.98	0.98	1	1	1	0.99	1	1	1	1	0.98	1	1	1	0.97
Activation_of_the_pre-replicative_complex (PWC)	0.99	1	1	0.99	1	1	0.99	0.99	0.99	0.99	1	1	0.98	0.99	0.97	1	0.98	1	1	0.99	0.97	0.98	1	1	1	1	1	1	1	1	1	0.98	1	0.98	0.99	0.98	1	1	1	1	1	1	1	0.99	1	0.99	1	0.99	0.98
DNA_replication_initiation (PWC)	0.95	0.95	0.93	0.96	0.9	0.97	0.98	0.96	0.94	0.89	0.92	0.99	0.96	0.94	0.85	0.9	0.96	0.96	0.99	0.95	0.93	0.96	0.95	0.98	0.92	0.94	0.95	0.97	0.91	0.94	0.96	0.97	0.92	0.98	0.92	1	0.84	0.95	0.93	0.97	1	0.89	1	0.96	0.98	0.95	0.9	0.96	0.88
Switching_of_origins_to_a_post-replicative_state (PWC)	0.98	0.94	0.97	0.99	1	0.96	0.99	0.99	0.99	0.98	1	0.96	1	0.99	0.95	0.98	0.98	0.99	0.97	0.97	0.88	0.95	1	0.97	0.99	0.99	0.99	0.99	1	0.99	0.98	0.99	0.97	1	0.99	0.9	0.97	0.99	0.99	0.99	0.99	0.99	0.98	0.97	0.98	0.98	0.99	0.99	0.86
CDK-mediated_phosphorylation_and_removal_of_Cdc6 (PWC)	0.93	0.75	0.73	0.7	0.87	0.96	0.97	0.61	0.87	0.86	0.93	0.88	0.83	0.84	0.36	0.7	0.87	0.8	0.89	0.72	0.41	0.72	0.87	0.73	0.73	0.73	0.41	0.72	0.91	0.81	0.76	0.42	0.84	0.86	0.68	0.91	0.74	0.73	0.15	0.59	0.79	0.36	0.97	0.92	0.73	0.52	0.74	0.61	0.25
Orc1_removal_from_chromatin (PWC)	0.96	0.98	0.99	0.98	0.98	1	0.99	1	0.99	1	1	0.99	0.99	0.97	0.99	1	0.98	0.98	0.99	0.99	0.85	0.97	1	0.97	0.99	0.96	0.98	0.98	0.99	0.99	0.97	0.96	0.99	0.98	0.96	0.92	0.98	0.99	0.99	0.99	1	0.99	0.98	0.99	0.99	1	0.99	1	0.95
DNA_strand_elongation (PWC)	0.98	0.98	0.99	0.99	1	1	1	0.98	0.99	1	1	1	1	1	0.98	1	0.99	0.99	0.98	0.98	1	1	1	1	0.99	1	0.99	1	1	0.99	1	1	0.98	1	0.99	0.97	1	0.99	0.99	1	0.99	1	0.99	1	0.99	0.99	1	1	1
Unwinding_of_DNA (PWC)	0.98	1	0.99	1	0.99	1	0.99	0.99	1	1	1	0.99	0.99	1	0.97	0.99	1	1	1	1	1	0.99	1	1	0.99	0.99	0.99	1	1	0.99	1	0.99	0.99	0.99	1	0.98	1	1	0.98	1	0.99	1	1	1	0.99	1	1	0.98	0.98
Leading_Strand_Synthesis (PWC)	0.93	0.94	0.96	0.94	0.84	0.97	0.97	0.98	0.95	0.89	0.93	0.93	0.96	0.94	0.86	0.89	0.98	0.97	0.97	0.97	1	0.95	0.94	0.82	0.94	0.92	0.94	0.96	0.92	0.95	0.92	0.91	0.9	0.98	0.94	0.94	0.99	0.96	0.95	0.99	1	0.99	0.96	0.99	0.99	0.97	0.94	0.93	0.93
Polymerase_switching (PWC)	0.89	0.95	0.95	0.95	0.93	0.98	0.93	0.97	0.99	0.92	0.92	0.91	0.95	0.91	0.84	0.88	0.93	0.95	0.97	0.95	0.88	0.98	0.91	0.91	0.9	0.91	0.96	0.91	0.95	0.94	0.97	0.96	0.93	0.95	0.97	0.92	0.8	0.95	0.97	0.96	0.99	0.92	0.96	0.98	0.99	0.95	0.96	0.97	0.94
Processive_synthesis_on_the_lagging_strand (PWC)	0.96	0.99	0.97	0.93	0.82	0.96	0.94	0.99	0.98	0.94	0.98	0.9	0.93	0.95	0.89	0.87	0.94	0.95	0.98	0.92	0.96	0.93	0.96	0.89	0.92	0.91	0.94	0.97	0.98	0.93	0.98	0.96	0.95	0.98	0.94	0.95	0.96	0.98	0.94	0.96	0.98	0.98	0.97	0.99	1	0.99	0.93	0.97	0.96
Removal_of_the_Flap_Intermediate (PWC)	0.93	0.98	0.98	0.99	0.94	0.99	0.93	0.97	0.93	0.94	0.97	0.93	1	0.94	0.9	0.89	0.92	0.96	0.91	0.94	0.96	0.98	0.93	0.88	0.92	0.97	0.94	0.97	0.98	0.97	0.98	0.96	0.94	0.96	0.94	0.95	0.98	0.98	0.98	0.96	0.98	0.92	0.93	0.97	1	0.96	0.87	0.98	0.91
Lagging_Strand_Synthesis (PWC)	0.88	0.98	0.96	0.89	0.95	0.97	0.95	0.94	0.92	0.92	0.96	0.97	0.92	0.89	0.9	0.91	0.98	0.96	0.95	0.96	0.94	0.93	0.95	0.82	0.9	0.89	0.91	0.94	0.94	0.96	0.94	0.88	0.89	0.98	0.95	0.98	0.98	0.98	0.99	0.96	0.99	0.96	0.95	0.98	0.96	0.94	0.9	0.97	0.94
G1_Phase (PWC)	0.97	0.98	0.99	0.99	0.97	1	0.99	0.97	0.99	0.98	1	0.99	1	0.99	0.96	0.98	1	1	0.99	1	0.91	0.96	0.96	0.99	0.98	0.99	1	1	0.99	1	0.98	0.99	1	0.99	0.96	0.98	1	1	0.98	0.99	1	1	0.99	1	1	0.99	0.98	1	0.99
Cyclin_D_associated_events_in_G1 (PWC)	0.99	0.98	1	1	0.99	1	0.99	0.96	1	0.99	1	1	1	1	0.97	1	0.99	1	0.97	1	0.84	0.97	1	0.99	1	1	0.99	0.99	1	1	1	0.98	0.99	0.99	0.98	0.98	1	1	0.98	1	1	1	0.99	0.99	1	0.99	0.99	1	0.98
Ubiquitin-dependent_degradation_of_Cyclin_D1 (PWC)	0.84	0.7	0.79	0.58	0.78	0.97	0.73	0.51	0.72	0.84	0.79	0.75	0.66	0.74	0.18	0.61	0.63	0.79	0.7	0.59	0.52	0.57	0.83	0.38	0.65	0.41	0.33	0.72	0.81	0.53	0.77	0.24	0.76	0.62	0.54	0.75	0.51	0.34	0.12	0.47	0.75	0.34	0.79	0.71	0.66	0.28	0.55	0.47	0.13
G1/S_Transition (PWC)	1	0.99	0.99	0.98	0.99	1	0.99	0.97	1	0.97	0.99	0.99	0.98	0.99	0.97	0.99	0.98	0.99	1	1	0.9	0.99	0.99	1	0.98	0.99	1	0.98	1	0.99	0.98	1	1	1	0.97	0.99	1	1	0.99	1	1	1	0.99	1	0.98	1	1	1	0.99
Cyclin_E_associated_events_during_G1/S_transition (PWC)	0.79	0.64	0.76	0.6	0.78	0.91	0.89	0.48	0.78	0.72	0.88	0.78	0.74	0.8	0.37	0.61	0.77	0.87	0.81	0.58	0.42	0.59	0.85	0.41	0.88	0.91	0.43	0.69	0.83	0.67	0.64	0.57	0.9	0.78	0.62	0.78	0.58	0.59	0.24	0.5	0.45	0.27	0.86	0.83	0.73	0.53	0.57	0.73	0.28
SCF(Skp2)-mediated_degradation_of_p27/p21 (PWC)	0.74	0.57	0.65	0.55	0.67	0.88	0.86	0.32	0.84	0.65	0.78	0.74	0.64	0.67	0.31	0.57	0.72	0.63	0.83	0.53	0.33	0.54	0.72	0.43	0.58	0.54	0.36	0.42	0.79	0.6	0.5	0.29	0.65	0.68	0.5	0.79	0.5	0.64	0.2	0.38	0.52	0.1	0.79	0.63	0.51	0.48	0.54	0.51	0.12
E2F_mediated_regulation_of_DNA_replication (PWC)	0.99	1	1	1	1	1	1	0.97	1	0.99	1	0.99	0.99	0.99	0.95	1	0.98	0.98	1	1	0.88	0.99	0.98	0.99	1	1	0.99	0.99	0.99	1	0.99	0.99	0.99	1	0.99	0.93	1	1	0.99	1	1	1	1	0.99	1	1	1	1	0.96
S_Phase (PWC)	0.99	0.99	0.99	1	1	1	0.99	0.99	1	0.99	1	0.99	1	0.99	0.96	0.99	1	1	1	1	0.91	0.96	1	0.99	1	1	0.98	0.99	1	0.98	0.98	0.98	0.96	0.99	0.96	0.96	0.99	1	0.99	1	1	0.99	0.99	1	0.99	0.98	1	1	0.97
Cyclin_A:Cdk2-associated_events_at_S_phase_entry (PWC)	0.73	0.56	0.6	0.51	0.72	0.91	0.79	0.45	0.65	0.67	0.87	0.67	0.71	0.71	0.25	0.52	0.68	0.61	0.85	0.51	0.28	0.41	0.65	0.41	0.82	0.82	0.31	0.51	0.8	0.53	0.51	0.39	0.75	0.6	0.4	0.8	0.6	0.58	0.17	0.31	0.63	0.17	0.83	0.73	0.54	0.45	0.41	0.45	0.24
Synthesis_of_DNA (PWC)	0.98	0.99	1	1	0.99	1	1	0.96	0.99	0.97	1	1	1	0.98	0.98	0.99	0.97	1	1	1	0.84	0.97	0.99	0.97	1	0.98	0.99	0.99	0.99	0.99	0.99	0.98	1	1	0.91	0.98	0.99	1	1	1	1	0.99	1	1	1	0.99	0.99	1	0.99
Ubiquitin-dependent_degradation_of_Cyclin_D (PWC)	0.88	0.57	0.7	0.54	0.72	0.95	0.75	0.6	0.71	0.9	0.85	0.69	0.63	0.79	0.3	0.46	0.76	0.65	0.77	0.55	0.52	0.65	0.81	0.55	0.65	0.53	0.29	0.66	0.79	0.66	0.76	0.31	0.72	0.7	0.58	0.8	0.58	0.37	0.09	0.52	0.68	0.23	0.76	0.62	0.71	0.27	0.56	0.39	0.11
G2/M_Checkpoints (PWC)	0.99	1	1	0.99	0.99	0.99	0.99	0.99	1	0.96	0.98	1	1	0.99	0.98	0.99	0.99	0.99	0.99	0.98	0.88	0.96	0.97	0.98	1	0.96	0.99	1	1	1	1	0.96	1	1	0.98	0.97	1	1	1	1	1	0.98	0.99	0.98	1	1	1	1	0.98
G2/M_DNA_replication_checkpoint (PWC)	0.99	1	0.94	1	0.98	0.97	0.99	0.83	1	0.99	0.99	0.99	1	1	0.69	1	1	0.97	0.99	0.99	0.76	0.8	0.94	0.92	0.99	0.99	0.84	0.97	0.98	0.98	0.98	0.87	0.99	1	0.94	0.97	1	0.98	0.6	0.98	0.99	0.85	0.99	0.97	0.98	0.96	0.98	0.99	0.78
Activation_of_ATR_in_response_to_replication_stress (PWC)	1	1	0.99	1	0.99	1	0.99	0.99	1	1	0.99	1	0.98	1	0.99	0.97	0.99	1	0.99	1	0.89	0.99	0.99	0.98	0.98	0.98	0.97	1	1	1	0.99	0.99	1	1	0.98	0.99	1	1	0.99	0.99	1	1	0.99	1	0.99	1	0.99	0.99	0.99
G2/M_DNA_damage_checkpoint (PWC)	0.94	0.99	1	0.98	0.96	0.94	0.98	0.91	0.98	0.97	1	0.98	0.98	0.98	0.91	1	1	0.91	1	0.98	0.81	0.94	0.98	0.97	0.97	0.98	0.99	0.95	1	0.98	0.98	0.98	1	0.96	0.98	0.97	1	0.98	1	1	0.98	0.97	1	1	0.98	0.93	0.97	0.98	0.96
p53-Dependent_G1_DNA_Damage_Response (PWC)	0.86	0.72	0.75	0.57	0.69	0.91	0.88	0.49	0.73	0.66	0.74	0.76	0.73	0.79	0.46	0.47	0.73	0.73	0.8	0.54	0.44	0.51	0.76	0.47	0.59	0.81	0.41	0.61	0.81	0.52	0.5	0.34	0.78	0.73	0.56	0.94	0.67	0.52	0.22	0.48	0.42	0.3	0.84	0.67	0.58	0.46	0.58	0.4	0.18
p53-Independent_DNA_Damage_Response (PWC)	0.87	0.76	0.9	0.75	0.86	0.94	0.93	0.55	0.83	0.92	0.98	0.9	0.82	0.9	0.41	0.71	0.88	0.84	0.91	0.67	0.65	0.7	0.91	0.63	0.73	0.75	0.37	0.76	0.92	0.79	0.88	0.4	0.85	0.84	0.7	0.88	0.85	0.47	0.14	0.64	0.78	0.37	0.96	0.78	0.76	0.45	0.73	0.49	0.23
G1/S_DNA_Damage_Checkpoints (PWC)	0.91	0.88	0.96	0.84	0.97	1	0.93	0.56	0.98	0.92	0.97	0.94	0.92	0.99	0.64	0.81	0.89	0.91	0.91	0.83	0.61	0.78	0.98	0.63	0.88	0.97	0.64	0.82	0.98	0.76	0.79	0.65	0.99	0.93	0.73	0.88	0.81	0.61	0.47	0.78	0.54	0.45	0.93	0.86	0.76	0.55	0.81	0.68	0.43
p53-Independent_G1/S_DNA_damage_checkpoint (PWC)	0.94	0.83	0.93	0.77	0.96	0.98	0.91	0.58	0.96	0.94	0.98	0.95	0.91	0.92	0.61	0.83	0.98	0.91	0.93	0.86	0.73	0.79	0.93	0.67	0.88	0.92	0.65	0.86	0.97	0.74	0.86	0.57	0.96	0.94	0.85	0.91	0.89	0.58	0.46	0.65	0.58	0.51	0.99	0.83	0.8	0.5	0.8	0.78	0.39
p53-Dependent_G1/S_DNA_damage_checkpoint (PWC)	0.94	0.86	0.93	0.76	0.93	0.98	0.92	0.6	0.97	0.91	0.98	0.95	0.94	0.95	0.7	0.81	0.93	0.92	0.91	0.92	0.68	0.76	0.98	0.61	0.92	0.97	0.69	0.86	0.95	0.79	0.85	0.61	0.99	0.92	0.7	0.91	0.8	0.59	0.56	0.74	0.55	0.46	0.96	0.88	0.66	0.54	0.85	0.74	0.41
Dual_incision_reaction_in_GG-NER (PWC)	0.93	0.86	0.94	0.96	0.9	0.91	0.95	0.92	0.97	0.94	0.96	0.9	0.81	0.89	0.58	0.92	0.95	0.94	0.98	0.92	0.83	0.96	0.96	0.86	0.94	0.85	0.9	0.9	0.93	0.97	0.98	0.92	0.89	0.96	0.86	0.98	0.96	0.96	0.91	0.96	0.99	0.94	0.98	0.95	0.96	0.94	0.9	0.83	0.81
Repair_synthesis_of_patch_~27-30_bases_long_by_DNA_polymerase (PWC)	0.97	0.94	0.95	0.98	0.93	0.99	0.93	0.96	0.97	0.95	0.98	0.88	0.9	0.97	0.86	0.93	0.95	0.97	0.97	0.95	0.89	0.97	0.96	0.96	0.96	0.97	0.95	0.92	0.94	1	0.99	0.97	0.96	0.97	0.93	1	0.96	0.97	0.95	1	0.99	0.94	1	0.96	0.98	0.99	0.93	0.93	0.9
snRNP_Assembly (PWC)	0.82	0.87	0.88	0.81	0.6	0.73	0.91	0.85	0.93	0.85	0.79	0.7	0.79	0.79	0.29	0.8	0.87	0.79	0.59	0.74	0.91	0.77	0.89	0.61	0.69	0.86	0.83	0.71	0.87	0.85	0.82	0.83	0.82	0.82	0.82	0.87	0.66	0.87	0.38	0.82	1	0.56	0.67	0.84	0.82	0.77	0.88	0.57	0.98
Downstream_TCR_signaling (PWC)	0.72	0.64	0.93	0.43	0.98	0.93	0.62	0.19	0.75	0.95	0.73	0.2	0.61	0.57	0.98	0.61	0.71	0.67	0.93	0.83	0.84	0.75	0.93	0.15	0.74	0.7	0.93	0.95	0.42	0.67	0.75	0.17	0.82	0.61	0.45	0.15	0.97	0.97	0.97	0.92	0.8	0.94	0.34	0.91	0.97	0.93	0.77	0.84	0.33
Glucagon-type_ligand_receptors (PWC)	0.03	0.03	0.06	0.08	0.17	0.01	0.03	0.04	0.04	0.07	0.03	0.05	0.09	0.03	0.01	0.3	0.11	0.04	0.09	0.08	0.05	0.18	0.16	0.24	0.02	0.05	0.01	0.03	0.22	0.04	0.06	0.03	0.11	0.03	0.04	0.15	0.02	0.01	0	0.03	0.05	0.05	0.17	0.53	0.32	0.01	0.02	0.01	0.1
Citric_acid_cycle_(TCA_cycle) (PWC)	0.04	0.05	0.04	0	0	0	0	0	0.01	0.03	0.23	0	0.04	0.09	0	0.03	0	0	0	0.11	0.02	0.04	0.08	0.09	0	0	0	0	0.07	0.21	0.02	0	0.1	0.04	0.04	0.97	0	0	0	0	0	0	0	0	0	0	0.12	0	0
Cytochrome_P450_-_arranged_by_substrate_type (PWC)	0.35	0.03	0.13	0.14	0.01	0.35	0.28	0	0.18	0.26	0.32	0.25	0.11	0.18	0.32	0.15	0.13	0.35	0.93	0.28	0.07	0.17	0.33	0.2	0.18	0.06	0.03	0.11	0.67	0.64	0.33	0.39	0.22	0.24	0.21	0.86	0.5	0.5	0.81	0.27	0.03	0.4	0.2	0.05	0.22	0.51	0.28	0.66	0.1
Xenobiotics (PWC)	0.23	0.12	0.09	0.25	0.04	0.44	0.23	0	0.19	0.4	0.15	0.07	0.07	0.06	0.34	0.23	0.39	0.36	0.24	0.12	0.05	0.07	0.34	0.19	0.07	0.1	0.05	0.02	0.21	0.38	0.37	0.15	0.2	0.01	0.2	0.31	0.13	0.29	0.23	0.39	0.16	0.36	0.09	0.16	0.21	0.32	0.12	0.27	0.28
Endogenous_sterols (PWC)	0.42	0.58	0.77	0.54	0.13	0.72	0.93	0.3	0.72	0.8	0.94	0.63	0.39	0.83	0.4	0.82	0.83	0.82	0.43	0.69	0.22	0.54	0.78	0.85	0.86	0.68	0.34	0.58	0.92	0.8	0.82	0.69	0.78	0.73	0.31	0.97	0.69	0.27	0.8	0.85	0	0.34	0.77	0.01	0.1	0.33	0.78	0.22	0.49
Sterols_are_12-hydroxylated_by_CYP8B1 (PWC)	0.02	0.2	0.43	0.17	0.05	0.59	0.56	0.19	0.57	0.63	0.8	0.08	0.43	0.24	0.95	0.61	0.1	0.46	0.74	0.3	0.64	0.94	0.6	0.28	0.71	0.17	0.06	0.56	0.79	0.13	0.7	0.59	0.54	0.34	0.11	0.81	0.95	0.44	0.89	0.08	0	0.62	0.17	0.01	0.46	0.52	0.3	0.68	0.53
Vitamins (PWC)	0.13	0.3	0.04	0.33	0.24	0.47	0.36	0.2	0.51	0.43	0.44	0.14	0.48	0.45	0.28	0.12	0.14	0.37	0.92	0.43	0.36	0.54	0.43	0.2	0.14	0.3	0.13	0.1	0.4	0.53	0.33	0.32	0.41	0.38	0.38	0.75	0.67	0.69	0.89	0.4	0.51	0.83	0.11	0.37	0.09	0.77	0.43	0.56	0.14
Processing_of_DNA_double-strand_break_ends (PWC)	0.99	0.95	1	0.98	0.96	0.99	0.98	0.94	0.99	0.94	0.94	0.99	0.97	1	0.92	0.97	0.94	1	0.94	0.98	0.85	0.97	0.95	0.93	0.96	0.94	0.99	0.99	0.99	0.99	0.98	0.96	0.97	0.99	0.92	0.97	0.99	1	0.96	1	1	0.96	0.98	1	0.99	0.98	0.99	0.99	0.98
Hormone_ligand-binding_receptors (PWC)	0.26	0.32	0.6	0.8	0.35	0.33	0.48	0.39	0.61	0.77	0.35	0.78	0.51	0.31	0.14	0.49	0.43	0.84	0.1	0.9	0.54	0.2	0.38	0.92	0.5	0.29	0.3	0.65	0.43	0.63	0.48	0.89	0.31	0.55	0.33	0.09	0.08	0.08	0.42	0.43	0.33	0.42	0.57	0.7	0.41	0.16	0.25	0.27	0.25
Propionyl-CoA_catabolism (PWC)	0.05	0.05	0.01	0.01	0	0	0	0.05	0	0.04	0.3	0	0.01	0.07	0	0	0	0	0	0.11	0.01	0.04	0.12	0.07	0.02	0	0	0	0.05	0.27	0	0	0.11	0.09	0.04	0.98	0	0	0	0	0	0	0	0	0	0	0.06	0	0
IRS_activation (PWC)	0.55	0.2	0.21	0.26	0.25	0.13	0.54	0.22	0.36	0.22	0.07	0.18	0.09	0.28	0.47	0.29	0.32	0.5	0.24	0.19	0.13	0.39	0.3	0.29	0.32	0.51	0.16	0.44	0.29	0.05	0.3	0.06	0.18	0.32	0.1	0.58	0.31	0.16	0.1	0.23	0.24	0.35	0.35	0.39	0.16	0.32	0.05	0.46	0.39
Reversible_phosphorolysis_of_pyrimidine_nucleosides (PWC)	0.74	0.82	0.87	0.63	0.74	0.73	0.99	0.31	0.9	0.73	0.8	0.65	0.91	0.77	0.95	0.84	0.79	0.64	0.99	0.72	0.57	0.88	0.87	0.73	0.64	0.69	0.8	0.98	0.89	0.9	0.61	0.74	0.82	0.6	0.84	1	0.93	1	0.96	0.77	0.88	0.81	0.73	0.94	0.68	0.84	0.81	0.93	0.69
Reversible_phosphorolysis_of_pyrimidine_nucleosides_by_uridine_phosphorylase_1 (PWC)	0.59	0.69	0.85	0.58	0.72	0.57	0.97	0.26	0.88	0.68	0.72	0.67	0.75	0.72	0.91	0.7	0.66	0.52	0.99	0.6	0.47	0.93	0.9	0.68	0.58	0.75	0.64	0.97	0.89	0.76	0.61	0.68	0.74	0.57	0.84	1	0.88	0.99	0.89	0.73	0.86	0.5	0.77	0.92	0.65	0.79	0.78	0.93	0.64
Galactose_catabolism (PWC)	0.89	0.97	0.98	0.84	0.49	0.97	0.99	0.96	0.96	0.95	0.98	0.99	0.97	0.96	0.98	0.99	1	0.92	0.99	0.98	0.84	0.95	0.99	0.95	0.97	0.97	0.91	0.99	0.98	0.99	0.96	0.97	0.95	0.94	0.96	0.98	0.67	0.38	0.06	0.98	0.07	0.33	0.94	0.79	0.07	0.63	0.96	0.46	0.97
PI3K/AKT_signalling (PWC)	0.71	0.52	0.91	0.73	0.62	0.58	0.72	0.47	0.83	0.62	0.65	0.54	0.64	0.76	0.24	0.73	0.82	0.56	0.8	0.93	0.73	0.88	0.71	0.8	0.75	0.78	0.68	0.85	0.58	0.62	0.75	0.44	0.77	0.74	0.59	0.81	0.58	0.53	0.16	0.89	0.89	0.65	0.94	0.57	0.81	0.52	0.77	0.62	0.87
Negative_regulation_of_the_PI3K/AKT_network (PWC)	0.75	0.58	0.89	0.77	0.51	0.6	0.77	0.53	0.72	0.76	0.72	0.61	0.66	0.82	0.43	0.81	0.84	0.45	0.77	0.95	0.87	0.97	0.67	0.76	0.64	0.84	0.73	0.87	0.74	0.59	0.59	0.6	0.88	0.78	0.58	0.74	0.56	0.49	0.24	0.88	0.91	0.7	0.88	0.59	0.86	0.56	0.77	0.79	0.88
Amine-derived_hormones (PWC)	0.3	0.38	0.3	0.07	0.15	0.18	0.26	0.07	0.24	0.52	0.53	0.36	0.32	0.2	0.22	0.12	0.33	0.29	0.24	0.25	0.24	0.38	0.19	0.19	0.28	0.53	0.21	0.21	0.19	0.36	0.21	0.09	0.36	0.23	0.2	0.1	0.01	0.23	0.19	0.34	0.11	0.03	0.09	0.2	0.39	0.1	0.31	0.02	0.06
Lectin_pathway_of_complement_activation (PWC)	0.62	0.51	0.07	0.24	0.23	0.17	0.75	0.02	0.35	0.44	0.21	0.76	0.23	0.56	0.24	0.16	0.28	0.73	0.43	0.82	0.13	0.31	0.23	0.07	0.68	0.27	0.61	0.44	0.52	0.57	0.76	0.19	0.57	0.62	0.81	0.37	0.82	0.81	0.71	0.4	0.54	0.88	0.8	0.39	0.68	0.22	0.12	0.44	0.42
Regulation_of_APC/C_activators_between_G1/S_and_early_anaphase (PWC)	0.98	0.98	0.9	0.95	0.95	0.97	0.99	0.92	0.99	0.99	1	0.99	1	1	0.97	0.96	1	1	0.99	0.97	0.76	0.83	0.98	0.99	0.99	0.96	0.99	1	1	0.96	0.98	0.94	0.98	0.96	0.96	0.96	1	0.98	0.96	1	0.91	0.98	0.99	0.97	0.98	0.99	0.99	1	0.99
SCF-beta-TrCP_mediated_degradation_of_Emi1 (PWC)	0.89	0.71	0.82	0.67	0.86	0.95	0.86	0.54	0.82	0.91	0.91	0.84	0.86	0.89	0.38	0.71	0.82	0.82	0.93	0.79	0.62	0.67	0.95	0.68	0.55	0.66	0.39	0.65	0.92	0.76	0.83	0.46	0.82	0.88	0.71	0.97	0.75	0.7	0.16	0.7	0.9	0.25	0.96	0.8	0.75	0.49	0.7	0.62	0.21
Transmembrane_transport_of_small_molecules (PWC)	0.43	0.27	0.12	0.19	0.04	0.46	0.17	0.26	0.18	0.32	0.51	0.22	0.26	0.21	0.56	0.19	0.08	0.3	0.11	0.33	0.34	0.15	0.29	0.44	0.1	0.19	0.09	0.59	0.55	0.68	0.21	0.02	0.28	0.57	0.18	0.53	0.52	0.07	0.14	0.09	0.67	0.53	0.31	0.54	0.43	0.63	0.17	0.48	0.24
Amino_acid_transport_across_the_plasma_membrane (PWC)	0.69	0.71	0.34	0.61	0.09	0.6	0.28	0.51	0.59	0.52	0.65	0.54	0.59	0.58	0.44	0.5	0.54	0.5	0.36	0.79	0.4	0.54	0.44	0.76	0.58	0.44	0.32	0.62	0.73	0.87	0.66	0.34	0.53	0.68	0.66	0.98	0.61	0.02	0.38	0.48	0.98	0.54	0.62	0.59	0.54	0.88	0.62	0.59	0.48
Conversion_of_Fatty_Acyl-CoA_to_Phosphatidic_Acid (PWC)	0.09	0.21	0.26	0.32	0.12	0.1	0.57	0.63	0.3	0.15	0.19	0.12	0.55	0.25	0.62	0.45	0.12	0.21	0.06	0.29	0.51	0.61	0.74	0.73	0.18	0.18	0.31	0.49	0.48	0.7	0.48	0.44	0.65	0.52	0.4	0.66	0.55	0.09	0.37	0.03	0.02	0.49	0.41	0.12	0.23	0.11	0.22	0.1	0.3
Synthesis_of_lysophosphatidic_acid_from_glycerol-3-phosphate (PWC)	0.12	0.22	0.19	0.19	0.08	0.03	0.54	0.61	0.24	0.15	0.31	0.11	0.6	0.23	0.63	0.4	0.09	0.26	0.08	0.24	0.46	0.61	0.64	0.51	0.24	0.25	0.41	0.45	0.5	0.67	0.45	0.51	0.61	0.57	0.37	0.61	0.54	0.21	0.5	0.03	0.02	0.46	0.39	0.13	0.22	0.11	0.19	0.06	0.29
Formation_of_Cytosolic_Glycerol-3-phosphate (PWC)	0.17	0.28	0.29	0.34	0.15	0.09	0.56	0.52	0.36	0.11	0.24	0.14	0.49	0.26	0.67	0.42	0.13	0.21	0.11	0.23	0.51	0.58	0.64	0.6	0.23	0.22	0.34	0.45	0.37	0.79	0.5	0.48	0.6	0.47	0.36	0.62	0.48	0.18	0.3	0.02	0.02	0.53	0.31	0.22	0.21	0.18	0.2	0.15	0.26
Interactions_of_Rev_with_host_cellular_proteins (PWC)	0.86	0.92	0.88	0.87	0.84	0.94	0.91	0.96	0.92	0.91	0.89	0.82	0.88	0.84	0.45	0.9	0.92	0.87	0.86	0.82	0.9	0.93	0.95	0.75	0.87	0.87	0.88	0.78	0.99	0.91	0.89	0.83	0.88	0.86	0.83	0.92	0.86	0.86	0.61	0.87	0.99	0.92	0.81	0.9	0.96	0.88	0.89	0.87	0.99
Nuclear_import_of_Rev_protein (PWC)	0.87	0.87	0.94	0.88	0.79	0.88	0.91	0.94	0.95	0.9	0.82	0.89	0.83	0.83	0.4	0.85	0.92	0.84	0.85	0.79	0.96	0.91	0.96	0.76	0.85	0.86	0.86	0.77	0.98	0.9	0.86	0.81	0.85	0.92	0.83	0.93	0.9	0.95	0.66	0.86	1	0.99	0.72	0.89	0.92	0.95	0.92	0.86	0.99
Rev-mediated_nuclear_export_of_HIV-1_RNA (PWC)	0.81	0.9	0.91	0.9	0.79	0.91	0.94	0.98	0.96	0.9	0.81	0.85	0.89	0.87	0.34	0.92	0.92	0.86	0.87	0.74	0.91	0.87	0.97	0.72	0.82	0.89	0.92	0.77	0.92	0.87	0.87	0.85	0.85	0.87	0.91	0.88	0.86	0.91	0.71	0.83	1	0.96	0.83	0.93	0.99	0.92	0.88	0.88	0.97
RNA_Pol_II_CTD_phosphorylation_and_interaction_with_CE (PWC)	0.71	0.57	0.49	0.31	0.21	0.78	0.57	0.76	0.58	0.36	0.52	0.28	0.58	0.52	0.17	0.67	0.64	0.55	0.57	0.56	0.51	0.7	0.57	0.45	0.54	0.45	0.4	0.47	0.5	0.56	0.69	0.35	0.67	0.24	0.53	0.75	0.29	0.28	0.25	0.39	0.55	0.46	0.52	0.38	0.53	0.26	0.53	0.12	0.05
Toll_Like_Receptor_3_(TLR3)_Cascade (PWC)	0.11	0.31	0.14	0.13	0.33	0.3	0.46	0.22	0.31	0.26	0.15	0.24	0.24	0.13	0.1	0.34	0.42	0.55	0.31	0.21	0.34	0.26	0.33	0.11	0.36	0.25	0.23	0.11	0.29	0.08	0.32	0.23	0.33	0.32	0.29	0.72	0.32	0.27	0.3	0.47	0.25	0.33	0.22	0.53	0.49	0.28	0.19	0.05	0.07
TRAF6_Mediated_Induction_of_the_antiviral_cytokine_IFN-alpha/beta_cascade (PWC)	0.25	0.28	0.16	0.13	0.45	0.53	0.63	0.19	0.39	0.2	0.18	0.27	0.41	0.2	0.13	0.34	0.47	0.53	0.32	0.24	0.48	0.53	0.4	0.16	0.33	0.2	0.2	0.19	0.41	0.24	0.29	0.12	0.42	0.49	0.25	0.75	0.4	0.28	0.48	0.49	0.39	0.47	0.22	0.43	0.33	0.35	0.1	0.07	0.25
Response_to_elevated_platelet_cytosolic_Ca++ (PWC)	0	0	0	0	0.04	0	0	0	0	0	0	0	0	0	0.06	0	0	0	0.03	0	0	0	0	0	0	0	0	0	0	0	0	0	0	0	0	0	0.02	0.02	0.03	0	0.06	0.15	0	0.01	0.01	0.01	0	0.01	0
Platelet_degranulation (PWC)	0	0	0	0	0.03	0	0	0	0	0	0	0	0	0	0.07	0	0	0	0.01	0	0	0	0	0	0	0	0	0	0	0	0	0	0	0	0	0	0.02	0	0.07	0	0.03	0.06	0	0	0.01	0	0	0.01	0
Exocytosis_of_Alpha_granule (PWC)	0.03	0	0	0	0.05	0	0	0	0	0	0	0	0	0	0.03	0	0	0	0.01	0	0	0	0	0	0	0	0	0	0	0	0	0	0	0	0	0	0.02	0.01	0.21	0	0.09	0.1	0	0.01	0.01	0.03	0	0	0
Vamp2_associated_Clathrin_derived_vesicle_budding (PWC)	0.86	0.5	0.27	0.74	0.29	0.79	0.47	0.52	0.45	0.56	0.72	0.75	0.82	0.78	0.29	0.49	0.56	0.54	0.33	0.56	0.85	0.76	0.74	0.6	0.82	0.92	0.35	0.33	0.42	0.42	0.83	0.56	0.84	0.81	0.85	0.67	0.47	0.39	0.8	0.78	0.5	0.46	0.69	0.41	0.59	0.24	0.64	0.34	0.68
Late_Phase_of_HIV_Life_Cycle (PWC)	0.64	0.71	0.72	0.69	0.52	0.72	0.75	0.87	0.81	0.62	0.55	0.62	0.66	0.61	0.12	0.57	0.72	0.66	0.56	0.54	0.81	0.76	0.6	0.39	0.56	0.67	0.67	0.43	0.78	0.64	0.68	0.73	0.57	0.64	0.58	0.63	0.77	0.79	0.27	0.6	0.98	0.84	0.64	0.67	0.79	0.65	0.75	0.34	0.4
Transcription_of_the_HIV_genome (PWC)	0.61	0.27	0.46	0.42	0.36	0.55	0.47	0.82	0.34	0.16	0.44	0.45	0.43	0.31	0.18	0.34	0.28	0.65	0.58	0.4	0.43	0.58	0.27	0.26	0.28	0.26	0.16	0.42	0.23	0.55	0.68	0.23	0.2	0.69	0.32	0.49	0.38	0.51	0.13	0.26	0.87	0.8	0.48	0.36	0.55	0.52	0.28	0.33	0.04
HIV-1_Transcription_Pre-Initiation (PWC)	0.57	0.49	0.42	0.53	0.17	0.51	0.48	0.6	0.48	0.4	0.47	0.27	0.46	0.35	0.26	0.38	0.45	0.35	0.64	0.37	0.31	0.76	0.42	0.36	0.11	0.39	0.16	0.52	0.31	0.31	0.47	0.29	0.35	0.25	0.28	0.75	0.22	0.39	0.18	0.44	0.78	0.48	0.53	0.42	0.44	0.33	0.37	0.27	0.02
HIV-1_Transcription_Initiation (PWC)	0.59	0.49	0.3	0.48	0.25	0.49	0.39	0.65	0.48	0.35	0.48	0.23	0.47	0.38	0.23	0.44	0.46	0.4	0.7	0.48	0.25	0.76	0.35	0.21	0.12	0.27	0.2	0.43	0.28	0.27	0.56	0.18	0.38	0.28	0.4	0.65	0.34	0.32	0.17	0.33	0.85	0.51	0.59	0.38	0.49	0.38	0.44	0.3	0.02
RNA_Polymerase_II_HIV-1_Promoter_Escape (PWC)	0.52	0.45	0.35	0.46	0.15	0.51	0.43	0.52	0.36	0.42	0.46	0.24	0.32	0.44	0.19	0.41	0.5	0.43	0.61	0.39	0.38	0.74	0.35	0.3	0.11	0.31	0.19	0.43	0.29	0.3	0.56	0.28	0.36	0.25	0.37	0.68	0.4	0.41	0.23	0.43	0.76	0.44	0.59	0.32	0.45	0.42	0.41	0.4	0.03
HIV-1_Transcription_Elongation (PWC)	0.78	0.46	0.51	0.63	0.54	0.59	0.69	0.85	0.43	0.22	0.46	0.62	0.66	0.34	0.13	0.56	0.46	0.79	0.37	0.4	0.61	0.47	0.42	0.3	0.41	0.29	0.23	0.4	0.39	0.58	0.69	0.36	0.43	0.66	0.37	0.65	0.3	0.53	0.26	0.25	0.87	0.54	0.63	0.51	0.54	0.63	0.37	0.16	0.09
Formation_of_the_HIV-1_Early_Elongation_Complex (PWC)	0.66	0.44	0.49	0.51	0.6	0.69	0.64	0.86	0.37	0.27	0.5	0.65	0.63	0.37	0.18	0.5	0.43	0.76	0.42	0.46	0.7	0.44	0.39	0.32	0.37	0.28	0.19	0.3	0.28	0.61	0.73	0.42	0.44	0.71	0.41	0.73	0.34	0.53	0.25	0.29	0.85	0.53	0.62	0.5	0.72	0.6	0.29	0.21	0.08
Tat-mediated_elongation_of_the_HIV-1_transcript (PWC)	0.64	0.4	0.55	0.65	0.58	0.56	0.64	0.74	0.51	0.42	0.55	0.64	0.6	0.44	0.18	0.48	0.43	0.75	0.38	0.47	0.61	0.52	0.41	0.28	0.41	0.38	0.23	0.38	0.31	0.65	0.71	0.55	0.46	0.75	0.45	0.75	0.39	0.64	0.3	0.29	0.69	0.59	0.59	0.61	0.55	0.54	0.4	0.15	0.11
Formation_of_HIV-1_elongation_complex_containing_HIV-1_Tat (PWC)	0.7	0.46	0.5	0.62	0.56	0.58	0.65	0.81	0.49	0.36	0.53	0.58	0.61	0.39	0.18	0.42	0.5	0.78	0.39	0.47	0.62	0.7	0.44	0.27	0.43	0.38	0.3	0.48	0.4	0.56	0.7	0.44	0.45	0.62	0.42	0.72	0.35	0.7	0.27	0.34	0.71	0.62	0.59	0.56	0.57	0.58	0.44	0.15	0.09
Abortive_elongation_of_HIV-1_transcript_in_the_absence_of_Tat (PWC)	0.72	0.44	0.7	0.66	0.68	0.54	0.7	0.87	0.51	0.46	0.55	0.69	0.62	0.44	0.09	0.53	0.5	0.74	0.33	0.48	0.64	0.46	0.48	0.29	0.48	0.39	0.29	0.41	0.38	0.72	0.76	0.54	0.46	0.7	0.49	0.66	0.41	0.59	0.14	0.29	0.78	0.67	0.74	0.65	0.43	0.64	0.49	0.24	0.17
Regulation_of_Insulin_Secretion (PWC)	0.94	0.69	0.84	0.74	0	0.81	0.37	0.8	0.84	0.8	0.95	0.97	0.9	0.92	0	0.91	0.95	0.29	0.01	0.92	0.56	0.98	0.77	0.87	0.95	0.94	0.67	0.15	0.96	0.89	0.91	0.77	0.85	0.93	0.99	1	0	0	0	0.44	0	0	0.84	0	0	0	0.87	0	0.74
Glucose_Regulation_of_Insulin_Secretion (PWC)	0.89	0.57	0.89	0.78	0	0.79	0.27	0.65	0.8	0.83	0.94	0.95	0.95	0.89	0	0.88	0.93	0.33	0	0.91	0.28	0.89	0.8	0.91	0.95	0.89	0.81	0.12	0.99	0.96	0.83	0.74	0.73	0.78	0.86	0.97	0	0	0	0.21	0	0	0.69	0	0	0	0.92	0	0.64
Oxidative_decarboxylation_of_pyruvate_to_acetyl_CoA_by_pyruvate_dehydrogenase (PWC)	0.04	0.09	0.01	0.01	0	0	0	0.08	0	0.04	0.09	0	0.01	0.09	0	0.03	0.03	0	0	0.07	0	0.01	0.09	0.02	0.02	0.02	0.02	0	0.06	0.18	0.04	0.01	0.05	0.03	0.03	0.99	0	0	0	0	0	0	0	0	0	0	0.06	0	0
Formation_of_ATP_by_chemiosmotic_coupling (PWC)	0.03	0.11	0.15	0.01	0	0.13	0	0	0.12	0.25	0.31	0.06	0.1	0.33	0	0.15	0.09	0	0	0.31	0.16	0.31	0.33	0.3	0.04	0.1	0.1	0.01	0.22	0.62	0.18	0.01	0.26	0.08	0.25	0.97	0	0	0	0.06	0	0	0	0.01	0	0	0.15	0	0.15
Electron_Transport_Chain (PWC)	0.06	0.03	0.03	0	0	0	0	0.03	0	0.03	0.16	0.01	0	0.06	0	0.05	0	0	0	0.14	0.03	0.03	0.14	0.08	0.01	0	0.02	0	0.1	0.21	0.03	0	0.14	0.07	0.03	0.96	0	0	0	0.01	0	0	0	0	0	0	0.1	0	0
Regulation_of_Insulin_Secretion_by_Acetylcholine (PWC)	0.81	0.56	0.83	0.88	0.66	0.69	0.85	0.94	0.79	0.65	0.44	0.95	0.37	0.7	0.43	0.81	0.48	0.83	0.2	0.47	0.74	0.3	0.42	0.72	0.76	0.62	0.43	0.94	0.58	0.56	0.73	0.9	0.53	0.91	0.56	0.99	0.58	0.3	0.39	0.41	0.37	0.84	0.94	0.97	0.56	0.57	0.62	0.42	0.78
Regulation_of_Insulin_Secretion_by_Glucagon-like_Peptide-1 (PWC)	0.41	0.26	0.36	0.67	0.53	0.07	0.11	0.46	0.18	0.46	0.24	0.52	0.46	0.26	0.37	0.43	0.48	0.55	0.47	0.54	0.59	0.42	0.67	0.54	0.69	0.27	0.2	0.24	0.48	0.36	0.17	0.23	0.56	0.52	0.39	0.12	0.34	0.23	0.08	0.12	0.3	0.57	0.61	0.67	0.37	0.3	0.14	0.46	0.1
APC/C:Cdc20_mediated_degradation_of_mitotic_proteins (PWC)	0.95	0.98	0.98	1	0.99	0.99	0.96	0.85	0.96	0.96	0.99	0.99	0.96	0.98	0.91	0.99	0.96	0.98	0.97	0.97	0.77	0.82	0.99	0.98	0.97	0.96	0.88	1	0.98	0.97	0.97	0.95	0.99	1	0.93	1	1	0.92	0.68	0.97	0.91	0.82	1	1	0.94	1	0.98	0.98	0.71
APC/C:Cdc20_mediated_degradation_of_Cyclin_B (PWC)	0.96	0.87	0.93	0.83	0.97	0.97	0.93	0.65	0.99	0.97	0.97	0.95	0.93	1	0.53	0.79	0.96	0.94	0.98	0.87	0.58	0.84	0.95	0.81	0.84	0.87	0.47	0.82	1	0.87	0.96	0.59	0.91	0.94	0.84	0.96	0.9	0.85	0.28	0.86	0.93	0.49	0.99	0.95	0.91	0.73	0.81	0.71	0.34
APC/C:Cdc20_mediated_degradation_of_Securin (PWC)	0.98	0.94	0.98	0.95	0.96	0.99	0.96	0.6	1	0.94	1	0.98	0.98	0.99	0.72	0.96	0.98	0.95	0.99	0.96	0.63	0.77	0.94	0.93	0.97	0.94	0.71	0.91	1	0.96	0.99	0.72	0.95	0.98	0.96	0.95	0.98	0.9	0.32	0.97	0.94	0.54	0.97	0.97	0.96	0.85	0.95	0.87	0.43
ARMS-mediated_activation (PWC)	0.38	0.17	0.26	0.48	0.31	0.15	0.82	0.47	0.23	0.12	0.16	0.11	0.45	0.23	0.37	0.15	0.44	0.36	0.2	0.31	0.36	0.54	0.35	0.21	0.21	0.4	0.15	0.52	0.39	0.3	0.6	0.43	0.45	0.38	0.14	0.66	0.25	0.28	0.06	0.36	0.29	0.78	0.4	0.27	0.22	0.06	0.35	0.26	0.34
Phosphorylation_of_the_APC/C (PWC)	0.96	1	0.95	0.99	0.96	0.99	0.94	0.93	0.99	0.97	0.98	0.99	0.98	1	0.87	0.98	0.96	0.98	0.92	1	0.88	0.92	1	0.95	0.95	0.97	0.99	1	0.96	0.97	1	0.97	0.99	0.95	0.95	0.97	0.97	0.97	0.97	0.98	0.93	0.96	0.98	1	0.95	0.96	0.97	0.99	0.96
Homologous_Recombination_Repair (PWC)	0.93	0.98	1	0.98	0.98	0.99	0.93	0.98	1	0.99	0.99	1	0.96	0.98	0.95	0.97	0.98	1	0.97	0.96	0.92	0.98	0.97	0.94	0.98	0.95	0.98	0.96	0.98	0.98	0.99	0.98	1	0.98	0.98	0.97	0.99	0.99	0.98	1	1	0.99	0.99	0.98	0.95	0.97	0.97	0.98	0.93
Homologous_recombination_repair_of_replication-independent_double-strand_breaks (PWC)	0.96	0.97	1	0.97	0.98	0.95	0.88	0.93	0.95	1	0.97	1	0.98	0.99	0.96	0.97	0.98	0.98	0.97	0.98	0.93	0.98	1	0.92	0.99	0.96	0.99	0.96	0.99	0.99	0.98	0.97	0.94	0.94	0.96	0.99	1	0.97	0.98	0.99	1	1	0.99	0.96	0.95	0.94	0.98	0.98	0.97
ATM_mediated_response_to_DNA_double-strand_break (PWC)	0.95	0.97	1	0.98	0.99	0.98	0.9	0.98	0.98	0.97	0.98	0.99	0.96	0.99	0.98	0.98	0.97	0.98	0.98	0.97	0.91	0.97	1	0.92	0.95	0.97	0.99	0.92	0.95	0.99	0.99	0.99	0.99	0.97	1	0.93	0.97	0.99	0.96	1	1	1	0.97	1	0.97	0.95	0.99	0.97	0.93
Intrinsic_Pathway (PWC)	0.11	0.01	0.01	0.1	0.34	0.04	0	0.02	0.04	0	0.09	0.07	0	0.01	0.34	0	0.04	0.05	0.58	0.09	0.01	0	0.02	0.01	0.05	0.08	0.04	0.03	0.01	0.03	0.1	0	0.01	0.13	0	0.06	0.76	0.5	0.89	0.03	0.23	0.27	0.11	0.34	0.63	0.63	0.01	0.61	0.01
Common_Pathway (PWC)	0.56	0.17	0.08	0.39	0.7	0.15	0.18	0.01	0.39	0.32	0.32	0.44	0.06	0.25	0.73	0.03	0.33	0.17	0.84	0.27	0.06	0	0.11	0.27	0.45	0.27	0.16	0.06	0.1	0.09	0.15	0.05	0.05	0.09	0.07	0.42	0.82	0.71	0.95	0.16	0.33	0.74	0.41	0.39	0.95	0.78	0.07	0.69	0.05
SHC-mediated_signalling (PWC)	0.45	0.14	0.15	0.51	0.38	0.24	0.71	0.51	0.21	0.17	0.23	0.18	0.15	0.19	0.51	0.21	0.58	0.53	0.23	0.17	0.34	0.5	0.34	0.25	0.28	0.45	0.19	0.71	0.19	0.16	0.54	0.18	0.3	0.48	0.15	0.68	0.63	0.35	0.32	0.56	0.4	0.67	0.39	0.48	0.34	0.28	0.17	0.76	0.43
Signalling_to_RAS (PWC)	0.56	0.14	0.28	0.76	0.19	0.13	0.77	0.92	0.62	0.14	0.43	0.32	0.51	0.13	0.46	0.22	0.78	0.43	0.2	0.38	0.56	0.6	0.34	0.19	0.6	0.66	0.33	0.68	0.42	0.2	0.69	0.48	0.52	0.78	0.4	0.69	0.87	0.65	0.6	0.7	0.58	0.9	0.67	0.59	0.52	0.53	0.41	0.76	0.43
Purine_metabolism (PWC)	0.95	0.93	0.96	0.98	0.28	0.74	0.93	0.86	0.97	0.88	0.92	0.99	0.96	0.98	0.62	0.92	0.94	0.65	0.97	0.98	0.62	0.88	0.94	0.92	0.87	0.9	0.93	0.99	0.99	0.95	0.96	0.92	0.78	0.94	0.89	0.92	0.07	0.29	0.01	0.92	0	0	1	0.23	0.04	0.02	0.96	0.11	0.86
Purine_biosynthesis (PWC)	0.88	0.76	0.92	0.74	0	0.81	0.8	0.48	0.78	0.85	0.84	0.92	0.89	0.95	0.38	0.85	0.91	0.74	0.37	0.91	0.51	0.87	0.9	0.94	0.74	0.81	0.89	0.38	0.95	0.98	0.89	0.72	0.7	0.88	0.86	0.93	0.01	0.06	0	0.84	0	0	0.68	0.04	0	0.02	0.91	0.01	0.94
ATP_formation (PWC)	0.92	0.84	0.9	0.79	0.06	0.81	0.9	0.41	0.75	0.84	0.87	0.9	0.9	0.9	0.44	0.85	0.98	0.8	0.39	0.87	0.45	0.79	0.86	0.98	0.79	0.8	0.89	0.37	0.96	0.97	0.89	0.8	0.68	0.83	0.86	0.92	0	0.02	0	0.87	0	0	0.64	0.05	0.01	0	0.92	0	0.9
Conversion_of_cytosolic_inosine_5'-monophosphate,_L-aspartate,_and_GTP_to_adenylosuccinate,_guanosine_5'-diphosphate,_and_orthophosphate (PWC)	0.9	0.82	0.91	0.78	0.04	0.77	0.87	0.42	0.75	0.83	0.81	0.92	0.91	0.85	0.35	0.9	0.89	0.8	0.47	0.88	0.49	0.82	0.8	0.93	0.84	0.85	0.9	0.29	0.94	0.97	0.88	0.79	0.72	0.87	0.88	0.95	0.01	0.01	0	0.92	0	0.01	0.64	0.03	0.01	0	0.84	0	0.86
Purine_catabolism (PWC)	0.89	0.9	0.95	0.9	0.79	0.89	0.95	0.8	0.83	0.89	0.99	0.95	1	0.99	0.82	0.87	0.69	0.77	0.92	0.82	0.76	0.91	0.98	0.97	0.76	0.86	0.92	0.52	0.97	0.98	0.95	0.69	0.93	0.92	0.99	0.92	0.87	0.92	0.77	0.81	0.4	0.62	0.79	0.47	0.65	0.94	0.98	0.73	0.92
Xanthine_formation (PWC)	0.82	0.9	0.87	0.87	0.82	0.87	0.95	0.83	0.84	0.95	1	0.97	0.92	0.98	0.8	0.91	0.65	0.82	0.93	0.79	0.79	0.9	0.98	1	0.87	0.88	0.88	0.58	0.98	0.99	0.89	0.59	0.95	0.92	0.96	0.93	0.84	0.91	0.84	0.89	0.39	0.6	0.72	0.56	0.65	0.94	0.98	0.83	0.89
Inosine_formation (PWC)	0.91	0.9	0.9	0.93	0.8	0.89	0.93	0.8	0.84	0.89	0.98	0.95	0.94	0.98	0.8	0.9	0.77	0.79	0.88	0.84	0.65	0.88	0.97	0.97	0.88	0.91	0.88	0.58	0.93	1	0.91	0.61	0.94	0.89	0.97	0.9	0.85	0.92	0.74	0.81	0.4	0.58	0.75	0.47	0.64	0.92	0.94	0.74	0.94
Purine_salvage_reactions (PWC)	0.99	0.94	0.94	0.96	0.07	0.75	0.9	0.64	0.9	0.96	0.96	0.99	0.94	0.97	0.56	0.97	1	0.7	0.63	0.97	0.45	0.81	0.9	0.97	0.86	0.89	0.96	0.63	0.96	0.94	0.96	0.86	0.87	0.98	0.95	0.87	0.02	0.1	0.01	0.97	0	0	0.92	0.07	0	0.02	0.97	0.02	0.91
Deoxyribonucleotide_salvage (PWC)	0.97	0.92	0.5	0.71	0.42	0.83	0.94	0.54	0.57	0.81	0.97	0.83	0.89	0.72	0.77	0.89	0.38	0.71	0.85	0.81	0.69	0.9	0.93	0.94	0.93	0.96	0.48	0.41	0.72	0.92	0.82	0.56	0.9	0.64	0.83	0.86	0.16	0.9	0.83	0.47	0.6	0.4	0.75	0.22	0.8	0.47	0.54	0.84	0.81
Ribonucleotide_salvage (PWC)	0.98	0.96	0.98	0.91	0.04	0.73	0.97	0.66	0.9	0.95	0.97	0.97	0.96	0.96	0.43	0.96	0.96	0.74	0.47	0.96	0.41	0.83	0.92	0.94	0.9	0.96	0.96	0.51	0.95	0.93	1	0.93	0.9	0.95	0.93	0.93	0	0.06	0	0.96	0	0	0.98	0.07	0	0	0.96	0.02	0.9
Glycogen-glycogenin_reacts_with_n_orthophosphates,_yielding_n_glucose_1-phosphates_and_limit_dextrin-glycogenin (PWC)	0.96	0.95	0.97	0.91	0.77	0.98	1	0.98	0.96	0.96	0.96	0.98	0.96	0.99	1	0.97	0.99	0.93	0.95	0.97	0.87	0.98	0.98	0.97	0.89	0.97	0.98	0.98	0.99	0.99	0.99	0.96	0.98	0.96	1	0.98	0.6	0.18	0	0.98	0.05	0.24	0.95	0.69	0.07	0.46	0.96	0.22	0.94
Transport_of_Ribonucleoproteins_into_the_Host_Nucleus (PWC)	0.84	0.89	0.91	0.92	0.79	0.87	0.87	0.97	0.94	0.91	0.8	0.8	0.86	0.85	0.54	0.89	0.89	0.91	0.85	0.85	0.94	0.83	0.95	0.76	0.85	0.85	0.84	0.79	0.95	0.91	0.85	0.93	0.88	0.82	0.88	0.88	0.86	0.89	0.6	0.86	1	0.93	0.83	0.87	0.97	0.94	0.95	0.84	0.97
Creation_of_C4_and_C2_activators (PWC)	0.07	0.01	0	0.01	0.01	0	0.07	0	0.03	0.01	0	0.11	0	0	0.03	0	0	0.07	0.09	0.07	0	0	0.01	0	0.1	0	0.01	0.05	0.04	0.04	0.04	0	0.03	0.02	0.07	0.02	0.23	0.15	0.03	0.05	0.09	0.14	0.09	0.05	0.07	0.02	0	0.03	0.02
Classical_antibody-mediated_complement_activation (PWC)	0.02	0.02	0	0	0.03	0	0.02	0	0.09	0	0	0.02	0	0	0.02	0.01	0.01	0.02	0.02	0.03	0.01	0	0	0	0.03	0.02	0	0.02	0.01	0.05	0.02	0.01	0.03	0.01	0.1	0	0.18	0.08	0.05	0.12	0.09	0.07	0.02	0.06	0.09	0.04	0	0.01	0
Metabolism_of_folate_and_pterines (PWC)	0.75	0.63	0.81	0.91	0.83	0.87	0.8	0.78	0.76	0.87	0.83	0.87	0.91	0.54	1	0.85	0.52	0.74	0.91	0.83	0.69	0.83	0.88	0.56	0.85	0.55	0.88	0.73	0.93	0.87	0.85	0.8	0.75	0.81	0.94	0.61	0.95	1	0.96	0.85	0.98	0.98	0.78	0.91	0.93	0.94	0.75	0.98	0.93
Regulation_of_DNA_replication (PWC)	0.99	1	0.96	0.99	0.99	0.97	1	0.96	1	0.95	0.99	1	1	0.96	0.96	0.99	1	0.98	1	1	0.94	0.93	0.98	0.96	0.97	0.99	0.97	0.98	0.99	0.98	1	0.96	0.97	1	0.99	0.97	0.93	0.99	0.98	0.99	0.98	0.95	1	0.98	0.96	0.99	0.99	1	0.96
Removal_of_licensing_factors_from_origins (PWC)	0.96	0.96	0.96	0.98	0.99	0.98	1	0.98	0.99	0.99	1	0.94	0.99	0.99	0.97	1	0.99	0.96	0.98	0.99	0.97	0.96	0.99	1	0.97	0.99	0.99	0.99	0.98	0.98	0.99	0.97	0.99	1	0.98	0.99	0.97	0.99	0.96	0.98	1	0.92	0.99	0.99	0.99	0.99	0.96	1	1
Association_of_licensing_factors_with_the_pre-replicative_complex (PWC)	1	0.99	0.98	0.96	0.98	0.98	0.99	0.85	0.99	1	0.99	0.99	0.96	0.97	0.74	0.95	1	0.97	1	0.98	0.87	0.98	0.98	0.99	0.96	1	0.86	0.95	0.98	0.97	0.98	0.87	1	0.99	0.96	0.92	0.95	0.98	0.5	0.98	1	0.61	1	0.99	0.99	0.88	0.97	0.87	0.51
Influenza_Life_Cycle (PWC)	0.5	0.31	0.73	0.49	0.28	0.16	0.47	0.9	0.38	0.33	0.39	0.34	0.28	0.29	0.02	0.29	0.53	0.4	0.27	0.54	0.42	0.47	0.32	0.11	0.26	0.36	0.43	0.27	0.41	0.13	0.5	0.57	0.18	0.06	0.37	0.49	0.6	0.43	0	0.56	0.88	0.6	0.42	0.46	0.54	0.4	0.3	0.14	0.12
Influenza_Viral_RNA_Transcription_and_Replication (PWC)	0.2	0.1	0.25	0.34	0.23	0.23	0.31	0.65	0.31	0.12	0.32	0.34	0.32	0.14	0.01	0.08	0.61	0.31	0.2	0.33	0.28	0.41	0.16	0.07	0.12	0.16	0.13	0.11	0.25	0.14	0.37	0.32	0.02	0	0.15	0.42	0.14	0.3	0.01	0.25	0.52	0.6	0.3	0.29	0.22	0.21	0.23	0.05	0.04
Viral_Messenger_RNA_Synthesis (PWC)	0.75	0.59	0.8	0.75	0.66	0.5	0.64	0.98	0.44	0.73	0.69	0.76	0.47	0.7	0.32	0.49	0.73	0.68	0.58	0.76	0.68	0.6	0.4	0.26	0.6	0.48	0.56	0.46	0.73	0.54	0.77	0.65	0.51	0.76	0.76	0.78	0.96	0.52	0.34	0.73	1	0.82	0.62	0.84	0.69	0.72	0.57	0.32	0.39
Viral_mRNA_Translation (PWC)	0	0.06	0	0.01	0	0	0.07	0.02	0.01	0	0	0	0	0	0	0	0.2	0.03	0.02	0	0.05	0.17	0.01	0	0	0.06	0.14	0.01	0	0.02	0.04	0.02	0	0	0	0.11	0	0.1	0	0.21	0	0.12	0	0	0	0	0	0.01	0
Export_of_Viral_Ribonucleoproteins_from_Nucleus (PWC)	0.85	0.88	0.94	0.88	0.73	0.82	0.89	0.86	0.96	0.95	0.88	0.81	0.86	0.88	0.55	0.86	0.89	0.81	0.67	0.8	0.95	0.83	0.94	0.8	0.91	0.82	0.86	0.81	0.97	0.91	0.91	0.81	0.87	0.88	0.84	0.9	0.71	0.92	0.57	0.83	1	0.8	0.67	0.85	0.89	0.8	0.94	0.69	0.99
NEP/NS2_Interacts_with_the_Cellular_Export_Machinery (PWC)	0.87	0.89	0.91	0.93	0.81	0.86	0.92	0.91	0.93	0.95	0.78	0.75	0.81	0.86	0.47	0.85	0.87	0.82	0.73	0.88	0.93	0.8	0.95	0.73	0.88	0.89	0.87	0.82	0.98	0.87	0.85	0.87	0.87	0.91	0.88	0.9	0.75	0.95	0.69	0.84	1	0.77	0.78	0.87	0.88	0.89	0.95	0.66	1
NADPH_regeneration (PWC)	0.04	0.14	0.1	0	0	0.03	0.47	0.14	0.26	0.18	0.23	0	0.37	0.07	0.2	0.24	0.04	0.06	0.07	0.04	0.01	0.48	0.19	0.21	0.12	0.07	0.04	0.21	0.35	0.08	0.32	0.04	0.18	0.2	0.11	0.71	0.09	0.03	0.23	0	0.03	0.04	0.06	0	0.01	0.04	0.14	0.02	0.34
RNA_Polymerase_III_Transcription_Initiation_From_Type_2_Promoter (PWC)	0.79	0.76	0.66	0.85	0.44	0.79	0.83	0.86	0.8	0.68	0.85	0.7	0.74	0.71	0.66	0.81	0.87	0.76	0.38	0.76	0.8	0.75	0.8	0.81	0.81	0.75	0.79	0.86	0.78	0.8	0.82	0.79	0.64	0.72	0.77	0.84	0.65	0.48	0.5	0.75	0.99	0.79	0.74	0.75	0.59	0.68	0.58	0.49	1
Pentose_phosphate_pathway_(hexose_monophosphate_shunt) (PWC)	0.87	0.66	0.86	0.69	0	0.81	0.14	0.72	0.91	0.84	0.98	0.98	0.91	0.94	0	0.93	0.92	0.25	0	0.87	0.41	0.93	0.84	0.84	0.97	0.9	0.82	0.12	0.96	0.95	0.87	0.63	0.77	0.9	0.92	0.96	0	0	0	0.38	0	0	0.76	0	0	0	0.91	0	0.59
HIV_Life_Cycle (PWC)	0.74	0.81	0.89	0.82	0.69	0.83	0.77	0.91	0.87	0.69	0.69	0.76	0.74	0.68	0.18	0.66	0.8	0.58	0.63	0.75	0.89	0.73	0.79	0.59	0.76	0.8	0.72	0.66	0.85	0.65	0.78	0.67	0.81	0.85	0.6	0.72	0.94	0.86	0.46	0.67	1	0.95	0.75	0.95	0.89	0.79	0.76	0.65	0.52
3'_-UTR-mediated_translational_regulation (PWC)	0	0.02	0	0	0	0.01	0.05	0.19	0.01	0	0	0.02	0	0.01	0.04	0.01	0.16	0.02	0.09	0	0.01	0.11	0	0	0	0	0.06	0.13	0.01	0.02	0.07	0.01	0	0	0	0.21	0	0.15	0.01	0.21	0	0.51	0.03	0	0	0	0.03	0.03	0
SOS-mediated_signalling (PWC)	0.49	0.05	0.14	0.61	0.33	0.2	0.74	0.57	0.22	0.16	0.23	0.13	0.25	0.23	0.49	0.26	0.61	0.53	0.24	0.03	0.36	0.47	0.45	0.26	0.26	0.45	0.13	0.68	0.26	0.18	0.6	0.34	0.27	0.45	0.24	0.65	0.67	0.35	0.32	0.39	0.31	0.67	0.28	0.38	0.44	0.28	0.16	0.7	0.44
Complement_cascade (PWC)	0.01	0	0	0.01	0.02	0	0	0	0.02	0.01	0	0	0	0	0.08	0	0	0.02	0.02	0.01	0	0	0	0	0.02	0	0.01	0.02	0.04	0	0.01	0	0.03	0.01	0.04	0	0.23	0.32	0.27	0.04	0.06	0.22	0.04	0.06	0.11	0.03	0	0.02	0.02
Activation_of_C3_and_C5 (PWC)	0.66	0.54	0.06	0.11	0.37	0.11	0.58	0.02	0.69	0.41	0.15	0.62	0.2	0.45	0.3	0.24	0.41	0.72	0.37	0.72	0.15	0.2	0.34	0.09	0.8	0.26	0.36	0.43	0.45	0.62	0.62	0.18	0.41	0.4	0.84	0.21	0.97	0.71	0.58	0.66	0.62	0.84	0.66	0.57	0.57	0.31	0.27	0.25	0.24
Initial_triggering_of_complement (PWC)	0.02	0	0	0	0	0	0	0	0.03	0	0.01	0	0	0	0.04	0	0	0	0.01	0.01	0	0	0.01	0	0.02	0	0	0	0.01	0	0	0	0.03	0	0.02	0	0.26	0.19	0.2	0.05	0.17	0.16	0.02	0.04	0.08	0.06	0	0.02	0
Alternative_complement_activation (PWC)	0.1	0.22	0	0.02	0.22	0.03	0.1	0	0.47	0.29	0.02	0.22	0.04	0.15	0.57	0.04	0.08	0.11	0.12	0.21	0.06	0.02	0.1	0.02	0.32	0.13	0.11	0.12	0.48	0.15	0.11	0.04	0.63	0.07	0.78	0.11	1	0.79	0.72	0.41	0.69	0.89	0.15	0.47	0.65	0.46	0.01	0.36	0.05
Metabolism_of_lipids_and_lipoproteins (PWC)	0.04	0.47	0.7	0.01	0	0.49	0.01	0.24	0.09	0.73	0.95	0.03	0.99	0.95	0	0.53	0.03	0	0	0.97	0.24	0.86	0.99	1	0.23	0.32	0.47	0	0.99	1	0.38	0.11	0.99	0.19	0.96	0.99	0	0	0	0.03	0	0	0	0	0	0	0.95	0	0.18
Mitochondrial_Fatty_Acid_Beta-Oxidation (PWC)	0	0	0.02	0	0	0	0	0	0	0.02	0.19	0.01	0.02	0.07	0	0.03	0	0	0	0.07	0	0	0.07	0.05	0	0	0	0	0.02	0.12	0	0	0.09	0.04	0.03	1	0	0	0	0	0	0	0	0	0	0	0.03	0	0
mitochondrial_fatty_acid_beta-oxidation_of_unsaturated_fatty_acids (PWC)	0.03	0.01	0.05	0	0	0	0	0.02	0	0	0.17	0	0.01	0.04	0	0.01	0	0	0	0.01	0	0.02	0.08	0.01	0	0.01	0.01	0	0.03	0.15	0	0	0.07	0	0.02	0.96	0	0	0	0	0	0	0	0	0	0	0.05	0	0
Lipoprotein_metabolism (PWC)	0.64	0.04	0.08	0.1	0.1	0.1	0.32	0.05	0.44	0.08	0.21	0.27	0.08	0.16	0.99	0.08	0.04	0.5	0.44	0.11	0.19	0.04	0.28	0.27	0.03	0	0.19	0.42	0.51	0.23	0.02	0.2	0.17	0.15	0.03	0.95	0.75	0.91	1	0.31	0.69	0.71	0.16	0.04	0.99	1	0.23	0.99	0.24
HDL-mediated_lipid_transport (PWC)	0.68	0.12	0.1	0.05	0.07	0.03	0.25	0.16	0.36	0.02	0.13	0.23	0.02	0.06	0.98	0.05	0.04	0.5	0.55	0.03	0.71	0.05	0.25	0.1	0.04	0.04	0.22	0.25	0.4	0.13	0.03	0.14	0.12	0.12	0.04	0.89	0.93	0.99	0.99	0.18	0.7	0.8	0.26	0.05	1	0.98	0.13	1	0.07
Chylomicron-mediated_lipid_transport (PWC)	0.98	0.67	0.72	0.7	0.39	0.7	0.99	0.49	0.98	0.87	0.99	1	0.92	0.92	0.93	0.9	0.7	0.92	0.51	0.97	0.22	0.33	0.99	0.98	0.74	0.77	0.99	0.82	0.95	1	0.44	0.85	0.98	0.93	0.77	0.94	0.89	0.73	0.99	0.99	0.7	0.82	0.73	0.27	0.99	1	0.99	1	0.84
Triacylglyceride_Biosynthesis (PWC)	0.12	0.16	0.3	0.38	0.14	0.08	0.67	0.84	0.18	0.14	0.35	0.09	0.62	0.37	0.61	0.53	0.11	0.14	0.18	0.2	0.37	0.72	0.73	0.64	0.16	0.3	0.42	0.62	0.64	0.69	0.29	0.47	0.54	0.66	0.49	0.8	0.72	0.31	0.38	0	0.02	0.78	0.49	0.35	0.38	0.19	0.18	0.12	0.55
Fatty_Acyl-CoA_Biosynthesis (PWC)	0.11	0.26	0.21	0.34	0.07	0.06	0.68	0.86	0.26	0.12	0.31	0.1	0.61	0.31	0.58	0.62	0.09	0.1	0.1	0.27	0.36	0.59	0.81	0.65	0.2	0.24	0.45	0.69	0.74	0.64	0.28	0.4	0.52	0.71	0.48	0.81	0.71	0.23	0.26	0.01	0.01	0.77	0.45	0.34	0.31	0.23	0.19	0.07	0.44
Import_of_palmitoyl-CoA_into_the_mitochondrial_matrix (PWC)	0	0	0.02	0	0	0.02	0	0	0	0.02	0.14	0	0.03	0.16	0	0	0	0	0	0.02	0	0.04	0.06	0.01	0.01	0	0.01	0	0.06	0.28	0.02	0	0.08	0.01	0.02	0.8	0	0	0	0	0	0	0	0	0	0	0.07	0	0
Peroxisomal_lipid_metabolism (PWC)	0.03	0.11	0.43	0	0.03	0.09	0.27	0.14	0.26	0.22	0.19	0.04	0.14	0.08	0.36	0.14	0	0.12	0.09	0.13	0.06	0.35	0.37	0.03	0.09	0.18	0.12	0.18	0.25	0.16	0.06	0.31	0.4	0.09	0.05	0.59	0.39	0.21	0.21	0.01	0.02	0.12	0.02	0.03	0.03	0.13	0.22	0.06	0.53
Alpha-oxidation_of_phytanate (PWC)	0.01	0.14	0.09	0.01	0	0.09	0.32	0.25	0.29	0.28	0.44	0.01	0.26	0.23	0.22	0.14	0.07	0.13	0.02	0.12	0	0.62	0.41	0.11	0.21	0.36	0.05	0.2	0.21	0.11	0.41	0.06	0.3	0.15	0.07	0.89	0.15	0.06	0.39	0.01	0.06	0.03	0.12	0.02	0	0.08	0.26	0.01	0.59
Transport_of_gamma-carboxylated_protein_precursors_from_the_endoplasmic_reticulum_to_the_Golgi_apparatus (PWC)	0.97	0.87	0.92	0.98	0.66	0.79	0.74	1	0.98	0.98	0.94	0.97	0.89	0.92	0.66	0.92	0.99	0.95	0.92	0.87	0.99	0.88	0.86	0.96	0.89	0.98	0.57	0.45	0.81	0.72	0.85	0.9	0.92	0.88	0.86	0.29	0.79	0.86	0.73	0.83	0.83	0.88	0.97	0.87	0.81	0.96	0.89	0.8	1
Cell_surface_interactions_at_the_vascular_wall (PWC)	0	0	0	0	0.02	0	0	0.04	0	0	0	0	0	0	0.46	0	0	0	0.02	0	0	0	0	0	0	0	0	0	0	0	0	0	0	0	0	0	0.83	0.24	0.78	0	0.88	0.14	0	0.07	0.48	0.18	0.01	0.19	0.02
Tie2_Signaling (PWC)	0.13	0.17	0.11	0.05	0.14	0.19	0.25	0.12	0.08	0.06	0.05	0.06	0.01	0.14	0.06	0.14	0.12	0.07	0.05	0.14	0.26	0.15	0.07	0.16	0.12	0.08	0.08	0.22	0.03	0.1	0.06	0.13	0.08	0.16	0.03	0.16	0.07	0.05	0.05	0.03	0.14	0.09	0.03	0.29	0.09	0.09	0.16	0.04	0.25
De_novo_synthesis_of_UMP (PWC)	0.72	0.73	0.82	0.6	0.87	0.74	0.96	0.34	0.79	0.71	0.73	0.69	0.87	0.82	0.91	0.8	0.81	0.65	0.99	0.75	0.64	0.94	0.97	0.81	0.6	0.79	0.78	0.98	0.91	0.89	0.73	0.73	0.84	0.61	0.89	1	0.97	1	0.94	0.77	0.94	0.68	0.74	0.95	0.61	0.86	0.84	0.95	0.49
Vamp8_associated_clathrin_derived_vesicle_budding (PWC)	0.88	0.56	0.36	0.6	0.26	0.74	0.52	0.54	0.54	0.62	0.79	0.75	0.8	0.74	0.35	0.5	0.56	0.57	0.3	0.57	0.83	0.82	0.79	0.5	0.74	0.88	0.37	0.25	0.51	0.43	0.81	0.58	0.82	0.78	0.85	0.6	0.56	0.37	0.77	0.88	0.56	0.47	0.69	0.41	0.6	0.22	0.76	0.3	0.71
Synthesis_of_GPI-anchored_proteins (PWC)	0.57	0.51	0.39	0.44	0.21	0.4	0.24	0.02	0.52	0.61	0.78	0.4	0.32	0.55	0.04	0.65	0.69	0.47	0.24	0.36	0.26	0.65	0.79	0.29	0.65	0.64	0.56	0.36	0.66	0.56	0.24	0.2	0.79	0.65	0.74	0.99	0.36	0.48	0.31	0.81	0.55	0.17	0.88	0.52	0.1	0.43	0.64	0.29	0.82
Synthesis_of_glycosylphosphatidylinositol_(GPI) (PWC)	0.41	0.55	0.51	0.3	0.09	0.44	0.32	0.09	0.61	0.55	0.68	0.44	0.34	0.65	0.03	0.67	0.44	0.15	0.31	0.39	0.33	0.67	0.83	0.4	0.68	0.73	0.57	0.32	0.61	0.7	0.23	0.26	0.66	0.64	0.57	0.99	0.24	0.56	0.21	0.65	0.54	0.2	0.8	0.59	0.2	0.42	0.65	0.34	0.86
Synthesis_of_dolichol-phosphate_mannose (PWC)	0.55	0.36	0.31	0.47	0.37	0.26	0.3	0.02	0.42	0.7	0.53	0.59	0.42	0.6	0.07	0.47	0.7	0.31	0.31	0.42	0.26	0.5	0.73	0.25	0.68	0.57	0.39	0.37	0.74	0.37	0.14	0.22	0.71	0.55	0.56	0.98	0.48	0.7	0.23	0.71	0.61	0.34	0.87	0.48	0.33	0.51	0.42	0.39	0.9
Oxidative_decarboxylation_of_alpha-keto-beta-methylvalerate_to_alpha-methylbutyryl-CoA_by_branched-chain_alpha-ketoacid_dehydrogenase (PWC)	0.03	0.07	0.02	0.01	0	0	0	0	0	0	0.16	0	0.01	0.09	0	0.04	0	0	0	0.11	0.01	0.05	0.08	0.07	0	0	0.03	0	0.08	0.25	0	0	0.16	0.02	0.06	0.98	0	0	0	0	0	0	0	0	0	0	0.09	0	0
(1,6)-alpha-glucose_residues_are_removed,_as_D-glucose,_from_limit_dextrin_by_debranching_enzyme (PWC)	0.92	0.96	0.98	0.91	0.6	0.97	0.99	0.93	0.94	0.96	0.99	0.95	1	0.99	0.99	0.95	0.95	0.97	0.92	0.97	0.83	0.94	1	0.96	0.93	0.96	0.95	0.99	0.97	0.99	0.99	0.96	0.98	0.95	0.99	0.97	0.59	0.3	0.02	0.96	0.03	0.23	0.97	0.58	0.01	0.54	0.98	0.24	0.94
Grb2_events_in_EGFR_signaling (PWC)	0.37	0.07	0.28	0.45	0.29	0.36	0.73	0.44	0.24	0.12	0.16	0.13	0.1	0.08	0.45	0.17	0.54	0.46	0.13	0.12	0.2	0.43	0.24	0.17	0.24	0.36	0.05	0.68	0.12	0.13	0.4	0.14	0.21	0.39	0.18	0.57	0.58	0.6	0.3	0.35	0.23	0.81	0.4	0.33	0.38	0.2	0.22	0.6	0.38
Base-Excision_Repair,_AP_Site_Formation (PWC)	0.93	0.91	0.94	0.97	0.94	0.99	0.93	0.45	0.98	0.93	0.98	0.95	0.91	0.96	0.78	0.87	0.95	0.94	0.97	0.95	0.97	0.94	0.94	0.87	0.95	0.94	0.98	0.93	0.96	0.92	0.97	0.88	0.95	1	0.84	0.84	0.9	0.97	0.91	0.94	0.95	0.72	0.93	0.99	0.98	0.96	0.93	0.89	0.97
Removal_of_DNA_patch_containing_abasic_residue (PWC)	0.94	0.97	0.97	0.96	0.91	0.99	0.94	0.6	0.94	0.93	0.95	0.93	0.95	0.94	0.76	0.91	0.94	0.99	0.94	0.92	0.95	0.92	0.89	0.85	0.93	0.94	0.89	0.98	0.97	0.9	0.94	0.93	0.93	1	0.87	0.86	0.85	1	0.96	0.94	0.97	0.68	0.92	0.96	0.97	0.99	0.91	0.93	0.95
Resolution_of_AP_sites_via_the_single-nucleotide_replacement_pathway (PWC)	0.94	0.95	0.98	0.94	0.91	0.94	0.91	0.6	0.93	0.88	0.98	0.98	0.92	0.93	0.73	0.83	0.94	0.97	0.93	0.9	0.94	0.96	0.92	0.88	0.93	0.92	0.93	0.9	0.93	0.92	0.95	0.93	0.96	0.97	0.83	0.93	0.94	0.99	0.96	0.93	0.93	0.7	0.93	0.98	0.99	0.97	0.93	0.91	0.95
Base-free_sugar-phosphate_removal_via_the_single-nucleotide_replacement_pathway (PWC)	0.93	0.95	0.96	0.96	0.91	0.96	0.94	0.45	0.95	0.88	0.95	0.89	0.92	0.92	0.72	0.9	0.92	0.96	0.99	0.96	0.96	0.91	0.95	0.9	0.87	0.87	0.91	0.95	0.97	0.87	0.9	0.91	0.95	0.98	0.9	0.92	0.9	0.97	0.96	0.94	0.95	0.72	0.93	0.96	0.98	0.97	0.95	0.9	0.96
Resolution_of_AP_sites_via_the_multiple-nucleotide_patch_replacement_pathway (PWC)	0.9	0.92	0.97	0.96	0.92	0.98	0.91	0.52	0.98	0.94	0.96	0.98	0.94	0.93	0.74	0.92	0.96	0.97	0.95	0.93	0.97	0.94	0.97	0.92	0.95	0.94	0.96	0.9	0.94	0.95	0.97	0.93	0.9	0.98	0.86	0.91	0.9	1	0.95	0.94	0.93	0.74	0.94	0.98	0.99	0.99	0.91	0.97	0.9
Vpu_mediated_degradation_of_CD4 (PWC)	0.74	0.36	0.58	0.47	0.59	0.86	0.66	0.4	0.5	0.68	0.69	0.61	0.53	0.66	0.15	0.33	0.56	0.46	0.62	0.47	0.44	0.28	0.72	0.4	0.45	0.38	0.2	0.38	0.54	0.46	0.56	0.26	0.62	0.57	0.47	0.77	0.61	0.32	0.07	0.37	0.8	0.14	0.69	0.56	0.48	0.3	0.42	0.25	0.1
Cell_Cycle,_Mitotic (PWC)	0.97	0.99	0.98	1	0.99	0.99	0.99	0.97	0.99	1	0.99	0.99	0.99	0.98	0.89	0.98	0.99	1	1	1	0.86	0.93	1	0.97	0.99	1	1	0.99	1	0.99	1	0.96	0.99	1	0.92	0.96	1	1	0.98	1	1	1	0.99	1	1	1	0.99	1	0.97
APC/C-mediated_degradation_of_cell_cycle_proteins (PWC)	0.94	0.99	0.98	0.98	0.98	0.99	0.98	0.9	1	0.99	0.98	1	0.99	0.97	0.9	0.99	0.98	1	1	0.98	0.77	0.87	1	0.99	0.98	0.99	1	0.99	0.99	0.94	0.96	0.94	0.97	0.99	0.97	1	1	0.96	0.99	0.97	0.95	1	0.99	1	0.98	0.97	0.98	1	0.99
Conversion_from_APC/C:Cdc20_to_APC/C:Cdh1_in_late_anaphase (PWC)	0.83	0.68	0.86	0.51	0.73	0.96	0.84	0.59	0.72	0.83	0.82	0.74	0.72	0.84	0.29	0.6	0.84	0.72	0.83	0.64	0.52	0.56	0.86	0.51	0.6	0.52	0.25	0.56	0.84	0.6	0.71	0.42	0.77	0.69	0.54	0.84	0.86	0.43	0.16	0.55	0.75	0.28	0.87	0.78	0.55	0.35	0.54	0.49	0.15
Activation_of_APC/C_and_APC/C:Cdc20_mediated_degradation_of_mitotic_proteins (PWC)	0.97	0.98	0.97	0.98	0.95	0.97	0.96	0.92	0.98	0.99	0.98	1	0.98	0.97	0.89	0.97	0.98	1	0.99	0.98	0.77	0.82	1	0.98	0.96	0.97	0.98	0.97	0.96	0.94	0.98	1	0.97	0.99	0.96	0.98	0.97	0.95	0.94	0.94	0.97	0.97	0.99	0.99	0.94	0.99	1	0.98	0.98
APC/C:Cdh1_mediated_degradation_of_Cdc20_and_other_APC/C:Cdh1_targeted_proteins_in_late_mitosis/early_G1 (PWC)	0.74	0.49	0.59	0.56	0.61	0.85	0.71	0.54	0.6	0.74	0.62	0.66	0.62	0.7	0.23	0.45	0.59	0.61	0.58	0.4	0.47	0.38	0.69	0.38	0.39	0.46	0.19	0.41	0.68	0.45	0.6	0.12	0.55	0.65	0.31	0.85	0.63	0.33	0.04	0.4	0.61	0.22	0.64	0.63	0.6	0.33	0.4	0.28	0.12
Autodegradation_of_Cdh1_by_Cdh1:APC/C (PWC)	0.72	0.39	0.64	0.45	0.57	0.8	0.73	0.52	0.69	0.75	0.72	0.63	0.51	0.71	0.15	0.48	0.54	0.57	0.62	0.41	0.44	0.46	0.64	0.4	0.45	0.45	0.17	0.46	0.62	0.5	0.57	0.19	0.57	0.54	0.41	0.8	0.51	0.37	0.07	0.5	0.65	0.15	0.71	0.6	0.56	0.26	0.48	0.28	0.06
Gluconeogenesis (PWC)	0.88	0.68	0.86	0.7	0	0.85	0.11	0.74	0.87	0.85	0.93	0.97	0.89	0.87	0	0.93	0.93	0.33	0	0.92	0.52	0.94	0.88	0.94	0.98	0.83	0.84	0.13	0.99	0.92	0.89	0.71	0.82	0.89	0.94	1	0	0	0	0.46	0	0	0.69	0	0	0	0.84	0	0.61
Peptide_ligand-binding_receptors (PWC)	0.11	0.17	0.1	0.04	0.56	0.06	0.07	0	0.12	0.17	0.16	0.21	0.11	0.18	0.17	0.02	0.23	0.06	0.2	0.31	0.02	0.03	0.04	0.11	0	0.33	0.17	0.26	0.07	0.32	0.23	0.27	0.11	0.05	0.03	0.2	0.07	0.62	0.72	0.06	0.1	0	0.08	0.48	0.09	0	0.3	0.18	0.31
Vasopressin-like_receptors (PWC)	0.47	0.55	0.51	0.43	0.15	0.1	0.31	0.12	0.21	0.36	0.48	0.63	0.39	0.33	0.39	0.23	0.2	0.13	0.13	0.71	0.5	0.02	0.14	0.31	0.11	0.18	0.18	0.25	0.43	0.77	0.42	0.47	0.36	0.71	0.23	0.03	0.01	0.29	0.49	0.07	0.31	0.43	0.61	0.52	0.27	0.24	0.17	0.08	0.47
Chemokine_receptors_bind_chemokines (PWC)	0	0.03	0	0.01	0.21	0	0	0	0.07	0.07	0	0.01	0	0	0.23	0	0.07	0	0.02	0.01	0	0	0.03	0	0	0	0.01	0.04	0.02	0.08	0.05	0.01	0.04	0.05	0	0	0.06	0.3	0.26	0.03	0	0.01	0	0.05	0.03	0	0.12	0.12	0.08
Tryptophan_catabolism (PWC)	0.14	0.29	0.05	0.01	0	0.02	0.21	0.06	0.24	0.25	0.04	0.25	0	0.09	0.89	0.12	0.17	0.12	0.56	0.07	0.05	0.03	0.1	0.27	0.04	0.06	0.05	0.1	0.14	0.26	0.02	0.09	0.07	0.05	0.16	0.29	0.49	0.64	0.69	0.11	0.18	0.2	0.17	0.2	0.32	0.64	0.17	0.78	0.32
trans-Golgi_Network_Vesicle_Budding (PWC)	0.84	0.48	0.28	0.7	0.21	0.82	0.56	0.48	0.58	0.48	0.72	0.75	0.81	0.69	0.29	0.47	0.59	0.52	0.39	0.61	0.82	0.8	0.83	0.63	0.8	0.9	0.38	0.21	0.52	0.5	0.7	0.58	0.86	0.78	0.87	0.68	0.42	0.4	0.86	0.76	0.52	0.4	0.63	0.33	0.5	0.18	0.64	0.36	0.67
Vamp7_associated_clathrin_derived_vesicle_budding (PWC)	0.82	0.49	0.23	0.76	0.22	0.83	0.47	0.47	0.58	0.6	0.81	0.72	0.83	0.76	0.32	0.64	0.58	0.66	0.35	0.6	0.81	0.71	0.79	0.64	0.71	0.9	0.3	0.19	0.46	0.49	0.77	0.63	0.86	0.81	0.78	0.55	0.58	0.34	0.73	0.83	0.54	0.36	0.65	0.36	0.57	0.18	0.68	0.32	0.69
RNA_Polymerase_III_Transcription_Initiation (PWC)	0.72	0.7	0.69	0.79	0.59	0.81	0.8	0.77	0.63	0.66	0.65	0.53	0.61	0.53	0.45	0.64	0.76	0.7	0.25	0.65	0.75	0.68	0.58	0.77	0.72	0.64	0.78	0.87	0.75	0.69	0.8	0.84	0.55	0.58	0.57	0.65	0.75	0.41	0.45	0.54	0.97	0.74	0.64	0.76	0.48	0.78	0.69	0.26	1
RNA_Polymerase_III_Transcription_Initiation_From_Type_3_Promoter (PWC)	0.74	0.83	0.75	0.83	0.55	0.78	0.76	0.79	0.7	0.76	0.81	0.53	0.67	0.7	0.68	0.78	0.88	0.73	0.23	0.77	0.81	0.79	0.56	0.42	0.76	0.9	0.81	0.9	0.69	0.72	0.89	0.78	0.58	0.76	0.6	0.36	0.86	0.57	0.66	0.71	0.89	0.81	0.54	0.66	0.68	0.88	0.79	0.48	0.68
RNA_Polymerase_III_Chain_Elongation (PWC)	0.8	0.7	0.71	0.84	0.56	0.77	0.92	0.81	0.74	0.65	0.79	0.76	0.75	0.78	0.88	0.8	0.72	0.75	0.76	0.7	0.76	0.79	0.69	0.57	0.75	0.83	0.74	0.96	0.75	0.72	0.72	0.81	0.68	0.72	0.8	0.48	0.88	0.83	0.7	0.76	0.99	0.77	0.76	0.75	0.83	0.82	0.65	0.51	0.58
RNA_Polymerase_III_Transcription_Termination (PWC)	0.8	0.74	0.77	0.81	0.52	0.74	0.86	0.9	0.66	0.79	0.66	0.81	0.67	0.69	0.89	0.82	0.81	0.73	0.79	0.68	0.79	0.85	0.74	0.56	0.76	0.77	0.75	0.88	0.67	0.83	0.72	0.87	0.63	0.75	0.77	0.56	0.84	0.83	0.72	0.75	1	0.79	0.73	0.74	0.76	0.82	0.64	0.56	0.63
COPI_Mediated_Transport (PWC)	0.69	0.57	0.35	0.61	0.18	0.54	0.65	0.51	0.74	0.71	0.6	0.53	0.54	0.6	0.37	0.72	0.75	0.51	0.16	0.62	0.15	0.38	0.68	0.59	0.76	0.74	0.76	0.64	0.87	0.54	0.48	0.4	0.62	0.65	0.61	0.47	0.54	0.2	0.28	0.52	0.66	0.51	0.55	0.53	0.5	0.38	0.62	0.41	0.45
IRS-related_events (PWC)	0.49	0.39	0.38	0.68	0.38	0.48	0.54	0.72	0.29	0.63	0.65	0.68	0.65	0.49	0.69	0.59	0.37	0.52	0.68	0.45	0.49	0.46	0.54	0.6	0.59	0.39	0.23	0.54	0.69	0.66	0.66	0.48	0.61	0.64	0.65	0.31	0.93	0.86	0.71	0.53	0.92	0.87	0.51	0.55	0.8	0.75	0.54	0.77	0.34
IRS-mediated_signalling (PWC)	0.6	0.58	0.54	0.7	0.48	0.5	0.53	0.84	0.46	0.54	0.67	0.72	0.68	0.54	0.79	0.5	0.35	0.4	0.7	0.45	0.5	0.51	0.61	0.53	0.53	0.44	0.42	0.55	0.69	0.74	0.69	0.51	0.55	0.69	0.6	0.42	0.86	0.91	0.88	0.57	0.94	0.85	0.59	0.5	0.83	0.8	0.56	0.85	0.53
NFG_and_proNGF_binds_to_p75NTR (PWC)	0.05	0.14	0.01	0.02	0.11	0.06	0.02	0.36	0.22	0.05	0.15	0.09	0.02	0.04	0.32	0.21	0.01	0.08	0.08	0.07	0.07	0.09	0.07	0.04	0.09	0.12	0.03	0.29	0.24	0.06	0.07	0.03	0.07	0.05	0.03	0.32	0.64	0.32	0.3	0.17	0.35	0.37	0.15	0.44	0.27	0.32	0.09	0.07	0.1
Reversible_phosphorylation_of_nucleoside_diphosphates (PWC)	0.79	0.97	0.21	0.89	0.84	0.95	0.93	0.2	0.96	0.99	0.96	0.95	0.99	0.99	0.99	0.99	0.99	1	0.98	0.95	0.33	0.78	1	0.99	1	0.99	0.92	0.99	0.97	0.98	0.99	0.98	0.99	0.92	0.93	1	0.99	0.99	0.93	0.98	0.98	0.59	1	0.78	0.98	0.99	0.96	0.99	0.95
Death_Receptor_Signalling (PWC)	0.9	0.43	0.67	0.77	0.76	0.85	0.87	0.77	0.73	0.64	0.75	0.83	0.88	0.74	0.46	0.45	0.82	0.78	0.68	0.73	0.71	0.56	0.69	0.32	0.72	0.81	0.23	0.65	0.84	0.88	0.92	0.84	0.81	0.82	0.55	0.57	0.82	0.48	0.18	0.7	0.64	0.48	0.74	0.61	0.81	0.31	0.42	0.71	0.14
TNF_signaling (PWC)	0.84	0.57	0.74	0.89	0.82	0.82	0.87	0.84	0.76	0.73	0.83	0.95	0.79	0.79	0.53	0.63	0.85	0.77	0.8	0.75	0.8	0.58	0.75	0.42	0.68	0.84	0.42	0.65	0.83	0.93	0.95	0.82	0.79	0.89	0.54	0.71	0.84	0.53	0.29	0.76	0.71	0.62	0.88	0.66	0.84	0.29	0.4	0.79	0.22
eNOS_activation_and_regulation (PWC)	0.36	0.15	0.16	0.11	0.15	0.09	0.1	0.45	0.57	0.21	0.18	0.11	0.18	0.53	0.25	0.39	0.12	0.09	0.1	0.24	0.65	0.34	0.28	0.37	0.34	0.47	0.07	0.35	0.3	0.32	0.14	0.47	0.43	0.22	0.27	0.55	0.03	0.04	0.05	0.57	0	0.32	0.55	0.16	0.01	0.12	0.22	0.03	0.55
Neurotransmitter_uptake_and_Metabolism_In_Glial_Cells (PWC)	0.07	0.19	0.36	0.31	0.01	0.2	0.33	0.57	0.13	0.25	0.07	0.05	0.43	0.43	0	0.26	0.25	0.05	0	0.29	0.54	0.56	0.3	0.41	0.13	0.13	0.13	0.06	0.35	0.29	0.19	0.01	0.52	0.49	0.28	0.63	0	0	0	0.21	0.17	0	0.17	0.31	0.01	0.02	0.14	0	0.04
Astrocytic_Glutamate-Glutamine_Uptake_And_Metabolism (PWC)	0.09	0.34	0.1	0.29	0.09	0.18	0.17	0.25	0.17	0.57	0.14	0.3	0.36	0.44	0.1	0.5	0.41	0.08	0	0.37	0.36	0.23	0.11	0.36	0.42	0.29	0.37	0.18	0.39	0.16	0.07	0.26	0.15	0.28	0.08	0.01	0.41	0.11	0	0.2	0.32	0.18	0.08	0.5	0.12	0.13	0.05	0.2	0.06
Glutamate_Neurotransmitter_Release_Cycle (PWC)	0.08	0.42	0.51	0.36	0.02	0.37	0.31	0.8	0.25	0.42	0.19	0.17	0.66	0.49	0	0.4	0.27	0.07	0	0.56	0.58	0.7	0.41	0.56	0.27	0.25	0.25	0.01	0.47	0.42	0.2	0.03	0.83	0.72	0.35	0.69	0	0.03	0	0.28	0.14	0	0.24	0.27	0	0.02	0.29	0	0.07
G-protein_mediated_events (PWC)	0.31	0.34	0.61	0.61	0.09	0.34	0.59	0.47	0.64	0.52	0.45	0.79	0.16	0.44	0.61	0.52	0.47	0.51	0.19	0.65	0.83	0.25	0.45	0.79	0.34	0.42	0.28	0.72	0.53	0.46	0.69	0.75	0.61	0.88	0.57	0.93	0.32	0.1	0.21	0.14	0.23	0.72	0.81	0.98	0.12	0.31	0.44	0.23	0.37
Further_platelet_releasate (PWC)	1	0.75	0.98	0.94	0.8	1	0.92	0.94	1	0.77	0.95	0.98	0.67	0.88	1	0.97	0.92	0.98	0.59	0.97	0.82	0.25	0.67	0.98	0.94	0.91	0.66	0.92	0.97	0.9	0.79	0.42	0.95	0.95	0.97	0.6	0.98	0.76	0.99	0.61	0.83	0.94	0.97	0.99	0.84	0.93	0.91	0.92	0.48
HIV-1_elongation_arrest_and_recovery (PWC)	0.58	0.41	0.61	0.58	0.69	0.54	0.79	0.72	0.5	0.37	0.4	0.57	0.44	0.44	0.05	0.56	0.47	0.66	0.33	0.41	0.65	0.39	0.46	0.36	0.53	0.47	0.25	0.6	0.48	0.48	0.69	0.61	0.49	0.73	0.53	0.58	0.58	0.62	0.31	0.3	0.83	0.92	0.71	0.67	0.5	0.68	0.28	0.25	0.23
Nucleotide_Excision_Repair (PWC)	0.88	0.93	0.93	0.96	0.86	0.9	0.95	0.9	0.97	0.89	0.92	0.88	0.87	0.86	0.57	0.84	0.92	0.91	0.97	0.92	0.87	0.99	0.94	0.81	0.91	0.78	0.92	0.85	0.92	0.91	0.97	0.9	0.87	0.9	0.83	0.96	0.86	0.99	0.95	0.97	1	0.86	0.99	0.88	0.93	0.92	0.88	0.83	0.78
Global_Genomic_NER_(GG-NER) (PWC)	0.94	0.97	0.96	0.96	0.9	0.91	0.97	0.93	0.91	0.83	0.96	0.92	0.91	0.91	0.66	0.83	0.83	0.94	0.97	0.93	0.84	0.97	0.92	0.95	0.91	0.92	0.97	0.88	0.95	0.95	0.95	0.96	0.93	0.95	0.9	0.98	0.95	0.98	0.97	0.99	0.96	0.92	0.99	0.9	0.97	0.99	0.86	0.88	0.83
Gap-filling_DNA_repair_synthesis_and_ligation_in_GG-NER (PWC)	0.95	0.95	0.97	0.95	0.98	0.97	1	0.94	0.97	0.92	0.97	0.96	0.95	0.94	0.77	0.96	0.95	0.99	1	0.97	0.92	0.94	0.98	0.99	0.98	0.97	0.93	0.95	0.95	0.95	0.95	0.94	0.9	0.96	0.93	0.98	0.97	0.97	0.95	0.99	0.99	0.96	0.99	0.96	0.97	1	0.91	0.92	0.9
Formation_of_incision_complex_in_GG-NER (PWC)	0.85	0.89	0.98	0.95	0.92	0.97	0.98	0.93	0.96	0.91	0.96	0.92	0.91	0.92	0.66	0.88	0.92	0.97	0.98	0.94	0.91	0.93	0.95	0.91	0.92	0.94	0.93	0.89	0.95	0.94	0.98	0.95	0.89	0.96	0.91	0.99	0.97	0.98	0.95	0.99	0.97	0.88	0.99	0.93	0.96	0.96	0.89	0.91	0.89
DNA_Damage_Recognition_in_GG-NER (PWC)	0.93	0.94	0.92	0.98	0.87	0.96	0.97	0.89	0.96	0.89	0.96	0.92	0.9	0.93	0.62	0.87	0.92	0.98	0.99	0.97	0.9	0.94	0.93	0.93	0.95	0.92	0.91	0.89	0.93	0.93	0.95	0.95	0.89	0.97	0.88	0.98	0.93	1	0.88	1	0.97	0.93	0.96	0.93	0.96	0.96	0.87	0.85	0.88
Cell_death_signalling_via_NRAGE,_NRIF_and_NADE (PWC)	0.12	0.14	0.08	0.16	0.05	0.35	0.06	0.62	0.12	0.31	0.35	0.31	0.03	0.2	0.1	0.22	0.08	0.21	0.26	0.28	0.27	0.06	0.25	0.26	0.13	0.2	0.06	0.51	0.12	0.13	0.09	0.12	0.16	0.35	0.17	0.8	0.27	0.16	0.18	0.09	0.07	0.04	0.36	0.3	0.14	0.04	0.23	0.11	0.22
Activation_and_oligomerization_of_BAK_protein (PWC)	0.94	0.75	0.8	0.8	0.88	0.96	0.89	0.91	0.8	0.81	0.94	0.84	0.85	0.82	0.64	0.68	0.76	0.91	0.74	0.81	0.75	0.7	0.88	0.66	0.75	0.75	0.37	0.71	0.86	0.95	0.96	0.92	0.89	0.92	0.76	0.66	0.86	0.52	0.34	0.8	0.63	0.74	0.83	0.76	0.89	0.43	0.46	0.91	0.42
Toll_Receptor_Cascades (PWC)	0.01	0.06	0	0.02	0.14	0.01	0.04	0.09	0.06	0	0	0	0.01	0	0.07	0.03	0.02	0.14	0.04	0	0.02	0	0.02	0.01	0.03	0	0	0.02	0.05	0	0	0	0.02	0.05	0	0.1	0.07	0.04	0.11	0.11	0.22	0.17	0.01	0.05	0.16	0.01	0	0.01	0.01
Toll_Like_Receptor_9_(TLR9)_Cascade (PWC)	0.54	0.14	0.39	0.3	0.24	0.01	0.4	0.51	0.34	0.39	0.18	0.16	0.04	0.19	0.14	0.15	0.2	0.65	0.1	0.01	0.46	0.2	0.15	0.22	0.15	0.13	0.06	0.26	0.25	0.12	0.13	0.04	0.09	0.42	0.03	0.36	0.38	0.06	0.09	0.38	0.08	0.12	0.34	0.18	0.43	0.15	0.1	0.16	0.59
Toll_Like_Receptor_4_(TLR4)_Cascade (PWC)	0.01	0.02	0.04	0	0	0	0	0.01	0.08	0	0	0	0	0	0.2	0.01	0.01	0.02	0	0	0	0	0.03	0.01	0	0.01	0	0	0	0	0	0	0	0	0	0.03	0.07	0	0.03	0.02	0.01	0	0	0.02	0.12	0.01	0.01	0.05	0.03
Activated_TLR4_signalling (PWC)	0	0.07	0.08	0	0.07	0	0	0.01	0.11	0	0	0	0	0.01	0.09	0.01	0	0.08	0	0	0.01	0	0.01	0.01	0	0	0	0	0	0	0	0	0.01	0	0	0.04	0.27	0.04	0	0.02	0.09	0.05	0.02	0.03	0.15	0.05	0.03	0.21	0
Toll_Like_Receptor_2_Cascade (PWC)	0.01	0.09	0.07	0	0.08	0	0.01	0.06	0.06	0	0	0	0	0.02	0.08	0	0.06	0.06	0.01	0	0	0	0.03	0	0.01	0.02	0	0.01	0	0	0	0	0.07	0.13	0	0.01	0.11	0.01	0	0.05	0.04	0	0.02	0	0.09	0	0	0.04	0.07
Toll_Like_Receptor_TLR6:TLR2_Cascade (PWC)	0.01	0.09	0.05	0.01	0.05	0	0	0.06	0.09	0	0	0	0	0.04	0.07	0.04	0.03	0	0	0	0	0	0.03	0	0.02	0	0.01	0	0	0	0	0	0.05	0.16	0	0.02	0.14	0.02	0.01	0.08	0.04	0	0.06	0	0.09	0	0.07	0	0.07
Activation_of_Pro-Caspase_8 (PWC)	0.91	0.56	0.75	0.88	0.87	0.87	0.85	0.78	0.7	0.65	0.82	0.9	0.88	0.77	0.42	0.57	0.83	0.79	0.76	0.72	0.76	0.61	0.74	0.45	0.69	0.84	0.35	0.63	0.85	0.91	0.93	0.89	0.86	0.83	0.58	0.58	0.8	0.52	0.28	0.75	0.52	0.62	0.85	0.67	0.84	0.3	0.54	0.74	0.13
Lysine_catabolism (PWC)	0.94	0.66	0.93	0.71	0	0.84	0.18	0.79	0.93	0.86	0.96	0.86	0.97	0.97	0	0.92	0.93	0.3	0	0.93	0.48	0.97	0.9	0.9	0.97	0.95	0.77	0.05	0.99	0.95	0.89	0.65	0.74	0.85	0.94	0.98	0	0	0	0.52	0	0	0.67	0	0	0	0.81	0	0.79
Signalling_by_NGF (PWC)	0.35	0.13	0.46	0.3	0.33	0.29	0.49	0.45	0.57	0.22	0.24	0.07	0.17	0.31	0.02	0.28	0.25	0.19	0.04	0.26	0.7	0.4	0.31	0.38	0.3	0.29	0.01	0.69	0.24	0.33	0.44	0.16	0.33	0.67	0.37	0.78	0.29	0.04	0.07	0.4	0.47	0.5	0.58	0.61	0.17	0.25	0.31	0.16	0.23
TRKA_signalling_from_the_plasma_membrane (PWC)	0.76	0.52	0.72	0.66	0.56	0.49	0.65	0.94	0.9	0.48	0.5	0.51	0.35	0.5	0.25	0.47	0.55	0.55	0.15	0.79	0.9	0.6	0.42	0.51	0.54	0.42	0.16	0.92	0.55	0.65	0.72	0.75	0.6	0.85	0.56	0.84	0.53	0.17	0.04	0.58	0.72	0.75	0.84	1	0.52	0.46	0.52	0.34	0.74
Signalling_to_ERKs (PWC)	0.45	0.1	0.41	0.76	0.17	0.2	0.63	0.74	0.41	0.06	0.3	0.25	0.42	0.14	0.46	0.14	0.72	0.32	0.14	0.41	0.59	0.54	0.3	0.11	0.35	0.56	0.21	0.59	0.62	0.31	0.62	0.54	0.58	0.59	0.23	0.69	0.63	0.35	0.31	0.46	0.44	0.84	0.45	0.47	0.4	0.26	0.38	0.61	0.37
Signalling_to_p38_via_RIT_and_RIN (PWC)	0.45	0.49	0.37	0.62	0.35	0.17	0.61	0.51	0.41	0.15	0.36	0.18	0.59	0.21	0.38	0.24	0.64	0.56	0.23	0.33	0.5	0.62	0.45	0.37	0.35	0.47	0.32	0.73	0.43	0.45	0.72	0.53	0.62	0.55	0.21	0.79	0.4	0.28	0.28	0.47	0.41	0.75	0.38	0.39	0.41	0.09	0.53	0.4	0.44
Prolonged_ERK_activation_events (PWC)	0.38	0.3	0.3	0.37	0.23	0.12	0.77	0.54	0.15	0.13	0.19	0.07	0.46	0.2	0.39	0.24	0.49	0.47	0.13	0.29	0.33	0.6	0.32	0.27	0.26	0.44	0.15	0.49	0.28	0.34	0.6	0.45	0.39	0.35	0.13	0.6	0.25	0.26	0.11	0.3	0.23	0.83	0.35	0.28	0.26	0.11	0.32	0.24	0.38
Frs2-mediated_activation (PWC)	0.49	0.27	0.33	0.47	0.29	0.12	0.72	0.49	0.23	0.16	0.24	0.07	0.54	0.21	0.42	0.13	0.43	0.51	0.25	0.22	0.34	0.55	0.33	0.22	0.2	0.35	0.22	0.6	0.45	0.27	0.57	0.45	0.34	0.35	0.14	0.6	0.34	0.24	0.09	0.36	0.37	0.76	0.27	0.32	0.27	0.05	0.35	0.27	0.34
PLC-gamma1_signalling (PWC)	0.52	0.62	0.68	0.92	0.58	0.5	0.9	0.87	0.83	0.47	0.63	0.77	0.35	0.63	0.43	0.75	0.54	0.65	0.31	0.81	0.83	0.49	0.51	0.73	0.77	0.64	0.22	0.91	0.66	0.48	0.91	0.95	0.49	0.96	0.56	0.95	0.62	0.05	0.35	0.46	0.66	0.84	0.95	0.94	0.27	0.54	0.47	0.21	0.7
p75_NTR_receptor-mediated_signalling (PWC)	0.06	0.08	0.02	0.01	0.12	0.06	0.1	0.15	0.06	0.21	0.06	0.1	0	0.01	0.19	0.05	0.01	0.07	0.05	0.05	0.05	0	0.01	0.01	0.01	0.04	0	0.08	0.12	0.01	0.01	0.04	0.01	0.23	0.01	0.51	0.38	0.14	0.07	0.2	0.39	0.27	0.06	0.21	0.21	0.01	0	0.02	0.01
p75NTR_signals_via_NF-kB (PWC)	0.05	0.03	0.05	0.04	0.22	0.05	0.18	0.02	0.21	0.04	0.04	0.17	0.06	0.05	0.39	0.07	0.04	0.22	0	0.16	0.23	0.05	0.04	0.01	0.03	0.04	0.02	0.22	0.19	0.06	0.01	0.17	0.05	0.42	0.06	0.08	0.25	0.08	0.46	0.17	0.4	0.45	0.05	0.09	0.2	0.11	0.05	0.03	0.14
p75NTR_recruits_signalling_complexes (PWC)	0.02	0.07	0.07	0.02	0.12	0.12	0.19	0	0.2	0.06	0.08	0.14	0.06	0.02	0.49	0.12	0.04	0.18	0	0.16	0.22	0.04	0.1	0.05	0.03	0.03	0.03	0.12	0.27	0.11	0.05	0.17	0.05	0.4	0.04	0.06	0.22	0.11	0.41	0.12	0.44	0.34	0.1	0.08	0.2	0.07	0.02	0.03	0.11
NGF_processing (PWC)	0.64	0.24	0.63	0.86	0.92	0.52	0.84	0.94	0.66	0.38	0.36	0.72	0.19	0.38	0.29	0.6	0.54	0.68	0.15	0.6	0.56	0.69	0.59	0.73	0.74	0.51	0.07	0.89	0.52	0.66	0.67	0.6	0.37	0.93	0.48	0.83	0.35	0.05	0.08	0.37	0.31	0.86	0.83	0.9	0.13	0.29	0.36	0.35	0.58
Activation_of_TRKA_receptors (PWC)	0.54	0.25	0.54	0.8	0.81	0.52	0.85	0.81	0.56	0.19	0.34	0.49	0.11	0.31	0.3	0.34	0.39	0.52	0.07	0.53	0.72	0.58	0.52	0.59	0.67	0.42	0.05	0.83	0.46	0.49	0.6	0.56	0.34	0.72	0.3	0.95	0.17	0.04	0.09	0.22	0.11	0.73	0.64	0.83	0.14	0.16	0.19	0.24	0.46
TRKA_activation_by_NGF (PWC)	0.62	0.28	0.56	0.84	0.87	0.35	0.8	0.92	0.52	0.25	0.48	0.63	0.24	0.38	0.35	0.46	0.52	0.67	0.16	0.62	0.69	0.65	0.6	0.75	0.68	0.42	0.08	0.89	0.51	0.69	0.75	0.77	0.33	0.81	0.41	0.84	0.39	0.05	0.07	0.33	0.29	0.87	0.73	0.94	0.07	0.23	0.26	0.22	0.56
Phosphorylation_of_nucleosides_to_form_nucleoside_5'-monophosphates (PWC)	0.99	0.99	0.96	0.98	0.99	0.99	0.99	0.7	0.98	0.99	1	0.98	0.98	0.98	0.97	0.96	0.96	0.94	0.99	1	0.89	0.94	0.98	0.99	0.98	0.96	0.96	0.98	1	1	0.96	0.96	0.99	0.95	0.97	1	0.98	1	1	0.98	0.97	0.92	1	0.96	0.95	0.98	0.97	0.99	0.98
Phosphorylation_of_cytosolic_nucleosides_by_uridine-cytidine_kinase_1 (PWC)	0.99	1	0.89	0.94	0.99	0.98	0.95	0.53	1	0.95	0.97	0.91	0.98	0.98	0.97	0.96	0.94	0.91	1	0.9	0.78	0.96	1	0.97	0.93	0.92	0.96	0.97	0.99	0.99	0.92	0.94	0.99	0.95	1	1	0.96	1	0.97	0.98	0.94	0.94	0.96	1	0.86	1	0.98	0.97	0.94
Glucose_metabolism (PWC)	0.84	0.85	0.87	0.86	0	0.87	0.82	0.94	0.87	0.92	0.91	0.94	0.86	0.87	0	0.85	0.95	0.77	0.03	0.83	0.49	0.94	0.85	0.87	0.95	0.89	0.78	0.87	0.97	0.91	0.92	0.88	0.79	0.77	0.89	0.89	0	0	0	0.84	0	0	0.96	0.03	0	0	0.9	0	0.86
Pyruvate_metabolism (PWC)	0.83	0.67	0.86	0.7	0	0.77	0.23	0.89	0.83	0.82	0.93	0.93	0.93	0.89	0	0.86	0.9	0.4	0	0.93	0.38	0.91	0.86	0.88	0.97	0.9	0.73	0.18	0.97	0.86	0.84	0.89	0.79	0.86	0.91	0.99	0	0	0	0.52	0	0	0.7	0	0	0	0.87	0	0.77
Glucose_uptake (PWC)	0.86	0.9	0.89	0.93	0	0.88	0.79	0.92	0.99	0.95	0.9	0.93	0.87	0.91	0	0.91	0.97	0.8	0	0.81	0.66	0.94	0.79	0.85	0.96	0.97	0.8	0.75	0.96	0.95	0.93	0.89	0.83	0.85	0.86	0.92	0	0	0	0.87	0	0	0.95	0.03	0	0	0.86	0	0.95
Glucose_is_carried_across_the_plasma_membrane_by_a_glucose_transport_protein_(GLUT) (PWC)	0.77	0.7	0.81	0.78	0	0.81	0.24	0.74	0.83	0.74	0.93	0.97	0.9	0.93	0	0.85	0.9	0.16	0.01	0.9	0.33	0.92	0.81	0.9	0.92	0.84	0.78	0.14	0.97	0.95	0.85	0.83	0.79	0.83	0.94	0.92	0	0	0	0.26	0	0	0.81	0	0	0	0.83	0	0.79
Glucose_+_ATP_=>_glucose-6-phosphate_+_ADP (PWC)	0.83	0.61	0.89	0.71	0	0.83	0.17	0.59	0.87	0.76	0.96	0.96	0.94	0.91	0	0.85	0.82	0.3	0	0.93	0.27	0.93	0.82	0.92	0.94	0.91	0.76	0.07	0.98	0.88	0.91	0.7	0.81	0.8	0.92	0.98	0	0	0	0.29	0	0	0.81	0	0	0	0.92	0	0.75
Negative_Regulation_of_Glucokinase_by_Glucokinase_Regulatory_Protein (PWC)	0.97	0.98	0.97	0.9	0.91	0.96	0.99	0.89	0.98	0.99	0.82	0.91	0.96	0.95	0.84	1	0.97	0.94	0.95	0.97	0.92	0.83	0.94	0.98	0.98	0.98	0.99	0.96	0.96	0.97	0.99	0.98	0.98	0.87	0.96	0.87	0.86	0.98	0.86	0.94	0.99	0.82	0.95	0.93	0.9	0.97	0.98	0.88	0.96
Glycogen_breakdown_(glycogenolysis) (PWC)	0.94	0.98	0.98	0.91	0.66	0.94	1	0.97	0.97	1	0.98	0.99	0.97	0.97	0.96	1	0.98	0.93	0.84	0.98	0.89	0.97	0.98	0.99	0.97	0.98	0.98	0.99	1	1	0.99	0.96	0.97	0.91	0.99	0.97	0.82	0.17	0.03	0.97	0.07	0.25	0.96	0.59	0.03	0.44	0.93	0.22	0.99
Debranching_enzyme_transfers_3-glucose_blocks_from_branches_in_limit_dextrin (PWC)	0.91	0.98	0.97	0.88	0.44	0.93	0.99	0.97	0.94	0.96	0.99	0.98	0.98	0.99	0.99	0.94	0.96	0.95	0.92	0.98	0.85	0.95	0.97	0.98	0.93	0.98	0.95	0.99	0.98	0.99	0.96	0.98	0.98	0.89	0.99	0.98	0.64	0.28	0.02	0.98	0.03	0.14	0.98	0.63	0.04	0.46	0.93	0.28	0.97
Poly{(1,4)-alpha-glucosyl}_glycogenin_reacts_with_n_orthophosphates_to_form_glycogenin_and_n_D-glucose_1-phosphates (PWC)	0.95	0.98	0.96	0.92	0.67	0.95	1	0.97	0.98	0.95	0.96	0.94	0.98	0.98	0.99	0.99	0.96	0.96	0.94	0.99	0.86	0.98	0.92	0.97	0.91	1	0.96	0.99	1	0.97	0.99	0.95	0.95	0.86	0.99	0.99	0.68	0.24	0.05	0.95	0.05	0.35	0.98	0.78	0.05	0.55	0.99	0.33	0.96
Down-stream_signal_transduction (PWC)	0.76	0.32	0.21	0.7	0.51	0.34	0.73	0.73	0.41	0.44	0.45	0.15	0.18	0.34	0.41	0.39	0.47	0.66	0.28	0.41	0.36	0.4	0.24	0.37	0.38	0.43	0.17	0.72	0.28	0.36	0.52	0.39	0.17	0.64	0.34	0.61	0.52	0.25	0.18	0.53	0.54	0.76	0.54	0.5	0.5	0.16	0.28	0.28	0.71
Vif-mediated_degradation_of_APOBEC3G (PWC)	0.7	0.43	0.61	0.41	0.56	0.82	0.64	0.5	0.58	0.63	0.62	0.62	0.56	0.56	0.16	0.41	0.62	0.61	0.6	0.41	0.35	0.28	0.56	0.33	0.38	0.37	0.21	0.35	0.75	0.48	0.56	0.19	0.45	0.53	0.48	0.78	0.57	0.44	0.03	0.3	0.58	0.09	0.67	0.57	0.43	0.26	0.33	0.3	0.07
Reversible_phosphorylation_of_nucleoside_monophosphates (PWC)	0.8	0.95	0.9	0.89	0.07	0.98	0.75	0.57	0.99	0.98	0.97	0.93	0.98	0.97	0.54	0.93	0.98	0.79	0.18	0.96	0.39	0.88	0.95	0.96	0.91	0.98	0.97	0.44	0.99	0.99	0.95	0.66	0.92	0.92	0.89	1	0.07	0.03	0.01	0.99	0	0	0.87	0.03	0.02	0.09	0.99	0	0.92
Reversible_phosphorylation_of_cytosolic_nucleoside_monophosphates_by_UMP-CMP_kinase (PWC)	0.89	0.99	0.8	0.88	0.98	0.9	0.96	0.55	1	0.92	0.94	0.92	0.99	0.98	0.95	0.97	0.96	0.96	0.97	0.93	0.66	0.97	0.99	0.99	0.9	0.98	0.98	0.96	0.99	0.98	0.89	0.94	0.99	0.92	1	1	0.91	0.99	0.94	0.92	0.95	0.88	0.95	0.93	0.74	0.99	0.98	0.92	0.93
Regulation_of_gene_expression_in_early_pancreatic_precursor_cells (PWC)	0.32	0.86	0.23	0.66	0.92	0.77	0.68	0.74	0.31	0.7	0.85	0.56	0.94	0.89	0.56	0.94	0.34	0.97	0.18	0.47	0.78	0.93	0.62	0.94	0.41	0.67	0.98	0.28	0.57	0.49	0.57	0.69	0.86	0.94	0.45	0.59	0.63	0.34	0.78	0.42	0.19	0.54	0.55	0.2	0.66	0.55	0.1	0.84	0.21
Vpr-mediated_induction_of_apoptosis_by_mitochondrial_outer_membrane_permeabilization (PWC)	0.95	0.77	0.87	0.9	0.89	0.9	0.87	0.95	0.77	0.84	0.94	0.92	0.84	0.81	0.61	0.77	0.87	0.92	0.79	0.82	0.84	0.78	0.91	0.65	0.73	0.83	0.43	0.68	0.86	0.97	0.94	0.91	0.91	0.83	0.74	0.7	0.88	0.57	0.23	0.73	0.58	0.76	0.84	0.69	0.96	0.34	0.51	0.85	0.43
Axon_guidance (PWC)	0.41	0.19	0.2	0.39	0.51	0.06	0.81	0.45	0.21	0.08	0.03	0.12	0.39	0.12	0.73	0.11	0.42	0.57	0.53	0.03	0.4	0.46	0.34	0.31	0.14	0.21	0.29	0.7	0.17	0.02	0.23	0.14	0.1	0.36	0.26	0.72	0.59	0.53	0.46	0.36	0.59	0.81	0.3	0.12	0.62	0.33	0.16	0.55	0.68
NCAM_signaling_for_neurite_out-growth (PWC)	0.53	0.09	0.13	0.38	0.53	0.02	0.75	0.38	0.3	0.03	0.04	0.11	0.3	0.14	0.74	0.11	0.34	0.5	0.4	0.05	0.42	0.56	0.43	0.42	0.15	0.29	0.3	0.85	0.27	0.06	0.24	0.09	0.17	0.44	0.29	0.71	0.62	0.56	0.47	0.27	0.71	0.84	0.35	0.14	0.6	0.35	0.1	0.52	0.71
Isoleucine_catabolism (PWC)	0.03	0.07	0.02	0	0	0	0	0.01	0	0.04	0.23	0.01	0.04	0.09	0	0.04	0	0	0	0.11	0.02	0.07	0.07	0.08	0.02	0	0.01	0	0.07	0.33	0.02	0.01	0.2	0.03	0.08	0.96	0	0	0	0	0	0	0	0	0	0	0.16	0	0
Post-translational_protein_modification (PWC)	0.88	0.82	0.97	0.97	0.83	0.98	0.82	0.7	0.93	0.97	0.97	0.98	0.98	0.98	0.27	0.84	0.98	0.88	0.82	0.91	0.82	0.91	0.97	0.92	0.99	0.97	0.98	0.34	0.92	0.98	0.75	0.87	1	0.79	0.99	1	0.8	0.98	0.68	0.98	0.94	0.92	0.88	0.83	0.46	0.95	0.98	0.8	0.94
Gamma-carboxylation,_transport,_and_amino-terminal_cleavage_of_proteins (PWC)	0.94	0.63	0.73	0.74	0.77	0.75	0.85	0.89	0.98	0.97	0.87	0.98	0.68	0.92	0.66	0.95	0.99	0.97	0.94	0.95	0.93	0.68	0.89	0.89	0.97	0.98	0.47	0.61	0.88	0.89	0.76	0.92	0.91	0.92	0.9	0.5	0.81	0.96	0.93	0.48	0.87	0.94	0.99	0.88	0.75	0.95	0.95	0.94	0.97
Removal_of_aminoterminal_propeptides_from_gamma-carboxylated_proteins (PWC)	0.99	0.92	0.95	0.97	0.73	0.81	0.72	0.97	0.99	0.96	0.94	0.99	0.93	0.96	0.56	0.92	0.97	0.9	0.92	0.9	0.99	0.88	0.75	0.95	0.96	1	0.65	0.52	0.85	0.75	0.91	0.85	0.9	0.96	0.92	0.38	0.79	0.91	0.74	0.74	0.87	0.87	0.98	0.91	0.8	0.98	0.87	0.85	0.96
Gamma-carboxylation_of_protein_precursors (PWC)	0.99	0.68	0.75	0.8	0.74	0.8	0.78	0.96	0.99	0.98	0.85	1	0.6	0.91	0.58	0.87	1	0.99	0.89	0.89	0.98	0.7	0.85	0.91	0.9	0.99	0.43	0.58	0.8	0.92	0.77	0.85	0.91	0.98	0.97	0.49	0.89	0.95	0.87	0.53	0.86	0.95	0.97	0.79	0.77	1	0.88	0.92	0.97
Metabolism_of_non-coding_RNA (PWC)	0.78	0.9	0.9	0.83	0.74	0.74	0.88	0.9	0.91	0.87	0.82	0.61	0.74	0.76	0.36	0.81	0.86	0.69	0.49	0.79	0.88	0.77	0.97	0.7	0.73	0.81	0.73	0.64	0.83	0.85	0.86	0.83	0.72	0.81	0.79	0.87	0.57	0.87	0.4	0.87	0.98	0.51	0.54	0.76	0.87	0.78	0.88	0.55	0.99
Platelet_Adhesion_to_exposed_collagen (PWC)	0.32	0.24	0	0.12	0.18	0.02	0.01	0.33	0.13	0.09	0	0.08	0	0.12	0.24	0.03	0.01	0.12	0.16	0.05	0.19	0	0	0.01	0.17	0.32	0.19	0.5	0	0	0.01	0	0	0.47	0	0	0.42	0.35	0.44	0.09	0.05	0.11	0.27	0.28	0.25	0.3	0	0.49	0.18
ChREBP_activates_metabolic_gene_expression (PWC)	0.89	0.63	0.86	0.54	0	0.9	0.23	0.65	0.95	0.89	0.89	0.9	0.89	0.92	0	0.95	0.94	0.18	0	0.91	0.53	0.93	0.83	0.93	0.9	0.85	0.78	0.1	1	0.94	0.94	0.75	0.83	0.9	0.94	0.96	0	0	0	0.41	0	0	0.54	0	0	0	0.87	0	0.71
Dopamine_Neurotransmitter_Release_Cycle (PWC)	0.2	0.29	0.34	0.35	0.2	0.28	0.48	0.2	0.37	0.32	0.32	0.28	0.2	0.34	0.3	0.31	0.32	0.06	0.47	0.39	0.46	0.6	0.05	0.31	0.21	0.36	0.3	0.13	0.17	0.24	0.2	0.3	0.21	0.49	0.37	0.43	0	0.55	0.28	0.35	0.46	0.08	0.22	0.22	0.39	0.32	0.29	0.04	0.07
Synthesis_of_Dopamine (PWC)	0.16	0.23	0.22	0.31	0.25	0.29	0.45	0.15	0.31	0.48	0.3	0.27	0.19	0.39	0.32	0.27	0.36	0.06	0.54	0.43	0.41	0.47	0.13	0.28	0.26	0.32	0.27	0.13	0.2	0.28	0.21	0.23	0.21	0.49	0.37	0.41	0	0.51	0.23	0.37	0.39	0.07	0.25	0.24	0.34	0.34	0.23	0.05	0.01
RNA_Polymerase_II_Transcription_Termination (PWC)	0.39	0.3	0.53	0.46	0.21	0.13	0.47	0.78	0.44	0.31	0.29	0.19	0.3	0.19	0.02	0.19	0.4	0.37	0.16	0.23	0.23	0.45	0.23	0.14	0.16	0.28	0.33	0.26	0.33	0.08	0.51	0.4	0.22	0.02	0.27	0.31	0.44	0.56	0.05	0.51	0.87	0.8	0.2	0.38	0.48	0.34	0.41	0.06	0.23
RNA_Polymerase_III_Transcription (PWC)	0.72	0.65	0.75	0.71	0.48	0.68	0.77	0.72	0.58	0.68	0.58	0.6	0.68	0.48	0.56	0.66	0.78	0.69	0.59	0.6	0.77	0.63	0.31	0.56	0.62	0.56	0.69	0.86	0.64	0.65	0.74	0.7	0.47	0.69	0.55	0.81	0.69	0.67	0.55	0.46	0.99	0.74	0.57	0.7	0.66	0.76	0.76	0.35	0.98
Host_Interactions_of_HIV_factors (PWC)	0.97	0.81	0.86	0.83	0.86	0.79	0.76	0.93	0.97	0.89	0.87	0.85	0.85	0.77	0.63	0.78	0.89	0.91	0.78	0.71	0.78	0.77	0.85	0.74	0.77	0.77	0.87	0.82	0.86	0.93	0.88	0.78	0.92	0.84	0.73	0.7	0.75	0.7	0.3	0.85	0.86	0.99	0.66	0.77	0.96	0.79	0.85	0.84	0.58
Interactions_of_Vpr_with_host_cellular_proteins (PWC)	0.88	0.83	0.79	0.81	0.78	0.84	0.79	0.9	0.93	0.87	0.88	0.89	0.85	0.78	0.56	0.88	0.95	0.97	0.69	0.68	0.83	0.84	0.84	0.84	0.78	0.83	0.83	0.83	0.89	0.92	0.96	0.87	0.91	0.79	0.79	0.84	0.76	0.52	0.23	0.77	0.95	0.94	0.78	0.74	0.93	0.62	0.86	0.82	0.85
Vpr-mediated_nuclear_import_of_PICs (PWC)	0.85	0.94	0.9	0.89	0.83	0.88	0.93	0.89	0.96	0.93	0.85	0.82	0.83	0.87	0.45	0.8	0.91	0.77	0.71	0.84	0.93	0.86	0.94	0.79	0.81	0.89	0.87	0.83	0.97	0.85	0.78	0.89	0.9	0.87	0.84	0.93	0.66	0.92	0.64	0.79	1	0.75	0.83	0.83	0.89	0.84	0.91	0.62	0.99
The_role_of_Nef_in_HIV-1_replication_and_disease_pathogenesis (PWC)	0.73	0.27	0.53	0.36	0.69	0.41	0.6	0.46	0.67	0.71	0.32	0.59	0.42	0.27	0.39	0.36	0.45	0.4	0.31	0.38	0.48	0.27	0.12	0.14	0.15	0.39	0.48	0.66	0.41	0.3	0.29	0.03	0.21	0.7	0.55	0.36	0.64	0.52	0.28	0.51	0.51	0.98	0.41	0.52	0.6	0.78	0.51	0.62	0.32
Nef-mediates_down_modulation_of_cell_surface_receptors_by_recruiting_them_to_clathrin_adapters (PWC)	0.73	0.72	0.8	0.69	0.49	0.65	0.63	0.73	0.74	0.81	0.64	0.64	0.54	0.48	0.42	0.59	0.66	0.77	0.29	0.68	0.64	0.44	0.52	0.21	0.59	0.58	0.77	0.63	0.68	0.44	0.61	0.15	0.78	0.81	0.57	0.34	0.75	0.53	0.05	0.68	0.55	0.8	0.61	0.61	0.69	0.58	0.75	0.49	0.31
Regulation_of_beta-cell_development (PWC)	0.94	0.81	0.67	0.72	0	0.88	0.49	0.63	0.88	0.94	0.84	0.92	0.94	0.99	0	0.96	0.82	0.41	0	0.88	0.19	0.95	0.94	0.96	0.9	0.95	0.9	0.23	0.96	0.95	0.83	0.8	0.86	0.73	0.89	0.94	0	0	0	0.32	0	0	0.28	0	0	0	0.91	0	0.53
SHC_activation (PWC)	0.46	0.16	0.2	0.29	0.29	0.12	0.39	0.31	0.36	0.21	0.07	0.15	0.11	0.25	0.47	0.35	0.34	0.39	0.3	0.14	0.23	0.39	0.29	0.25	0.35	0.4	0.14	0.49	0.29	0.08	0.16	0.07	0.2	0.27	0.15	0.65	0.29	0.13	0.1	0.22	0.2	0.39	0.31	0.41	0.25	0.28	0.1	0.37	0.44
MicroRNA_biogenesis (PWC)	0.66	0.55	0.55	0.13	0.39	0.6	0.52	0.36	0.65	0.59	0.72	0.53	0.73	0.69	0.31	0.77	0.64	0.53	0.76	0.6	0.1	0.39	0.75	0.54	0.62	0.61	0.69	0.58	0.67	0.58	0.39	0.4	0.67	0.36	0.76	0.87	0.34	0.17	0.32	0.41	0.3	0.43	0.45	0.54	0.24	0.2	0.84	0.11	0.4
Regulation_of_pyruvate_dehydrogenase_complex_(PDC) (PWC)	0.02	0.09	0.03	0	0	0	0	0.06	0	0.01	0.2	0.01	0.05	0.03	0	0.03	0	0	0	0.05	0.02	0.06	0.07	0.07	0	0.01	0	0	0.06	0.12	0.04	0	0.18	0.01	0.05	0.97	0	0	0	0	0	0	0	0	0	0	0.06	0	0
Golgi_to_ER_Retrograde_Transport (PWC)	0.65	0.48	0.33	0.58	0.24	0.42	0.63	0.51	0.78	0.7	0.71	0.68	0.54	0.69	0.29	0.67	0.7	0.48	0.21	0.53	0.16	0.4	0.75	0.62	0.64	0.73	0.78	0.66	0.78	0.42	0.57	0.43	0.57	0.73	0.68	0.37	0.55	0.18	0.41	0.54	0.55	0.47	0.56	0.54	0.53	0.43	0.61	0.34	0.48
DNA_Replication_Pre-Initiation (PWC)	0.98	0.99	0.98	1	1	1	0.98	0.97	1	0.98	0.99	0.99	0.99	0.99	0.96	1	0.99	0.97	1	1	0.92	0.99	0.98	0.98	0.98	0.99	0.99	0.99	0.99	1	1	0.99	1	1	0.96	0.98	0.99	1	0.98	0.99	1	1	1	1	1	1	1	0.99	1
EGFR_downregulation (PWC)	0.76	0.74	0.42	0.8	0.44	0.57	0.36	0.68	0.24	0.74	0.12	0.64	0.22	0.53	0.8	0.87	0.55	0.8	0.42	0.78	0.6	0.28	0.4	0.47	0.69	0.73	0.35	0.6	0.05	0.5	0.55	0.41	0.46	0.49	0.54	0.54	0.59	0.53	0.75	0.72	0.62	0.52	0.42	0.23	0.52	0.43	0.55	0.45	0.7
Processing_of_Capped_Intron-Containing_Pre-mRNA (PWC)	0.33	0.14	0.47	0.27	0.14	0.11	0.29	0.7	0.22	0.2	0.28	0.1	0.1	0.17	0.04	0.17	0.3	0.16	0.11	0.24	0.19	0.31	0.05	0.06	0.11	0.16	0.11	0.17	0.28	0.07	0.35	0.31	0.06	0.34	0.17	0.3	0.4	0.4	0	0.46	0.9	0.62	0.21	0.25	0.28	0.22	0.21	0.02	0.12
Pyruvate_metabolism_and_TCA_cycle (PWC)	0.82	0.54	0.82	0.78	0	0.88	0.21	0.84	0.9	0.79	0.92	0.93	0.93	0.93	0	0.87	0.92	0.4	0	0.92	0.42	0.96	0.83	0.85	0.92	0.93	0.81	0.14	1	0.87	0.89	0.82	0.71	0.85	0.95	0.97	0	0	0	0.47	0	0	0.73	0	0	0	0.9	0	0.86
Metablism_of_nucleotides (PWC)	0.84	0.98	0.91	0.96	0.7	0.93	0.99	0.75	0.98	0.94	0.98	0.98	0.94	1	0.75	0.96	0.97	0.87	1	0.96	0.92	0.91	0.99	0.95	0.88	0.97	0.99	0.98	1	1	0.92	0.95	0.9	0.97	0.97	0.96	0.57	0.4	0.06	0.87	0.09	0.15	0.96	0.76	0.28	0.5	0.9	0.68	0.98
Pyrimidine_metabolism (PWC)	0.83	0.9	0.93	0.71	0.87	0.8	1	0.37	0.92	0.84	0.89	0.83	0.95	0.87	0.95	0.86	0.81	0.73	1	0.79	0.64	0.95	0.92	0.87	0.78	0.78	0.87	0.99	0.95	0.95	0.79	0.78	0.88	0.67	0.94	1	0.87	1	1	0.84	0.94	0.98	0.88	0.91	0.67	0.84	0.97	0.93	0.74
Pyrimidine_salvage_reactions (PWC)	0.72	0.85	0.94	0.67	0.86	0.79	0.98	0.31	0.85	0.74	0.82	0.74	0.91	0.8	0.91	0.81	0.88	0.66	1	0.73	0.56	0.92	0.91	0.82	0.78	0.85	0.75	0.98	0.91	0.88	0.69	0.79	0.83	0.75	0.89	1	0.84	0.96	0.98	0.86	0.84	0.87	0.8	0.95	0.63	0.84	0.86	0.95	0.75
Pyrimidine_biosynthesis_(interconversion) (PWC)	0.95	0.97	0.95	0.92	0.98	0.97	0.99	0.73	0.99	0.96	0.98	0.97	0.96	0.96	0.98	0.99	0.94	0.93	1	0.95	0.79	0.91	0.98	0.98	0.93	0.99	0.96	0.99	1	0.98	0.94	0.99	1	0.91	0.99	1	0.89	1	0.94	0.95	0.93	0.91	0.98	0.99	0.95	1	0.98	0.96	0.94
Pyrimidine_catabolism (PWC)	0.45	0.36	0.69	0.4	0.46	0.36	0.81	0.4	0.49	0.53	0.31	0.44	0.5	0.36	0.54	0.47	0.46	0.37	0.86	0.47	0.45	0.5	0.59	0.44	0.29	0.46	0.4	0.83	0.54	0.56	0.43	0.25	0.51	0.37	0.45	0.65	0.65	0.45	0.29	0.45	0.98	0.52	0.44	0.73	0.33	0.81	0.48	0.91	0.36
Synaptic_Transmission (PWC)	0.03	0.14	0.22	0.2	0	0.12	0.1	0.22	0.08	0.34	0.17	0.16	0.19	0.22	0	0.06	0.24	0	0	0.18	0.37	0.28	0.17	0.34	0.21	0.25	0.2	0.01	0.41	0.25	0.07	0.01	0.25	0.43	0.13	0.16	0	0	0	0.12	0.04	0	0.02	0.11	0.01	0.01	0.09	0.01	0.25
Transmission_across_Chemical_Synapses (PWC)	0	0.16	0.34	0.21	0	0.17	0.19	0.28	0.13	0.26	0.08	0.06	0.11	0.28	0	0.06	0.13	0.01	0	0.22	0.38	0.34	0.16	0.15	0.23	0.23	0.11	0.03	0.29	0.19	0.06	0.01	0.1	0.38	0.17	0.39	0	0	0	0.17	0.14	0	0.03	0.12	0	0	0.12	0.02	0.13
Neurotransmitter_Release_Cycle (PWC)	0	0.12	0.28	0.1	0	0.06	0.21	0.25	0.02	0.06	0.02	0	0.05	0.11	0	0.07	0.08	0.02	0	0.1	0.25	0.31	0.05	0.16	0.12	0.09	0.08	0.02	0.13	0.12	0.08	0	0.19	0.31	0.05	0.6	0	0	0	0.07	0.08	0	0.01	0.09	0	0	0.12	0	0
Insulin_effects_increased_synthesis_of_Xylulose-5-Phosphate (PWC)	0.84	0.69	0.92	0.71	0	0.87	0.23	0.7	0.87	0.85	0.96	0.98	0.91	0.96	0	0.89	0.89	0.29	0	0.94	0.43	0.94	0.82	0.91	0.95	0.9	0.78	0.16	1	0.93	0.9	0.72	0.68	0.9	0.92	0.99	0	0	0	0.43	0	0	0.68	0	0	0	0.89	0	0.58
Insulin_receptor_recycling (PWC)	0.58	0.36	0.35	0.78	0.35	0.48	0.61	0.8	0.31	0.52	0.62	0.57	0.59	0.47	0.76	0.66	0.35	0.46	0.58	0.41	0.5	0.49	0.53	0.49	0.46	0.43	0.4	0.58	0.6	0.68	0.61	0.46	0.51	0.7	0.59	0.38	0.84	0.83	0.64	0.47	0.95	0.89	0.56	0.45	0.81	0.79	0.53	0.84	0.41
Insulin_receptor_signalling_cascade (PWC)	0.52	0.33	0.4	0.62	0.31	0.47	0.63	0.79	0.34	0.57	0.62	0.63	0.62	0.53	0.62	0.57	0.34	0.38	0.56	0.41	0.45	0.46	0.7	0.51	0.44	0.36	0.21	0.55	0.69	0.71	0.64	0.43	0.53	0.67	0.52	0.41	0.89	0.8	0.65	0.45	0.9	0.88	0.43	0.55	0.83	0.73	0.55	0.82	0.49
SHC-related_events (PWC)	0.38	0.03	0.14	0.5	0.24	0.15	0.78	0.55	0.17	0.12	0.17	0.11	0.15	0.13	0.49	0.18	0.45	0.49	0.13	0.14	0.28	0.45	0.28	0.19	0.13	0.38	0.05	0.72	0.21	0.09	0.34	0.14	0.2	0.43	0.16	0.72	0.47	0.32	0.29	0.47	0.46	0.48	0.34	0.45	0.32	0.16	0.1	0.64	0.5
Activation_of_BH3-only_proteins (PWC)	0.7	0.39	0.56	0.42	0.36	0.69	0.62	0.73	0.74	0.42	0.3	0.58	0.26	0.32	0.83	0.57	0.26	0.55	0.45	0.53	0.82	0.29	0.37	0.41	0.89	0.71	0.82	0.39	0.31	0.14	0.45	0.03	0.81	0.92	0.17	0.4	0.63	0.75	0.56	0.54	0.55	0.89	0.39	0.88	0.08	0.28	0.64	0.18	0.41
Double-Strand_Break_Repair (PWC)	0.96	0.99	0.99	0.96	0.99	0.99	0.92	0.96	0.95	0.99	0.98	0.98	0.99	0.9	0.91	0.94	1	0.96	0.99	0.99	0.88	0.97	0.99	0.93	0.98	0.98	0.99	0.91	0.99	1	0.99	0.98	0.98	0.99	0.98	0.93	1	0.99	0.95	0.99	1	1	0.98	0.99	0.96	0.96	0.97	0.97	0.94
Ornithine_and_proline_metabolism (PWC)	0.9	0.79	0.89	0.75	0.75	0.86	0.98	0.61	0.94	0.83	0.92	0.77	0.87	0.85	0.8	0.9	0.94	0.77	0.91	0.83	0.33	0.87	0.92	0.89	0.93	0.83	0.59	0.79	0.94	0.82	0.8	0.8	0.8	0.77	0.86	0.92	0.71	0.66	0.55	0.79	0.7	0.47	0.96	0.86	0.92	0.53	0.88	0.89	0.44
Ornithine_metabolism (PWC)	0.86	0.81	0.95	0.85	0.81	0.82	0.94	0.66	0.92	0.86	0.9	0.83	0.9	0.86	0.58	0.84	0.95	0.8	0.96	0.78	0.35	0.9	0.94	0.84	0.87	0.84	0.67	0.86	0.93	0.92	0.9	0.71	0.83	0.9	0.89	0.9	0.79	0.76	0.58	0.89	0.74	0.48	0.94	0.95	0.95	0.6	0.84	0.92	0.47
Regulation_of_ornithine_decarboxylase_(ODC) (PWC)	0.8	0.63	0.86	0.67	0.75	0.83	0.64	0.37	0.88	0.8	0.9	0.75	0.8	0.73	0.49	0.62	0.87	0.68	0.7	0.66	0.33	0.8	0.78	0.65	0.75	0.74	0.36	0.63	0.85	0.68	0.63	0.4	0.71	0.64	0.65	0.85	0.71	0.49	0.3	0.72	0.64	0.28	0.84	0.74	0.64	0.24	0.71	0.72	0.25
Regulation_of_activated_PAK-2p34_by_proteasome_mediated_degradation (PWC)	0.9	0.63	0.78	0.57	0.72	0.94	0.8	0.62	0.76	0.82	0.84	0.71	0.75	0.72	0.26	0.53	0.72	0.69	0.78	0.61	0.48	0.6	0.76	0.47	0.64	0.62	0.23	0.47	0.78	0.54	0.77	0.21	0.73	0.73	0.48	0.88	0.59	0.29	0.15	0.55	0.62	0.26	0.88	0.69	0.62	0.21	0.6	0.44	0.18
Activation,_translocation_and_oligomerization_of_BAX (PWC)	0.94	0.66	0.79	0.88	0.84	0.91	0.84	0.94	0.75	0.82	0.84	0.87	0.84	0.84	0.6	0.7	0.84	0.91	0.75	0.82	0.91	0.71	0.74	0.61	0.81	0.86	0.47	0.65	0.9	0.93	0.93	0.87	0.97	0.85	0.71	0.65	0.89	0.51	0.36	0.74	0.54	0.63	0.86	0.7	0.92	0.48	0.43	0.86	0.3
Generation_of_second_messenger_molecules (PWC)	0.64	0.78	0.94	0.72	0.99	0.94	0.72	0.41	0.84	1	0.73	0.56	0.68	0.5	0.99	0.58	0.86	0.66	0.94	0.89	0.86	0.79	0.93	0.3	0.71	0.77	0.92	0.94	0.58	0.51	0.89	0.26	0.74	0.71	0.52	0.23	1	1	1	0.91	0.99	0.94	0.39	0.97	0.98	0.93	0.91	0.91	0.5
Metabolism_of_water-soluble_vitamins_and_cofactors (PWC)	0.14	0.15	0.03	0.19	0.16	0.08	0.08	0.12	0.13	0.39	0.07	0.15	0.06	0.09	0.97	0.17	0.19	0.17	0.83	0.08	0.07	0.21	0.24	0.16	0.12	0.04	0.2	0.24	0.43	0.15	0.06	0.07	0.2	0.05	0.17	0.62	0.67	0.97	0.96	0.09	0.91	0.66	0.11	0.4	0.71	0.93	0.13	0.92	0.29
RNA_Polymerase_II_Transcription (PWC)	0.24	0.05	0.29	0.21	0.1	0.02	0.22	0.61	0.13	0.08	0.17	0.07	0.08	0.06	0	0.04	0.17	0.24	0.09	0.1	0.16	0.21	0.05	0.05	0.04	0.08	0.07	0.16	0.11	0.07	0.35	0.27	0.07	0.3	0.08	0.24	0.44	0.19	0	0.2	0.85	0.62	0.14	0.23	0.3	0.17	0.14	0	0.03
RNA_Pol_II_CTD_phosphorylation_and_interaction_with_CE_-_11 (PWC)	0.26	0.12	0.43	0.25	0.16	0.11	0.24	0.7	0.16	0.17	0.23	0.12	0.07	0.1	0	0.13	0.2	0.17	0.11	0.19	0.18	0.23	0.07	0.06	0.13	0.08	0.09	0.07	0.15	0.05	0.3	0.26	0.04	0.25	0.05	0.29	0.58	0.31	0	0.23	0.89	0.55	0.13	0.25	0.27	0.26	0.2	0.03	0.04
Signaling_by_Wnt (PWC)	0.66	0.46	0.59	0.57	0.54	0.84	0.77	0.48	0.67	0.65	0.64	0.61	0.5	0.67	0.18	0.44	0.72	0.6	0.67	0.51	0.42	0.6	0.67	0.31	0.58	0.52	0.15	0.43	0.62	0.38	0.62	0.22	0.46	0.56	0.43	0.77	0.57	0.36	0.12	0.27	0.64	0.23	0.84	0.66	0.56	0.13	0.51	0.3	0.13
Degradation_of_beta-catenin_by_the_destruction_complex (PWC)	0.7	0.52	0.7	0.6	0.65	0.87	0.6	0.48	0.6	0.78	0.72	0.53	0.54	0.57	0.14	0.46	0.67	0.53	0.7	0.46	0.59	0.55	0.67	0.39	0.55	0.52	0.16	0.4	0.6	0.45	0.53	0.33	0.49	0.51	0.39	0.8	0.49	0.45	0.11	0.39	0.67	0.19	0.74	0.58	0.47	0.28	0.46	0.35	0.11
Beta-catenin_phosphorylation_cascade (PWC)	0.65	0.36	0.56	0.65	0.57	0.81	0.7	0.48	0.64	0.62	0.67	0.49	0.6	0.59	0.12	0.41	0.76	0.58	0.64	0.51	0.55	0.56	0.63	0.29	0.58	0.52	0.16	0.41	0.7	0.48	0.55	0.19	0.5	0.58	0.34	0.76	0.59	0.41	0.03	0.31	0.71	0.16	0.82	0.6	0.55	0.28	0.59	0.29	0.09
DNA_Repair (PWC)	0.96	0.97	0.97	0.97	1	0.99	0.93	0.92	0.98	0.99	0.98	0.98	0.99	0.97	0.9	0.94	0.91	0.99	1	1	0.9	0.95	1	0.94	0.96	0.93	0.98	0.91	0.94	0.98	0.98	0.89	0.97	1	0.97	0.98	0.98	0.99	0.98	0.98	1	0.99	0.93	0.99	0.99	0.99	0.99	0.99	0.9
Base_Excision_Repair (PWC)	0.95	0.93	0.99	0.96	0.95	0.95	0.95	0.52	0.98	0.91	0.92	0.95	0.89	0.94	0.72	0.89	0.92	0.97	0.92	0.94	0.97	0.96	0.94	0.85	0.94	0.97	0.93	0.96	0.97	0.92	0.91	0.93	0.9	0.98	0.86	0.81	0.83	0.98	0.93	0.94	0.96	0.65	0.94	0.99	1	0.92	0.97	0.9	0.94
Resolution_of_Abasic_Sites_(AP_sites) (PWC)	0.94	0.91	1	0.97	0.94	0.98	0.93	0.6	0.94	0.91	0.96	0.95	0.88	0.94	0.7	0.88	0.94	0.92	0.95	0.93	0.99	0.92	0.98	0.93	0.92	0.91	0.95	0.94	0.96	0.85	0.97	0.92	0.92	0.98	0.87	0.87	0.85	0.98	0.96	0.95	0.96	0.73	0.94	0.98	0.96	0.95	0.95	0.91	0.96
Fanconi_Anemia_pathway (PWC)	0.98	1	0.97	0.99	1	1	0.97	0.97	1	0.97	0.98	0.97	1	0.99	0.97	0.95	0.98	1	0.98	0.99	0.94	0.97	0.97	0.98	0.99	0.97	0.98	0.97	0.98	1	1	0.98	0.98	0.98	0.95	0.93	0.99	0.99	1	1	1	0.99	0.87	0.97	0.99	0.99	0.98	1	0.95
Phosphorylation_of_CD3_and_TCR_zeta_chains (PWC)	0.47	0.37	0.65	0.7	0.9	0.76	0.78	0.38	0.61	0.79	0.68	0.42	0.59	0.56	0.99	0.5	0.5	0.42	0.88	0.73	0.83	0.57	0.63	0.12	0.66	0.39	0.86	0.9	0.51	0.54	0.68	0.19	0.65	0.71	0.49	0.09	0.93	1	1	0.76	0.95	0.9	0.22	0.92	0.96	0.86	0.89	0.96	0.29
Innate_Immunity_Signaling (PWC)	0	0.05	0	0	0	0	0	0	0.05	0.04	0	0	0.02	0	0.32	0.01	0.03	0.02	0.03	0	0	0	0	0	0.01	0	0	0	0.01	0	0	0	0.02	0.01	0.03	0	0.51	0.19	0.1	0.02	0.48	0.14	0.04	0.06	0.24	0.02	0	0.21	0
Regulatory_RNA_pathways (PWC)	0.66	0.62	0.5	0.18	0.44	0.58	0.61	0.32	0.56	0.47	0.68	0.6	0.65	0.72	0.33	0.78	0.7	0.56	0.69	0.63	0.12	0.38	0.6	0.65	0.66	0.6	0.59	0.7	0.5	0.68	0.31	0.46	0.74	0.42	0.64	0.76	0.43	0.21	0.29	0.4	0.3	0.44	0.51	0.47	0.28	0.26	0.81	0.11	0.34
Activated_AMPK_stimulates_fatty-acid_oxidation_in_muscle (PWC)	0	0.03	0	0	0	0.03	0	0	0	0.01	0.05	0	0.02	0.06	0	0	0	0	0	0.09	0	0.01	0.03	0.04	0	0	0.01	0	0.1	0.11	0.02	0	0.07	0	0.01	0.74	0	0	0	0	0	0	0	0	0	0	0.05	0	0
Metabolism_of_polyamines (PWC)	0.32	0.33	0.65	0.48	0.44	0.68	0.34	0.28	0.28	0.36	0.45	0.35	0.77	0.27	0.97	0.48	0.22	0.45	0.97	0.08	0.36	0.48	0.27	0.31	0.42	0.32	0.32	0.28	0.36	0.62	0.53	0.54	0.53	0.27	0.67	0.34	0.84	0.96	0.94	0.24	0.69	0.88	0.31	0.16	0.79	0.77	0.54	0.96	0.4
Opioid_Signalling (PWC)	0.26	0.18	0.48	0.17	0.31	0.51	0.67	0.17	0.78	0.37	0.41	0.58	0.33	0.37	0.65	0.43	0.37	0.19	0.08	0.45	0.43	0.49	0.4	0.71	0.77	0.54	0.15	0.81	0.63	0.39	0.4	0.47	0.4	0.76	0.3	0.92	0.19	0.11	0.2	0.14	0.07	0.61	0.69	0.72	0.12	0.15	0.38	0.26	0.06
DARPP-32_events (PWC)	0.09	0.15	0.27	0.18	0.21	0.17	0.27	0.08	0.25	0.03	0.1	0.32	0.21	0.25	0.65	0.45	0.16	0.18	0.12	0.31	0.53	0.18	0.36	0.35	0.28	0.04	0.04	0.34	0.08	0.22	0.09	0.08	0.29	0.4	0.26	0.08	0.19	0.4	0.49	0.04	0.15	0.26	0.18	0.3	0.28	0.11	0.25	0.26	0.01
Cdc20:Phospho-APC/C_mediated_degradation_of_Cyclin_A (PWC)	0.98	1	0.98	0.96	0.98	0.99	0.93	0.83	0.99	0.95	1	1	0.99	0.98	0.84	1	1	0.97	1	0.98	0.72	0.83	0.98	0.97	0.99	0.98	0.9	0.98	0.98	0.97	0.99	0.89	0.94	1	0.97	1	1	0.97	0.69	1	0.95	0.8	0.98	0.98	0.97	0.99	0.98	1	0.77
Carnitine_synthesis (PWC)	0.14	0.16	0.32	0.09	0.05	0.36	0.39	0.29	0.24	0.06	0.27	0.21	0.07	0.06	0.22	0.14	0.14	0.13	0.65	0.28	0.41	0.59	0.61	0.37	0.09	0.2	0.05	0.18	0.78	0.42	0.24	0.1	0.38	0.34	0.38	0.71	0.47	0.66	0.4	0.05	0.27	0.04	0.31	0.35	0.25	0.62	0.18	0.61	0.04
Regulation_of_Apoptosis (PWC)	0.88	0.59	0.69	0.54	0.69	0.95	0.87	0.6	0.78	0.84	0.82	0.72	0.76	0.76	0.35	0.53	0.82	0.76	0.73	0.66	0.46	0.49	0.85	0.53	0.66	0.67	0.26	0.53	0.86	0.62	0.74	0.3	0.65	0.68	0.54	0.9	0.61	0.32	0.05	0.53	0.56	0.21	0.85	0.55	0.61	0.33	0.55	0.46	0.24
RNA_Polymerase_I_Chain_Elongation (PWC)	0.74	0.85	0.85	0.4	0.32	0.75	0.67	0.81	0.61	0.76	0.84	0.45	0.8	0.76	0.63	0.46	0.68	0.78	0.93	0.63	0.56	0.81	0.59	0.48	0.62	0.62	0.72	0.47	0.67	0.7	0.72	0.49	0.72	0.42	0.55	0.94	0.57	0.72	0.64	0.87	0.9	0.47	0.54	0.63	0.9	0.79	0.66	0.82	0.17
RNA_Polymerase_I_Transcription_Termination (PWC)	0.78	0.87	0.82	0.59	0.7	0.8	0.68	0.81	0.6	0.7	0.68	0.38	0.78	0.78	0.74	0.55	0.69	0.75	0.9	0.6	0.65	0.72	0.61	0.38	0.7	0.67	0.6	0.46	0.67	0.76	0.79	0.55	0.83	0.41	0.48	0.87	0.59	0.62	0.59	0.81	0.94	0.62	0.6	0.68	0.85	0.87	0.68	0.8	0.11
Class_B/2_(Secretin_family_receptors) (PWC)	0.04	0.02	0.12	0	0.35	0.09	0.13	0.01	0.04	0.04	0.05	0.09	0.12	0.05	0.06	0.11	0.21	0.06	0.05	0.1	0.03	0.3	0.4	0.33	0.04	0.1	0.09	0.06	0.13	0.07	0.04	0.03	0.01	0.01	0.03	0.27	0	0.01	0	0.04	0.12	0.02	0.06	0.68	0.05	0.03	0.02	0.01	0.1
Calcitonin-like_ligand_receptors (PWC)	0.55	0.46	0.24	0.48	0.59	0.46	0.56	0.2	0.32	0.14	0.38	0.65	0.53	0.43	0.39	0.22	0.28	0.21	0.17	0.38	0.25	0.2	0.45	0.49	0.41	0.24	0.4	0.45	0.01	0.33	0.11	0.71	0.22	0.55	0.44	0.32	0.14	0.14	0.07	0.2	0.25	0.56	0.21	0.71	0.26	0.29	0.32	0.39	0.12
Telomere_Maintenance (PWC)	0.92	0.97	0.93	0.97	0.85	0.92	0.99	0.96	0.96	0.91	0.93	0.94	0.9	0.91	0.89	0.91	0.87	0.97	1	0.93	0.97	0.94	0.94	0.94	0.89	0.95	0.95	0.91	0.94	0.93	0.97	0.88	0.88	0.94	0.88	1	0.98	0.99	0.98	0.98	1	0.92	0.98	0.99	0.99	0.97	0.92	0.97	0.88
Leucine_catabolism (PWC)	0.13	0.42	0.56	0.44	0	0.43	0.41	0.68	0.38	0.41	0.25	0.13	0.67	0.59	0	0.53	0.36	0.07	0	0.56	0.67	0.81	0.67	0.69	0.32	0.33	0.24	0.01	0.53	0.5	0.29	0.03	0.88	0.76	0.47	0.74	0.01	0.01	0	0.33	0.31	0	0.33	0.32	0.04	0.08	0.36	0.01	0.07
Intrinsic_Pathway_for_Apoptosis (PWC)	0.93	0.73	0.79	0.89	0.96	0.95	0.89	0.92	0.83	0.89	0.97	0.9	0.91	0.83	0.49	0.75	0.92	0.97	0.74	0.83	0.78	0.78	0.94	0.78	0.85	0.88	0.46	0.77	0.91	0.98	0.99	0.9	0.91	0.88	0.74	0.64	0.86	0.31	0.37	0.87	0.55	0.74	0.79	0.81	0.79	0.34	0.44	0.82	0.28
Activation,_myristolyation_of_BID_and_translocation_to_mitochondria (PWC)	0.92	0.6	0.66	0.83	0.8	0.9	0.89	0.87	0.6	0.76	0.84	0.89	0.81	0.79	0.48	0.65	0.85	0.9	0.74	0.75	0.81	0.67	0.82	0.55	0.79	0.82	0.3	0.55	0.78	0.89	0.96	0.86	0.83	0.91	0.68	0.67	0.8	0.38	0.31	0.66	0.41	0.57	0.82	0.7	0.94	0.44	0.43	0.85	0.28
Fructose_catabolism (PWC)	0.91	0.61	0.87	0.73	0	0.8	0.18	0.64	0.89	0.86	0.91	0.94	0.9	0.94	0	0.92	0.93	0.23	0	0.84	0.38	0.95	0.87	0.87	0.95	0.89	0.8	0.11	0.99	0.93	0.92	0.68	0.81	0.9	0.87	0.98	0	0	0	0.34	0	0	0.63	0	0	0	0.85	0	0.67
P2Y_receptors (PWC)	0.01	0.08	0.01	0.08	0.2	0.04	0.02	0	0.02	0.03	0.01	0	0.01	0.01	0.57	0.01	0.06	0.06	0.13	0.04	0	0	0.02	0	0.04	0.02	0.11	0.06	0	0	0	0.02	0.02	0	0	0	0.26	0.84	0.33	0.03	0.06	0.09	0.01	0	0.81	0.24	0	0.14	0.15
Shc_events_in_EGFR_signaling (PWC)	0.39	0.05	0.31	0.51	0.26	0.33	0.72	0.51	0.18	0.11	0.14	0.14	0.2	0.12	0.45	0.14	0.51	0.46	0.21	0.11	0.28	0.41	0.38	0.11	0.24	0.4	0.02	0.74	0.2	0.12	0.3	0.16	0.19	0.37	0.17	0.65	0.42	0.59	0.23	0.29	0.25	0.77	0.41	0.31	0.3	0.27	0.13	0.57	0.42
Membrane_Trafficking (PWC)	0.81	0.51	0.2	0.59	0.14	0.7	0.34	0.28	0.69	0.7	0.79	0.82	0.66	0.61	0.38	0.67	0.52	0.68	0.21	0.58	0.22	0.58	0.75	0.5	0.59	0.7	0.66	0.43	0.65	0.49	0.5	0.52	0.74	0.58	0.53	0.58	0.2	0.12	0.51	0.6	0.31	0.27	0.6	0.23	0.67	0.32	0.68	0.17	0.55
Pausing_and_recovery_of_elongation (PWC)	0.22	0.16	0.54	0.35	0.26	0.17	0.35	0.64	0.31	0.23	0.25	0.21	0.29	0.11	0.04	0.07	0.25	0.31	0.19	0.13	0.29	0.28	0.17	0.04	0.11	0.14	0.18	0.08	0.25	0.09	0.4	0.42	0.12	0.2	0.06	0.36	0.66	0.51	0.03	0.29	0.86	0.73	0.18	0.37	0.35	0.37	0.34	0.01	0.08
Regulation_of_activated_PAK-2p34_by_proteasome_mediated_degradation_-_11 (PWC)	0.81	0.54	0.77	0.59	0.71	0.95	0.87	0.58	0.77	0.85	0.83	0.69	0.67	0.84	0.3	0.61	0.78	0.73	0.79	0.58	0.54	0.57	0.86	0.54	0.58	0.62	0.29	0.59	0.81	0.63	0.77	0.31	0.76	0.78	0.51	0.87	0.7	0.37	0.16	0.54	0.51	0.22	0.92	0.72	0.72	0.23	0.59	0.39	0.14
Metabolism_of_proteins (PWC)	0.07	0.13	0.11	0.16	0.1	0.05	0.22	0.34	0.15	0.16	0.07	0.07	0.2	0.23	0.12	0.19	0.38	0.11	0.38	0.24	0.18	0.08	0.25	0.06	0.12	0.14	0.25	0.07	0.36	0.39	0.16	0.22	0.04	0	0.06	0.83	0.01	0.54	0.01	0.7	0.93	0.55	0.31	0.03	0.15	0.07	0.3	0.15	0.07
Biological_oxidations (PWC)	0.02	0	0	0.01	0	0	0.02	0	0	0	0.03	0.05	0.02	0.02	0.21	0	0.01	0.04	0.55	0.04	0	0	0.01	0	0.03	0	0	0	0.04	0.08	0	0.01	0	0.03	0.03	0.26	0.7	0.45	0.81	0.01	0.02	0.52	0	0.01	0.07	0.45	0.01	0.52	0.01
Phase_1_-_Functionalization_of_compounds (PWC)	0.01	0	0.01	0	0	0.03	0	0	0.01	0.01	0	0.03	0	0	0.07	0.02	0.02	0.01	0.16	0.03	0	0	0.01	0.01	0.01	0	0	0	0	0.04	0.03	0.02	0	0	0	0.23	0.32	0.14	0.41	0.01	0	0.29	0	0	0.11	0.16	0	0.09	0
Phase_II_conjugation (PWC)	0.4	0.47	0.47	0.41	0.7	0.47	0.63	0.39	0.5	0.65	0.53	0.51	0.69	0.46	0.96	0.47	0.47	0.57	0.99	0.3	0.23	0.43	0.65	0.48	0.6	0.48	0.42	0.56	0.58	0.47	0.48	0.53	0.45	0.38	0.52	0.76	0.97	0.92	0.96	0.56	0.43	0.96	0.51	0.17	0.72	0.94	0.28	1	0.52
Class_A/1_(Rhodopsin-like_receptors) (PWC)	0.01	0.04	0	0	0.15	0	0	0	0.08	0.02	0.02	0.02	0.02	0	0.09	0	0.12	0	0	0.05	0	0	0	0.01	0	0.03	0	0.06	0.03	0	0.04	0.03	0	0	0	0	0	0.29	0.24	0.02	0.01	0	0	0.09	0	0	0.06	0.04	0.03
Nucleotide-like_(purinergic)_receptors (PWC)	0.02	0.1	0.01	0.11	0.21	0.02	0.03	0	0.08	0.1	0.02	0.01	0.02	0.01	0.61	0	0.04	0.16	0.1	0.11	0.02	0	0.02	0	0.02	0	0.12	0.18	0.02	0.01	0.01	0.01	0.08	0	0.01	0	0.03	0.79	0.47	0.01	0.31	0.18	0.01	0.05	0.81	0.11	0.08	0.12	0.03
Integrin_cell_surface_interactions (PWC)	0.24	0.01	0	0.13	0.09	0	0.01	0.16	0.28	0	0	0.2	0.06	0.01	1	0.15	0.07	0.39	0.22	0.08	0.49	0	0	0.05	0.1	0.05	0	0.02	0	0	0.1	0.03	0.01	0.56	0	0	0.95	0.91	0.79	0.14	0.95	0.97	0.4	0.6	0.99	0.92	0.03	0.86	0.13
Integrin_alphaIIbbeta3_signaling (PWC)	0.29	0.11	0.32	0.16	0.54	0.38	0.36	0.56	0.08	0.25	0.28	0.17	0.26	0.21	0.5	0.2	0.22	0.35	0.15	0.31	0.67	0.16	0.22	0.23	0.07	0.46	0.3	0.39	0.23	0.04	0.08	0.11	0.23	0.43	0.22	0.03	0.55	0.48	0.56	0.07	0.58	0.77	0.11	0.31	0.69	0.47	0.07	0.69	0.56
Influenza_Infection (PWC)	0.48	0.25	0.61	0.56	0.3	0.18	0.48	0.86	0.29	0.23	0.36	0.28	0.25	0.31	0.01	0.33	0.5	0.31	0.26	0.52	0.41	0.39	0.26	0.21	0.19	0.31	0.37	0.23	0.44	0.17	0.51	0.52	0.18	0.04	0.43	0.52	0.57	0.39	0.03	0.55	0.85	0.69	0.31	0.51	0.59	0.35	0.45	0.15	0.1
Prostanoid_hormones (PWC)	0.06	0.06	0	0.06	0.09	0.04	0	0.03	0.08	0	0.07	0.09	0.02	0.02	0.89	0.07	0.07	0.08	0.13	0.06	0.01	0.01	0.04	0.01	0.05	0.03	0.07	0.06	0.01	0.01	0.09	0.04	0.01	0.07	0.04	0	0.35	0.71	0.9	0.17	0.89	0.34	0.14	0.09	0.7	0.3	0.02	0.63	0.16
Aspartate,_asparagine,_glutamate,_and_glutamine_metabolism (PWC)	0.87	0.67	0.92	0.65	0	0.76	0.11	0.67	0.92	0.87	0.94	0.82	0.95	0.91	0	0.96	0.92	0.24	0	0.94	0.4	0.94	0.89	0.92	0.96	0.94	0.8	0.01	0.99	0.92	0.85	0.63	0.78	0.86	0.97	0.94	0	0	0	0.5	0	0	0.4	0	0	0	0.84	0	0.85
Translocation_of_ZAP-70_to_Immunological_synapse (PWC)	0.76	0.7	0.78	0.72	1	0.97	0.76	0.49	0.78	0.97	0.73	0.47	0.71	0.51	0.99	0.62	0.79	0.67	0.93	0.79	0.87	0.87	0.89	0.27	0.65	0.64	0.93	0.92	0.51	0.59	0.82	0.31	0.87	0.61	0.42	0.19	0.97	1	1	0.84	0.99	0.92	0.43	0.96	0.96	0.94	0.93	0.97	0.47
Hemostasis (PWC)	0	0	0	0	0.06	0	0	0	0	0	0	0	0	0	0.36	0	0	0.02	0	0	0	0	0	0	0	0	0	0	0	0	0	0	0	0	0	0	0.64	0.08	0.53	0	0.66	0.25	0	0.03	0.3	0.09	0	0.08	0
Formation_of_Fibrin_Clot_(Clotting_Cascade) (PWC)	0.16	0.03	0.01	0.12	0.47	0.04	0.02	0.04	0.07	0.02	0.18	0.13	0	0.04	0.35	0.02	0.09	0.07	0.69	0.04	0	0	0.07	0.06	0.05	0.1	0.01	0.04	0.01	0.02	0.15	0	0.01	0.05	0	0.08	0.78	0.63	0.95	0.06	0.45	0.4	0.14	0.29	0.88	0.65	0	0.7	0.01
Extrinsic_Pathway (PWC)	0.52	0.28	0.11	0.42	0.73	0.2	0.2	0.02	0.48	0.33	0.37	0.51	0.12	0.38	0.78	0.04	0.45	0.29	0.77	0.29	0.03	0	0.19	0.4	0.41	0.53	0.16	0.03	0.15	0.17	0.3	0.04	0.12	0.15	0.03	0.57	0.91	0.85	0.98	0.23	0.69	0.77	0.39	0.52	0.99	0.8	0.1	0.86	0.13
Formation_of_Platelet_plug (PWC)	0.01	0	0	0.01	0.13	0	0	0	0	0.01	0	0	0	0	0.17	0	0	0.01	0.06	0	0	0	0	0	0	0	0	0.04	0	0	0	0	0	0	0	0	0.24	0.12	0.22	0.02	0.45	0.4	0.01	0.01	0.22	0.08	0	0.08	0
Platelet_Activation (PWC)	0.01	0	0	0	0.05	0	0	0	0	0	0	0	0	0	0.05	0	0	0	0.01	0	0	0	0	0	0	0	0	0	0	0	0	0	0	0	0	0	0.08	0.02	0.07	0	0.08	0.09	0.01	0.01	0.01	0.01	0	0.02	0
Platelet_Aggregation_(Plug_Formation) (PWC)	0.97	0.84	0.17	0.7	1	0.61	0.97	0.29	0.59	0.96	0.83	0.67	0.84	0.6	1	0.57	0.94	0.99	0.73	0.93	0.65	0.1	0.58	0.7	0.76	0.99	0.56	0.59	0.8	0.6	0.62	0.08	0.5	0.69	0.75	0.48	1	1	1	0.48	1	1	0.77	0.98	0.99	1	0.71	1	0.79
Signaling_by_PDGF (PWC)	0.93	0.4	0.66	0.74	0.74	0.23	0.72	0.95	0.52	0.32	0.54	0.49	0.27	0.51	0.88	0.54	0.6	0.85	0.71	0.53	0.64	0.36	0.14	0.52	0.4	0.67	0.14	0.82	0.23	0.45	0.62	0.53	0.26	0.77	0.35	0.51	0.76	0.71	0.42	0.75	0.94	0.92	0.58	0.86	0.76	0.35	0.29	0.64	0.86
Pausing_and_recovery_of_Tat-mediated_HIV-1_elongation (PWC)	0.6	0.32	0.59	0.7	0.77	0.57	0.62	0.6	0.54	0.55	0.48	0.65	0.46	0.54	0.13	0.65	0.46	0.79	0.37	0.53	0.71	0.48	0.5	0.48	0.6	0.47	0.43	0.54	0.53	0.42	0.72	0.63	0.45	0.74	0.49	0.62	0.68	0.77	0.31	0.29	0.87	0.82	0.79	0.64	0.45	0.57	0.37	0.08	0.16
Branched-chain_amino_acid_catabolism (PWC)	0.01	0.03	0.01	0	0	0.01	0	0.04	0	0.04	0.28	0	0.03	0.1	0	0.01	0	0	0	0.16	0.04	0.05	0.12	0.1	0	0.02	0.02	0	0.1	0.27	0.02	0	0.14	0	0.1	0.98	0	0	0	0	0	0	0	0	0	0	0.11	0	0
Alanine_metabolism (PWC)	0.85	0.52	0.91	0.83	0	0.77	0.25	0.82	0.87	0.77	0.9	0.96	0.95	0.96	0	0.88	0.89	0.41	0	0.9	0.45	0.95	0.85	0.92	0.97	0.86	0.74	0.09	0.98	0.9	0.95	0.82	0.77	0.87	0.92	0.98	0	0	0	0.54	0	0	0.73	0	0	0	0.81	0	0.72
Caspase-8_is_formed_from_procaspase-8 (PWC)	0.9	0.57	0.72	0.8	0.87	0.89	0.85	0.86	0.71	0.7	0.84	0.76	0.86	0.75	0.55	0.57	0.82	0.78	0.73	0.65	0.82	0.63	0.79	0.42	0.57	0.8	0.34	0.61	0.78	0.96	0.92	0.86	0.85	0.87	0.5	0.68	0.82	0.46	0.2	0.75	0.6	0.55	0.82	0.65	0.86	0.33	0.39	0.75	0.18
RNA_Polymerase_I_Transcription (PWC)	0.7	0.79	0.75	0.4	0.61	0.81	0.6	0.7	0.62	0.68	0.62	0.38	0.74	0.73	0.68	0.36	0.61	0.64	0.84	0.61	0.52	0.66	0.55	0.43	0.61	0.66	0.53	0.48	0.63	0.66	0.74	0.54	0.7	0.34	0.44	0.89	0.44	0.67	0.58	0.73	0.92	0.51	0.52	0.49	0.82	0.76	0.58	0.76	0.08
Immunoregulatory_interactions_between_a_Lymphoid_and_a_non-Lymphoid_cell (PWC)	0	0	0	0	0	0	0	0	0	0	0	0	0	0	0	0	0	0	0	0	0	0	0	0	0	0	0	0	0	0	0	0	0	0	0	0	0.04	0.04	0.08	0	0.22	0.04	0	0.02	0.27	0.03	0	0	0
Signaling_in_Immune_system (PWC)	0	0	0	0	0	0	0	0	0	0	0	0	0	0	0	0	0	0	0	0	0	0	0	0	0	0	0	0	0	0	0	0	0	0	0	0	0.5	0.03	0.13	0	0.37	0.06	0	0	0.23	0.01	0	0.02	0
TCR_signaling (PWC)	0.53	0.51	0.6	0.7	0.88	0.73	0.8	0.31	0.54	0.8	0.65	0.45	0.46	0.53	1	0.51	0.43	0.53	0.86	0.75	0.83	0.59	0.67	0.23	0.55	0.45	0.87	0.92	0.38	0.61	0.72	0.3	0.61	0.63	0.44	0.15	0.98	0.98	1	0.82	0.98	0.97	0.24	0.9	0.97	0.89	0.87	0.97	0.33
Steroid_hormones (PWC)	0.13	0.27	0.02	0.04	0.11	0.19	0.24	0.11	0.68	0.41	0.43	0.35	0.31	0.1	0.23	0.17	0.21	0.19	0.52	0.28	0.01	0.13	0.34	0.19	0.28	0.43	0.08	0.08	0.47	0.45	0.33	0.13	0.64	0.22	0.3	0.37	0.86	0.3	0.91	0.65	0.09	0.73	0.27	0.1	0.13	0.07	0.57	0.21	0.16
Extrinsic_Pathway_for_Apoptosis (PWC)	0.9	0.43	0.73	0.76	0.82	0.88	0.84	0.8	0.66	0.73	0.78	0.84	0.82	0.73	0.42	0.5	0.76	0.77	0.68	0.73	0.72	0.54	0.78	0.32	0.65	0.78	0.35	0.49	0.75	0.95	0.9	0.75	0.74	0.76	0.58	0.65	0.85	0.55	0.28	0.74	0.55	0.52	0.8	0.68	0.82	0.23	0.38	0.68	0.14
Pausing_and_recovery_of_HIV-1_elongation (PWC)	0.6	0.31	0.6	0.66	0.68	0.57	0.7	0.73	0.57	0.39	0.56	0.58	0.43	0.47	0.14	0.54	0.39	0.73	0.44	0.44	0.71	0.46	0.53	0.42	0.47	0.48	0.35	0.51	0.48	0.38	0.69	0.63	0.51	0.8	0.53	0.7	0.71	0.62	0.24	0.32	0.85	0.81	0.71	0.67	0.51	0.65	0.33	0.29	0.14
Integration_of_energy_metabolism (PWC)	0.86	0.57	0.89	0.46	0	0.68	0.09	0.2	0.4	0.8	0.91	0.82	0.79	0.87	0	0.83	0.94	0.12	0	0.87	0.21	0.92	0.7	0.8	0.84	0.81	0.34	0.01	0.94	0.95	0.77	0.34	0.64	0.61	0.84	0.96	0	0	0	0.11	0	0	0.21	0	0	0	0.89	0	0.73
PP2A-mediated_dephosphorylation_of_key_metabolic_factors (PWC)	0.9	0.64	0.93	0.73	0	0.8	0.16	0.68	0.92	0.84	0.93	0.9	0.92	0.92	0	0.91	0.94	0.21	0	0.94	0.38	0.89	0.87	0.96	0.97	0.88	0.84	0.05	1	0.91	0.82	0.76	0.81	0.85	0.94	0.97	0	0	0	0.39	0	0	0.77	0	0	0	0.81	0	0.65
Signaling_by_Insulin_receptor (PWC)	0.55	0.37	0.43	0.65	0.3	0.5	0.54	0.72	0.33	0.67	0.47	0.7	0.62	0.5	0.68	0.5	0.39	0.6	0.62	0.45	0.57	0.51	0.55	0.5	0.48	0.36	0.32	0.65	0.72	0.69	0.64	0.51	0.63	0.62	0.53	0.46	0.85	0.89	0.67	0.5	0.93	0.85	0.55	0.49	0.81	0.71	0.57	0.81	0.41
Diabetes_pathways (PWC)	0.99	0.76	0.71	0.88	0	0.8	0.57	0.67	0.88	0.84	0.98	0.95	0.88	0.92	0	0.9	1	0.39	0.01	0.94	0.29	0.88	0.97	0.93	0.99	0.86	0.64	0.36	0.99	1	0.86	0.74	0.86	0.86	0.86	1	0	0	0	0.29	0	0	0.64	0	0	0	0.97	0	0.76
Regulation_of_IGF_Activity_by_IGFBP (PWC)	0.44	0.19	0.31	0.38	0.85	0.2	0.23	0.21	0.57	0.05	0.63	0.72	0.36	0.65	0.97	0.4	0.6	0.47	0.64	0.66	0.2	0.05	0.22	0.35	0.81	0.37	0.13	0.3	0.17	0.15	0.19	0.23	0.09	0.13	0.25	0.65	0.97	0.67	0.82	0.11	0.58	0.72	0.65	0.97	0.96	0.71	0.14	0.82	0.24
Signaling_by_GPCR (PWC)	0	0.01	0	0	0.07	0.01	0	0	0.04	0	0	0.01	0	0	0.03	0.01	0.3	0	0	0.01	0	0	0.02	0.01	0	0.08	0.03	0.01	0.01	0.01	0	0	0.01	0	0	0.01	0	0.02	0.02	0	0	0	0	0.15	0	0	0	0.01	0.01
Tat-mediated_HIV-1_elongation_arrest_and_recovery (PWC)	0.6	0.3	0.63	0.61	0.75	0.48	0.77	0.71	0.48	0.38	0.48	0.67	0.43	0.5	0.15	0.62	0.5	0.74	0.54	0.4	0.67	0.5	0.53	0.48	0.57	0.41	0.39	0.56	0.53	0.38	0.78	0.58	0.48	0.66	0.47	0.6	0.6	0.69	0.33	0.26	0.79	0.77	0.71	0.65	0.4	0.68	0.32	0.19	0.15
Phase_1_functionalization (PWC)	0.09	0	0.06	0.04	0.02	0.07	0.02	0.02	0	0.01	0.06	0.02	0	0.04	0.44	0.01	0.04	0.05	0.25	0.06	0	0.02	0.01	0.07	0.04	0	0	0.09	0	0.06	0.01	0.09	0.01	0.08	0.07	0.01	0.22	0.16	0.66	0	0.12	0.28	0.01	0.07	0.39	0.28	0	0.54	0.04
Signaling_by_EGFR (PWC)	0.72	0.12	0.24	0.66	0.53	0.42	0.62	0.87	0.45	0.35	0.29	0.69	0.08	0.08	0.47	0.46	0.22	0.62	0.17	0.41	0.78	0.43	0.35	0.59	0.59	0.36	0.05	0.8	0.27	0.24	0.57	0.64	0.2	0.78	0.36	0.54	0.7	0.46	0.33	0.34	0.32	0.69	0.44	0.32	0.4	0.12	0.17	0.39	0.68
EGFR_interacts_with_phospholipase_C-gamma (PWC)	0.45	0.29	0.77	0.53	0.66	0.72	0.82	0.65	0.73	0.66	0.56	0.76	0.38	0.71	0.39	0.76	0.39	0.7	0.37	0.45	0.68	0.15	0.48	0.81	0.49	0.71	0.31	0.89	0.36	0.32	0.46	0.69	0.6	0.8	0.45	0.9	0.69	0.16	0.24	0.42	0.29	0.84	0.59	0.97	0.34	0.25	0.46	0.1	0.45
Elongation_arrest_and_recovery (PWC)	0.26	0.2	0.4	0.42	0.17	0.1	0.34	0.66	0.31	0.21	0.22	0.12	0.27	0.14	0.04	0.15	0.23	0.31	0.11	0.17	0.22	0.34	0.17	0.04	0.1	0.1	0.14	0.1	0.31	0.06	0.42	0.41	0.15	0.13	0.12	0.35	0.59	0.44	0.03	0.28	0.89	0.72	0.19	0.44	0.44	0.31	0.3	0.03	0.19
APC-Cdc20_mediated_degradation_of_Nek2A (PWC)	1	1	1	0.97	0.99	1	0.98	0.97	1	0.97	0.98	1	1	0.99	0.87	1	1	0.99	1	0.99	0.89	0.98	1	0.95	1	0.99	1	0.98	1	0.98	0.99	0.98	0.98	0.98	0.94	0.98	0.96	1	0.99	0.98	0.95	0.98	1	1	0.97	0.96	0.99	0.99	0.99
Apoptosis (PWC)	0.92	0.57	0.74	0.91	0.86	0.91	0.82	0.77	0.84	0.83	0.84	0.94	0.89	0.83	0.5	0.65	0.86	0.84	0.76	0.82	0.86	0.78	0.81	0.43	0.74	0.88	0.36	0.58	0.89	0.93	0.98	0.77	0.83	0.85	0.69	0.64	0.8	0.41	0.32	0.84	0.6	0.48	0.87	0.78	0.79	0.35	0.54	0.69	0.14
Hormone_biosynthesis (PWC)	0.09	0.14	0.02	0.03	0.12	0.11	0.08	0.03	0.27	0.24	0.12	0.13	0.06	0.06	0.48	0.07	0.19	0.11	0.04	0.26	0	0.05	0.03	0.06	0.08	0.19	0.1	0.02	0.06	0.13	0.2	0.01	0.04	0.18	0.18	0	0.1	0.03	0.88	0.4	0.23	0.19	0.14	0.03	0.13	0.08	0.27	0.1	0.01
Metabolism_of_carbohydrates (PWC)	0.85	0.84	0.83	0.86	0	0.81	0.46	0.93	0.94	0.97	0.91	0.88	0.89	0.9	0	0.87	0.91	0.69	0	0.85	0.46	0.87	0.82	0.92	0.9	0.91	0.82	0.88	0.95	0.96	0.89	0.83	0.8	0.77	0.88	0.98	0	0	0	0.87	0	0	0.96	0.01	0	0	0.88	0	0.96
Metabolism_of_amino_acids (PWC)	0.91	0.86	0.91	0.85	0	0.9	0.75	0.88	0.91	0.96	0.91	0.92	0.85	0.9	0	0.95	0.87	0.81	0.01	0.88	0.46	0.89	0.96	0.96	0.87	0.89	0.77	0.25	0.95	0.91	0.93	0.89	0.9	0.88	0.91	0.98	0	0	0	0.97	0	0	0.55	0	0	0	0.89	0	0.45
Transcription (PWC)	0.18	0.07	0.3	0.17	0.07	0.07	0.15	0.43	0.08	0.07	0.1	0.1	0.08	0.1	0.01	0	0.14	0.24	0.08	0.12	0.14	0.17	0.04	0.04	0.06	0.04	0.1	0.1	0.12	0.06	0.29	0.16	0.03	0.21	0.01	0.27	0.43	0.22	0.01	0.16	0.97	0.5	0.08	0.27	0.33	0.22	0.11	0.03	0.05
Cell_Cycle_Checkpoints (PWC)	0.99	0.99	0.99	1	0.98	1	0.99	0.98	0.98	0.99	1	0.98	0.99	0.98	0.96	0.98	0.96	0.99	1	1	0.89	0.99	0.99	0.99	0.96	0.99	0.99	1	0.97	1	1	0.98	0.99	0.99	0.97	0.99	1	1	0.99	1	1	1	1	1	0.99	0.99	0.99	1	0.98
DNA_Replication (PWC)	0.99	0.99	1	1	0.99	1	1	1	1	0.99	1	0.99	0.99	0.96	1	0.99	0.99	1	0.98	1	0.93	0.97	1	0.99	1	0.99	1	0.99	0.99	1	0.98	0.97	1	0.99	0.97	0.99	1	0.99	1	1	1	0.99	1	1	0.98	1	1	1	0.98
HIV_Infection (PWC)	0.76	0.75	0.74	0.73	0.71	0.8	0.8	0.86	0.9	0.83	0.87	0.67	0.75	0.72	0.26	0.62	0.79	0.93	0.68	0.7	0.84	0.73	0.77	0.56	0.69	0.69	0.53	0.68	0.74	0.84	0.82	0.68	0.78	0.86	0.67	0.53	0.86	0.55	0.22	0.76	0.99	0.98	0.76	0.85	0.9	0.68	0.75	0.56	0.27
Metabolism_of_nitric_oxide (PWC)	0.36	0.23	0.24	0.12	0.06	0.08	0.1	0.47	0.48	0.24	0.15	0.05	0.2	0.58	0.19	0.36	0.16	0.08	0.18	0.17	0.72	0.34	0.23	0.38	0.34	0.55	0.08	0.27	0.39	0.33	0.21	0.5	0.39	0.19	0.28	0.56	0.1	0	0.01	0.53	0	0.39	0.54	0.16	0.02	0.18	0.22	0.04	0.51
Metabolism_of_vitamins_and_cofactors (PWC)	0.09	0.04	0.03	0.1	0.15	0.09	0.12	0.06	0.18	0.31	0.1	0.1	0.11	0.15	0.95	0.1	0.19	0.16	0.85	0.09	0.11	0.21	0.27	0.12	0.11	0.14	0.12	0.23	0.52	0.19	0.07	0.06	0.2	0.11	0.13	0.67	0.65	0.97	0.98	0.11	0.87	0.59	0.11	0.46	0.7	0.91	0.18	0.95	0.33
Ceramide_signaling_pathway (PWC)	0.27	0.1	0.27	0.06	0.08	0.32	0.24	0.12	0.19	0.19	0.27	0.14	0.14	0.19	0.43	0.16	0.03	0.14	0.35	0.29	0.45	0.07	0.16	0.05	0.21	0.37	0.25	0.05	0.24	0.09	0.19	0.04	0.15	0.61	0.17	0.13	0.52	0.24	0.41	0.12	0.63	0.46	0.47	0.08	0.36	0.54	0.06	0.42	0.01
Visual_signal_transduction:_Cones (PWC)	0.25	0.33	0.29	0.63	0.64	0.33	0.7	0.75	0.22	0.5	0.38	0.7	0.49	0.44	0.25	0.48	0.4	0.44	0.28	0.47	0.08	0.66	0.55	0.31	0.44	0.21	0.61	0.14	0.78	0.73	0.56	0.13	0.41	0.47	0.59	0	0.1	0.18	0.31	0.45	0.02	0.39	0.46	0.16	0.03	0.23	0.08	0.18	0.2
RXR_and_RAR_hetrodimerization_with_other_nuclear_receptor (PWC)	0.19	0	0.44	0.21	0.15	0	0.14	0.66	0.12	0.01	0.37	0.24	0.04	0.07	0.39	0.06	0.04	0.13	0.14	0.24	0.3	0.1	0.01	0.02	0.15	0.04	0.17	0.16	0.11	0.1	0.17	0.19	0.11	0.37	0.05	0.2	0.73	0.27	0.5	0.03	0.85	0.83	0.43	0.47	0.61	0.79	0.3	0.35	0.2
Aurora_B_signaling (PWC)	1	0.94	0.99	1	0.98	0.98	0.99	0.99	0.99	1	0.99	1	1	0.99	0.95	1	1	0.99	1	1	0.97	0.99	0.89	0.99	0.99	0.96	1	0.98	0.98	1	1	0.99	0.88	0.99	0.97	0.98	0.98	1	1	1	1	1	1	1	1	0.99	0.99	0.99	0.99
IL2_signaling_events_mediated_by_PI3K (PWC)	0.06	0	0.02	0.02	0.46	0.04	0.36	0.33	0.02	0.14	0.05	0.11	0.01	0.01	0.59	0.07	0.02	0	0.11	0.03	0.29	0	0.03	0	0.16	0	0.05	0.27	0.04	0	0.04	0	0.05	0.31	0.01	0.12	0.78	0.18	0.73	0.22	0.8	0.96	0.08	0.27	0.97	0.72	0.01	0.71	0.31
Syndecan-4-mediated_signaling_events (PWC)	0.58	0.61	0.55	0.74	0.96	0.57	0.93	0.82	0.97	0.7	0.74	0.98	0.37	0.85	0.97	0.91	0.98	0.82	0.77	0.9	0.87	0.23	0.44	0.97	0.98	0.98	0.84	0.75	0.59	0.38	0.68	0.59	0.36	0.76	0.8	0.59	0.85	0.95	0.95	0.89	0.91	0.96	0.94	0.79	0.95	0.95	0.53	0.95	0.91
Trk_receptor_signaling_mediated_by_the_MAPK_pathway (PWC)	0.3	0.15	0.37	0.28	0.09	0.19	0.29	0.36	0.38	0.12	0.2	0.07	0.16	0.28	0.43	0.25	0.2	0.32	0.21	0.27	0.12	0.63	0.5	0.31	0.39	0.22	0.05	0.48	0.44	0.07	0.46	0.16	0.41	0.23	0.38	0.6	0.5	0.43	0.6	0.04	0.6	0.5	0.46	0.58	0.75	0.43	0.34	0.56	0.58
Presenilin_action_in_Notch_and_Wnt_signaling (PWC)	0.63	0.38	0.47	0.77	0.48	0.45	0.73	0.79	0.34	0.55	0.52	0.78	0.29	0.26	0.55	0.27	0.7	0.71	0.88	0.27	0.44	0.55	0.31	0.36	0.36	0.51	0.18	0.94	0.35	0.23	0.44	0.68	0.22	0.73	0.61	0.67	1	0.89	0.97	0.48	0.93	0.98	0.69	0.99	0.98	0.94	0.36	0.77	0.78
IL1-mediated_signaling_events (PWC)	0.28	0	0.21	0.05	0.72	0.01	0.32	0.52	0.02	0.17	0.55	0.3	0.01	0.09	0.85	0.06	0.01	0.03	0.02	0.11	0.08	0.03	0.22	0.03	0.13	0.02	0.19	0.75	0	0.03	0.11	0.01	0.24	0.79	0.07	0.14	0.98	0.53	1	0.34	0.98	0.9	0.7	0.8	0.91	0.88	0.26	0.86	0.46
Sumoylation_by_RanBP2_regulates_transcriptional_repression (PWC)	0.91	0.86	0.87	0.86	0.77	0.94	0.87	0.78	0.95	0.95	0.89	0.9	0.88	0.89	0.81	0.84	0.92	0.83	0.8	0.89	0.54	0.9	0.91	0.89	0.89	0.94	0.87	0.83	0.93	0.84	0.72	0.87	0.9	0.81	0.91	0.9	0.78	0.87	0.64	0.88	0.92	0.82	0.91	0.71	0.81	0.83	0.88	0.78	0.67
Canonical_NF-kappaB_pathway (PWC)	0.02	0	0.1	0.01	0.29	0	0.07	0.07	0.02	0.04	0.06	0.04	0	0	0.42	0.11	0.01	0	0.18	0.06	0.09	0.01	0.01	0	0.01	0	0.02	0.1	0.02	0.02	0.02	0	0	0.07	0.02	0.01	0.77	0.44	0.68	0.17	0.86	0.79	0.07	0.05	0.91	0.64	0	0.48	0.06
Thromboxane_A2_receptor_signaling (PWC)	0.03	0	0.11	0	0.2	0.01	0.25	0.12	0.04	0.03	0	0.01	0	0.01	0.58	0.08	0.01	0.01	0.12	0.02	0.06	0	0	0.02	0.04	0.06	0	0.21	0.01	0	0.03	0	0.04	0.28	0.01	0.26	0.52	0.54	0.37	0.02	0.25	0.5	0.05	0.45	0.07	0.08	0	0.21	0.08
VEGFR1_specific_signals (PWC)	0.29	0.17	0.18	0.36	0.08	0	0.44	0.37	0.09	0.03	0.01	0.33	0.01	0.13	0.36	0.23	0.06	0.37	0.26	0.02	0.75	0.01	0.02	0.45	0	0.05	0.02	0.77	0.07	0.04	0.2	0.2	0.05	0.47	0.13	0.66	0.57	0.31	0.17	0.35	0.51	0.58	0.39	0.62	0.36	0.27	0.13	0.35	0.4
Paxillin-independent_events_mediated_by_a4b1_and_a4b7 (PWC)	0.89	0.22	0.36	0.73	0.18	0.23	0.65	0.65	0.27	0.58	0.26	0.79	0.09	0.1	0.85	0.56	0.77	0.34	0.51	0.25	0.63	0.16	0.02	0.15	0.29	0.26	0.13	0.24	0.06	0.11	0.36	0.12	0.06	0.91	0.44	0.69	0.95	0.88	0.9	0.09	0.78	0.93	0.64	0.9	0.98	0.88	0.09	0.94	0.58
Role_of_Calcineurin-dependent_NFAT_signaling_in_lymphocytes (PWC)	0.29	0.27	0.23	0.22	0.64	0.19	0.28	0.65	0.05	0.28	0.64	0.27	0.09	0.29	1	0.17	0.03	0.09	0.65	0.43	0.25	0.48	0.32	0.1	0.33	0.16	0.36	0.47	0.07	0.27	0.72	0.22	0.18	0.7	0.23	0.63	0.98	0.79	0.99	0.39	0.99	0.92	0.63	0.97	0.96	1	0.16	0.96	0.05
Class_I_PI3K_signaling_events_mediated_by_Akt (PWC)	0.38	0.04	0.45	0.52	0.45	0.16	0.65	0.62	0.12	0.27	0.25	0.22	0.07	0.13	0.15	0.28	0.35	0.1	0.17	0.31	0.3	0.07	0.31	0.21	0.33	0.18	0.05	0.21	0.12	0.24	0.34	0.19	0.07	0.6	0.46	0.68	0.74	0.36	0.32	0.21	0.89	0.77	0.56	0.44	0.83	0.62	0.3	0.59	0.32
Angiopoietin_receptor_Tie2-mediated_signaling (PWC)	0.75	0.01	0.3	0.33	0.6	0	0.74	0.65	0.18	0.53	0.01	0.67	0.03	0	0.74	0.5	0.02	0.28	0.88	0.11	0.87	0.01	0.02	0.35	0.14	0.14	0.12	0.91	0	0	0.13	0.19	0.02	0.66	0.12	0.43	0.65	0.89	0.51	0.2	0.94	0.93	0.85	0.92	0.68	0.95	0.06	0.9	0.37
IFN-gamma_pathway (PWC)	0.44	0.03	0.6	0.37	0.88	0.04	0.86	0.93	0.14	0.16	0.27	0.57	0.05	0.15	0.86	0.36	0.11	0.13	0.01	0.09	0.57	0.03	0.21	0.06	0.55	0.11	0.22	0.8	0	0.01	0.12	0.45	0.13	0.9	0.25	0.41	0.76	0.7	0.83	0.24	0.96	0.82	0.69	0.92	0.87	0.88	0.25	0.75	0.12
Ras_signaling_in_the_CD4+_TCR_pathway (PWC)	0.06	0.33	0.18	0.16	0.79	0.45	0.57	0.34	0.18	0.1	0.61	0.48	0.21	0.19	0.74	0.09	0.14	0.18	0.23	0.3	0.13	0.52	0.3	0.13	0.42	0.1	0.21	0.74	0.02	0.17	0.64	0.17	0.42	0.16	0.32	0.45	0.7	0.12	0.63	0.82	0.67	0.82	0.64	0.86	0.72	0.67	0.05	0.21	0.17
Hedgehog_signaling_events_mediated_by_Gli_proteins (PWC)	0.95	0.51	0.27	0.8	0.96	0.25	0.7	1	0.65	0.13	0.49	0.78	0.19	0.66	0.79	0.61	0.71	0.74	0.74	0.51	0.72	0.08	0.06	0.46	0.76	0.74	0.07	0.78	0.29	0.29	0.78	0.63	0.25	0.85	0.64	0.57	0.98	0.86	0.84	0.22	0.9	0.91	0.74	0.93	0.92	0.9	0.28	0.91	0.89
Hypoxic_and_oxygen_homeostasis_regulation_of_HIF-1-alpha (PWC)	0.02	0.11	0.01	0.11	0.99	0	0.37	0.21	0.01	0.1	0.06	0.12	0.07	0	1	0.15	0.08	0	0.98	0.03	0	0	0.08	0.14	0.23	0.17	0	1	0.07	0.05	0	0.05	0.22	0.07	0.08	0.82	1	1	1	0	1	1	0.48	1	1	1	0	1	0.2
FOXA2_and_FOXA3_transcription_factor_networks (PWC)	0.98	0.77	0.92	0.98	0.68	0.97	0.96	0.86	0.69	0.36	1	1	0.92	0.93	0.95	0.63	0.29	0.73	0.96	0.81	0.94	0.98	1	1	0.4	0.28	0.75	0.98	1	1	0.74	0.98	0.86	0.85	0.95	0.93	0.96	1	0.94	0.44	0.33	1	0.85	0.92	0.96	0.96	0.74	0.93	0.69
Signaling_events_mediated_by_PTP1B (PWC)	0.37	0.14	0.12	0.18	0.79	0.19	0.45	0.58	0.37	0.24	0.4	0.41	0.29	0.18	0.66	0.33	0.47	0.2	0.09	0.33	0.24	0	0.14	0.16	0.46	0.36	0.08	0.18	0.21	0.25	0.13	0.07	0.24	0.54	0.5	0.33	0.72	0.36	0.18	0.25	0.77	0.9	0.53	0.7	0.73	0.41	0.46	0.67	0.33
BMP_receptor_signaling (PWC)	0.97	0.72	0.98	0.88	0.94	0.58	0.88	0.83	0.62	0.76	0.98	0.88	0.28	0.61	1	0.52	0.16	0.64	0.62	0.88	0.85	0.93	0.44	0.73	0.96	0.74	0.79	0.92	0.08	0.58	0.96	0.93	0.86	0.95	0.46	0.94	1	0.97	1	0.93	1	0.99	0.95	1	1	0.99	0.62	1	0.9
EPHB_forward_signaling (PWC)	0.26	0.28	0.45	0.3	0.36	0.01	0.68	0.19	0.16	0.21	0.05	0.64	0.02	0.26	0.7	0.33	0.05	0.1	0.92	0.1	0.43	0	0.08	0.16	0.13	0.22	0.12	0.42	0.06	0.03	0.12	0.14	0.04	0.8	0.14	0.24	0.63	0.77	0.73	0.11	0.88	0.67	0.76	0.51	0.97	0.62	0.02	0.95	0.65
PDGFR-beta_signaling_pathway (PWC)	0.76	0.35	0.49	0.54	0.2	0.27	0.62	0.75	0.62	0.48	0.57	0.53	0.47	0.48	0.56	0.49	0.35	0.2	0.29	0.39	0.72	0.21	0.16	0.41	0.49	0.3	0.12	0.58	0.43	0.28	0.43	0.57	0.12	0.66	0.5	0.13	0.74	0.32	0.31	0.39	0.82	0.8	0.62	0.49	0.67	0.39	0.26	0.66	0.46
VEGFR3_signaling_in_lymphatic_endothelium (PWC)	0.68	0.07	0.16	0.61	0.49	0.04	0.44	0.86	0.56	0.15	0.03	0.41	0.04	0.09	1	0.43	0.22	0.83	0.72	0.31	0.68	0.01	0	0.01	0.27	0.24	0.01	0.71	0.04	0.01	0.29	0.07	0.02	0.76	0.32	0.2	0.94	0.99	0.93	0.12	0.97	0.95	0.68	0.89	0.93	0.94	0.03	0.93	0.54
IL27-mediated_signaling_events (PWC)	0	0.01	0	0	0.23	0	0.1	0	0.06	0.1	0	0.01	0	0	0.88	0	0	0	0.2	0	0	0	0	0	0	0	0.01	0.1	0	0	0.03	0	0.07	0.02	0	0.02	0.56	0.82	0.55	0.04	0.53	0.63	0.03	0.54	0.93	0.53	0.22	0.34	0.06
IL12-mediated_signaling_events (PWC)	0	0	0	0	0.02	0	0	0	0	0	0	0	0	0	0.07	0	0	0	0	0	0	0	0	0	0	0	0	0.02	0	0	0	0	0	0	0	0	0.81	0.06	0.52	0	0.62	0.82	0	0.14	0.54	0.17	0	0.09	0
amb2_Integrin_signaling (PWC)	0.43	0.01	0.01	0.08	0.9	0	0.19	0.29	0.2	0.07	0.17	0.49	0.01	0.06	0.99	0.02	0.23	0.23	0.37	0.03	0.27	0.01	0	0.4	0.04	0.1	0.02	0.59	0	0	0.29	0.11	0.1	0.71	0.13	0.14	0.99	0.98	1	0.01	0.98	0.96	0.34	0.9	0.99	0.9	0.17	0.91	0.35
Insulin_Pathway (PWC)	0.1	0.01	0.11	0.21	0.03	0.01	0.48	0.7	0.1	0.01	0.01	0	0.04	0.02	0.09	0.15	0.03	0.04	0.08	0.01	0.26	0	0.15	0.07	0.11	0.09	0	0.55	0.2	0.02	0.03	0.04	0.1	0.24	0.05	0.2	0.19	0.15	0.06	0.02	0.86	0.41	0.15	0.21	0.24	0.15	0.01	0.24	0.12
Alpha-synuclein_signaling (PWC)	0.85	0.41	0.02	0.26	0.78	0.46	0.48	0.69	0.63	0.81	0.38	0.59	0.44	0.56	0.55	0.76	0.53	0.44	0.13	0.49	0.54	0.58	0.46	0.42	0.61	0.66	0.36	0.81	0.61	0.52	0.38	0.27	0.5	0.84	0.59	0.14	0.71	0.05	0.6	0.55	0.2	0.34	0.56	0.76	0.13	0.34	0.58	0.52	0.37
Osteopontin-mediated_events (PWC)	0.01	0.01	0.02	0	0.26	0.01	0.12	0.2	0	0.01	0.04	0.05	0.04	0.01	0.31	0.02	0.02	0.03	0.16	0.02	0.06	0	0	0	0.05	0	0	0	0	0	0.01	0.03	0.04	0.06	0.07	0.06	0.81	0.12	0.44	0.01	0.83	0.33	0.21	0.49	0.74	0.15	0	0.39	0.01
Retinoic_acid_receptors-mediated_signaling (PWC)	0.82	0.45	0.68	0.88	0.63	0.32	0.89	0.91	0.64	0.53	0.58	0.86	0.29	0.39	0.76	0.59	0.35	0.76	0.49	0.51	0.73	0.67	0.32	0.45	0.58	0.39	0.22	0.79	0.46	0.61	0.81	0.8	0.3	0.84	0.39	0.37	0.92	0.81	0.66	0.67	0.89	0.97	0.83	0.79	0.86	0.92	0.65	0.84	0.21
Signaling_events_mediated_by_VEGFR1_and_VEGFR2 (PWC)	0.54	0	0.03	0.05	0.17	0	0.31	0.56	0.02	0.13	0	0.07	0	0	0.53	0.17	0.01	0.01	0.13	0.02	0.48	0	0	0.04	0	0.02	0	0.83	0	0	0.06	0.02	0.01	0.55	0	0.02	0.26	0.17	0.2	0	0.4	0.64	0.14	0.48	0.18	0.03	0.02	0.31	0.03
Signaling_events_mediated_by_the_Hedgehog_family (PWC)	0.87	0.79	0.16	0.88	0.78	0.37	0.89	0.84	0.4	0.08	0.52	0.87	0.14	0.59	1	0.57	0.51	0.82	0.93	0.35	0.78	0.03	0.03	0.38	0.54	0.68	0.07	0.91	0.19	0.1	0.87	0.4	0.04	0.97	0.71	0.57	0.99	0.81	0.89	0.33	0.94	0.92	0.91	0.95	0.99	0.95	0.22	0.95	0.85
Aurora_A_signaling (PWC)	0.71	0.05	0.85	0.77	0.91	0.72	0.92	0.89	0.46	0.52	0.57	0.96	0.35	0.32	0.96	0.63	0.4	0.34	0.58	0.66	0.62	0.17	0.41	0.52	0.44	0.39	0.33	0.97	0.29	0.5	0.62	0.31	0.19	0.99	0.48	0.61	1	0.97	1	0.9	1	1	0.91	0.98	0.97	1	0.6	1	0.78
PDGFR-alpha_signaling_pathway (PWC)	0.44	0.31	0.45	0.34	0.71	0.05	0.62	0.85	0.35	0.33	0.36	0.57	0.11	0.27	0.64	0.36	0.14	0.18	0.78	0.17	0.32	0.2	0.42	0.25	0.55	0.23	0.07	0.89	0.1	0.26	0.63	0.11	0.45	0.21	0.36	0.62	0.93	0.5	0.8	0.28	0.81	0.88	0.65	0.92	0.79	0.69	0.1	0.87	0.39
Signaling_events_mediated_by_HDAC_Class_II (PWC)	0.98	0.9	0.98	0.99	0.98	1	0.96	0.97	0.99	0.99	0.96	0.99	0.91	0.95	0.91	0.95	0.96	0.97	0.96	0.95	0.99	0.98	0.9	0.95	0.98	0.95	0.91	0.95	0.95	0.96	0.99	0.99	0.9	0.97	0.97	0.85	0.95	0.93	0.67	0.92	0.92	0.98	0.98	0.95	0.92	0.92	0.95	0.78	0.94
a6b1_and_a6b4_Integrin_signaling (PWC)	0.59	0.23	0.91	0.41	0.98	0.54	0.97	0.3	0.24	0.37	0.83	0.59	0.05	0.4	0.19	0.61	0.22	0.7	0.17	0.34	0.81	0.13	0.85	0.21	0.22	0.58	0.36	0.56	0.2	0.4	0.08	0.44	0.4	0.8	0.3	0.41	0.68	0.51	0.11	0.63	0.68	1	0.89	0.92	0.49	0.68	0.48	0.65	0.88
Noncanonical_Wnt_signaling_pathway (PWC)	0.81	0.57	0.69	0.71	0.64	0.53	0.79	0.91	0.62	0.66	0.51	0.66	0.65	0.49	0.5	0.75	0.31	0.71	0.78	0.66	0.83	0.74	0.25	0.6	0.48	0.51	0.25	0.78	0.68	0.49	0.73	0.77	0.39	0.7	0.69	0.7	0.89	0.8	0.6	0.41	0.98	0.72	0.75	0.73	0.73	0.6	0.64	0.77	0.87
Calcineurin-regulated_NFAT-dependent_transcription_in_lymphocytes (PWC)	0.08	0.11	0.02	0.05	0.08	0	0.09	0.19	0.02	0.01	0.35	0.09	0.03	0.03	0.95	0.01	0.02	0.01	0.54	0.01	0.11	0.11	0.04	0	0.08	0	0.08	0.3	0	0.14	0.41	0.03	0.07	0.55	0.04	0.07	1	0.71	0.99	0.25	0.96	0.96	0.04	0.65	0.95	0.92	0.03	0.85	0.03
Class_I_PI3K_signaling_events (PWC)	0.3	0.03	0.38	0.32	0.59	0.1	0.71	0.78	0.15	0.24	0.1	0.3	0.11	0.02	0.92	0.29	0.18	0.08	0.16	0.15	0.38	0.03	0.12	0.03	0.32	0.1	0.13	0.74	0.01	0.08	0.3	0.05	0.08	0.7	0.26	0.21	0.93	0.7	0.84	0.41	0.98	0.86	0.62	0.75	0.92	0.69	0.21	0.58	0.06
Signaling_mediated_by_p38-gamma_and_p38-delta (PWC)	0.43	0.56	0.97	0.63	0.78	0.61	0.77	0.53	0.72	0.67	0.13	0.96	0.23	0.77	0.96	0.61	0.49	0.35	0.76	0.52	0.46	0.94	0.64	0.93	0.96	0.95	0.93	0.89	0.63	0.64	0.18	0.76	0.76	0.97	0.95	0.84	0.9	0.97	0.25	0.36	0.91	0.56	0.98	0.94	0.52	0.9	0.89	0.95	0.31
p38_MAPK_signaling_pathway (PWC)	0.72	0.49	0.94	0.72	0.95	0.4	0.67	0.74	0.34	0.5	0.89	0.75	0.32	0.52	0.95	0.39	0.16	0.23	0.4	0.83	0.71	0.74	0.4	0.57	0.87	0.4	0.76	0.83	0.17	0.58	0.74	0.77	0.94	0.93	0.65	0.62	0.99	0.88	0.98	0.73	0.96	0.93	0.94	1	0.97	0.89	0.57	0.94	0.83
Signaling_events_activated_by_Hepatocyte_Growth_Factor_Receptor_(c-Met) (PWC)	0.5	0.26	0.45	0.37	0.25	0.26	0.5	0.55	0.29	0.13	0.29	0.5	0.19	0.41	0.63	0.22	0.28	0.4	0.48	0.32	0.65	0.4	0.37	0.1	0.41	0.28	0.27	0.51	0.34	0.1	0.49	0.31	0.4	0.61	0.41	0.22	0.69	0.33	0.45	0.38	0.77	0.71	0.57	0.75	0.55	0.48	0.2	0.5	0.17
Syndecan-1-mediated_signaling_events (PWC)	0.35	0.19	0.37	0.28	0.11	0.16	0.46	0.57	0.31	0.07	0.28	0.37	0.09	0.13	0.51	0.12	0.16	0.13	0.34	0.21	0.48	0.18	0.19	0.2	0.32	0.27	0.19	0.28	0.36	0.1	0.21	0.35	0.29	0.54	0.39	0.14	0.71	0.19	0.42	0.16	0.77	0.72	0.49	0.46	0.6	0.35	0.1	0.27	0.11
Visual_signal_transduction:_Rods (PWC)	0.47	0.06	0.26	0.58	0.75	0.47	0.52	0.43	0.42	0.33	0.16	0.31	0.65	0.38	0.14	0.32	0.11	0.04	0.17	0.43	0.09	0.37	0.18	0.24	0.37	0.11	0.16	0.11	0.5	0.64	0.26	0.32	0.17	0.3	0.51	0.04	0.38	0.26	0.34	0.34	0.06	0.68	0.29	0.45	0.48	0.23	0.11	0.2	0.19
EphrinB-EPHB_pathway (PWC)	0.32	0.14	0.2	0.11	0.23	0.04	0.65	0.13	0.13	0.13	0.02	0.24	0.03	0.17	0.7	0.11	0.08	0.1	0.68	0.11	0.42	0	0.02	0.02	0.22	0.05	0.1	0.22	0.08	0.03	0.07	0.03	0.03	0.47	0.01	0.18	0.39	0.64	0.6	0.13	0.73	0.66	0.38	0.17	0.96	0.26	0.05	0.92	0.74
TNF_receptor_signaling_pathway (PWC)	0.43	0.01	0.09	0.07	0.91	0.02	0.34	0.67	0.14	0.16	0.23	0.23	0.03	0.01	0.84	0.08	0.01	0.02	0.15	0.05	0.03	0	0.13	0.03	0.07	0.02	0.09	0.74	0	0.04	0.11	0	0.26	0.65	0.12	0.15	0.99	0.36	0.93	0.22	0.99	0.91	0.6	0.94	0.9	0.88	0.11	0.67	0.08
p75(NTR)-mediated_signaling (PWC)	0.12	0.01	0.26	0.16	0.36	0.08	0.24	0.36	0.02	0.15	0.41	0.36	0	0	0.31	0.17	0.13	0.11	0.02	0.06	0.04	0.04	0.04	0.02	0.17	0.21	0	0.37	0.03	0.03	0.13	0.01	0.02	0.52	0.1	0.25	0.7	0.37	0.42	0.09	0.84	0.67	0.47	0.57	0.68	0.38	0.06	0.61	0.3
Atypical_NF-kappaB_pathway (PWC)	0.2	0.03	0.08	0.2	0.14	0.02	0.21	0.22	0.04	0.22	0.13	0.04	0.05	0.01	0.45	0.06	0.07	0.05	0.17	0.16	0.13	0	0.02	0	0.04	0.04	0.05	0.12	0.03	0.09	0.11	0.02	0.06	0.31	0.06	0.02	0.8	0.15	0.67	0.17	0.96	0.63	0.13	0.14	0.8	0.53	0.03	0.54	0.02
Regulation_of_p38-alpha_and_p38-beta (PWC)	0.83	0.3	0.84	0.58	0.98	0.34	0.5	0.77	0.41	0.49	0.78	0.62	0.26	0.43	0.97	0.29	0.18	0.25	0.34	0.69	0.38	0.43	0.34	0.44	0.64	0.3	0.49	0.84	0.1	0.55	0.53	0.69	0.7	0.89	0.54	0.66	0.97	0.71	0.98	0.71	0.93	0.91	0.75	1	0.92	0.98	0.49	0.95	0.68
IL4-mediated_signaling_events (PWC)	0.01	0.01	0	0.01	0.72	0.02	0.01	0.06	0.07	0.02	0.02	0.1	0	0.02	0.82	0	0.05	0	0.05	0.05	0	0	0	0	0.28	0.03	0.02	0.04	0.01	0	0	0.01	0	0.16	0.01	0	0.83	0.61	0.46	0.03	0.91	0.68	0.11	0.88	0.78	0.58	0.04	0.68	0
mTOR_signaling_pathway (PWC)	0.6	0.29	0.54	0.86	0.35	0.38	0.67	0.89	0.58	0.46	0.2	0.38	0.51	0.32	0.25	0.51	0.36	0.47	0.14	0.42	0.29	0.52	0.41	0.4	0.46	0.4	0.08	0.49	0.66	0.54	0.68	0.76	0.24	0.75	0.57	0.2	0.81	0.54	0.25	0.51	0.89	0.89	0.89	0.78	0.71	0.25	0.33	0.74	0.31
Caspase_cascade_in_apoptosis (PWC)	0.62	0.09	0.06	0.05	0.96	0.04	0.28	0.66	0.32	0.17	0.18	0.15	0.02	0.04	0.85	0.17	0.05	0.53	0.75	0.19	0.18	0.02	0	0.07	0.31	0.1	0.08	0.54	0.07	0.13	0.05	0.17	0.36	0.43	0.12	0.15	0.92	0.46	0.88	0.1	0.72	0.97	0.73	0.73	0.92	0.88	0.07	0.67	0.19
Neurotrophic_factor-mediated_Trk_receptor_signaling (PWC)	0.32	0.27	0.48	0.17	0.46	0.18	0.64	0.43	0.29	0.19	0.33	0.38	0.06	0.05	0.58	0.27	0.23	0.42	0.16	0.23	0.71	0.4	0.25	0.26	0.53	0.45	0.02	0.7	0.3	0.22	0.28	0.43	0.18	0.5	0.42	0.48	0.83	0.29	0.38	0.16	0.7	0.59	0.48	0.8	0.63	0.45	0.38	0.56	0.45
Regulation_of_cytoplasmic_and_nuclear_SMAD2/3_signaling (PWC)	0.94	0.29	0.73	0.85	0.92	0.42	0.79	0.87	0.69	0.39	0.86	0.84	0.37	0.73	0.95	0.7	0.47	0.85	0.25	0.65	0.83	0.79	0.62	0.38	0.85	0.58	0.66	0.79	0.09	0.27	0.6	0.75	0.84	0.94	0.77	0.81	0.95	0.94	0.94	0.92	0.97	0.79	0.83	0.97	0.92	0.88	0.86	0.93	0.9
HIV-1_Nef:_Negative_effector_of_Fas_and_TNF-alpha (PWC)	0.03	0.01	0.05	0.01	0.44	0.01	0.02	0.2	0.01	0	0.03	0.02	0.01	0	0.73	0	0.01	0	0.6	0	0.01	0	0.04	0.01	0	0	0.04	0.05	0.02	0	0	0	0.01	0.02	0	0.08	0.91	0.65	0.75	0.01	0.88	0.54	0	0.16	0.49	0.49	0.03	0.39	0
Signaling_by_Aurora_kinases (PWC)	0.99	0.29	0.89	1	0.99	0.87	0.9	1	0.93	0.94	1	1	0.67	0.53	0.99	0.95	0.7	0.8	0.99	0.91	0.95	0.64	0.61	0.7	0.93	0.75	0.82	1	0.4	0.96	0.87	0.63	0.66	1	0.7	0.85	1	0.98	0.99	0.97	1	1	1	0.98	1	1	0.84	1	1
Integrins_in_angiogenesis (PWC)	0.14	0	0	0.01	0.08	0	0.14	0.57	0.03	0	0	0.1	0.01	0	0.19	0.09	0.02	0.08	0.27	0	0.23	0	0	0.01	0.05	0.05	0	0.09	0	0	0.02	0.05	0	0.15	0.07	0.15	0.59	0.41	0.31	0.01	0.82	0.79	0.34	0.65	0.76	0.36	0	0.49	0.04
IL12_signaling_mediated_by_STAT4 (PWC)	0	0.01	0	0	0.02	0	0.02	0	0	0	0.02	0	0	0	0.15	0	0	0	0.04	0	0	0	0.02	0	0	0	0.01	0.2	0	0	0.01	0	0.03	0	0	0	0.7	0.53	0.74	0	0.51	0.8	0	0.4	0.54	0.22	0	0.1	0
ADP-ribosylation_factor_1_pathway (PWC)	0.4	0.44	0.34	0.46	0.14	0.38	0.44	0.39	0.65	0.49	0.41	0.41	0.37	0.39	0.53	0.66	0.39	0.32	0.3	0.37	0.24	0.46	0.57	0.3	0.7	0.5	0.49	0.49	0.67	0.27	0.4	0.26	0.37	0.6	0.52	0.62	0.77	0.83	0.48	0.44	0.84	0.37	0.62	0.7	0.71	0.59	0.32	0.6	0.07
Signaling_mediated_by_p38-alpha_and_p38-beta (PWC)	0.79	0.87	0.96	0.91	0.96	0.91	0.9	0.96	0.91	0.93	0.97	0.88	0.89	0.95	0.83	0.93	0.98	0.98	0.41	0.92	0.15	0.56	0.95	0.7	1	0.91	0.95	0.9	0.72	0.85	0.82	0.79	0.9	0.63	0.94	0.84	0.92	0.79	0.64	0.98	0.96	0.9	1	1	1	0.97	0.98	0.79	0.97
TGF-beta_receptor_signaling (PWC)	0.87	0.31	0.69	0.87	0.94	0.35	0.78	0.92	0.72	0.44	0.85	0.8	0.34	0.69	0.97	0.59	0.39	0.82	0.32	0.65	0.87	0.74	0.53	0.34	0.93	0.59	0.79	0.76	0.08	0.34	0.61	0.85	0.84	0.96	0.78	0.83	0.98	0.96	0.91	0.94	0.95	0.83	0.83	0.98	0.97	0.86	0.84	0.89	0.85
Syndecan-2-mediated_signaling_events (PWC)	0.73	0.82	0.44	0.68	0.86	0.17	0.79	0.67	0.75	0.74	0.74	0.72	0.68	0.79	0.96	0.79	0.49	0.6	0.61	0.76	0.51	0.06	0.58	0.82	0.82	0.96	0.73	0.88	0.66	0.57	0.12	0.57	0.96	0.8	0.8	0.41	0.93	0.9	0.93	0.75	0.93	0.95	0.89	0.7	0.97	0.82	0.72	0.99	0.92
Sphingosine_1-phosphate_(S1P)_pathway (PWC)	0.13	0.07	0.06	0.01	0.05	0.07	0.29	0.32	0.05	0.09	0.21	0.04	0.07	0.04	0.2	0.13	0.03	0.03	0.08	0.1	0.39	0.02	0.03	0.04	0.05	0.08	0.05	0.34	0.05	0.02	0.05	0	0.01	0.24	0.05	0.02	0.35	0.09	0.33	0.05	0.73	0.76	0.34	0.26	0.37	0.12	0.03	0.17	0
FOXA_transcription_factor_networks (PWC)	0.7	0.96	0.99	1	0.76	0.98	1	0.79	0.7	0.25	1	1	0.96	0.91	0.99	0.75	0.4	0.94	1	0.63	0.82	0.73	1	0.96	0.82	0.58	0.94	0.96	0.96	1	1	0.97	0.98	0.93	0.99	0.97	0.95	1	0.99	0.78	0.86	1	1	1	0.98	0.99	0.42	0.96	0.91
TCR_signaling_in_na�ve_CD8+_T_cells (PWC)	0.01	0	0	0	0.31	0	0.02	0.06	0	0.01	0.01	0	0	0	0.83	0	0	0	0.18	0	0.02	0	0	0	0	0	0	0.61	0	0	0	0	0	0.07	0.01	0	0.98	0.71	0.97	0	0.94	0.91	0.01	0.74	0.98	0.95	0	0.91	0
S1P3_pathway (PWC)	0.04	0.02	0.09	0.03	0.09	0.01	0.13	0.11	0.06	0.1	0.03	0.05	0.02	0	0.05	0.04	0.05	0.01	0.08	0.06	0.1	0	0.01	0	0.03	0.02	0	0.13	0	0.02	0.02	0	0.01	0.11	0.01	0.07	0.41	0.19	0.3	0.03	0.48	0.79	0.01	0.31	0.33	0.06	0.04	0.39	0.09
Downstream_signaling_in_na�ve_CD8+_T_cells (PWC)	0.01	0	0	0.01	0.24	0	0.01	0	0.01	0.01	0.03	0	0	0	0.44	0	0	0	0.15	0	0.01	0	0.01	0	0	0	0	0.35	0	0	0.01	0	0	0	0	0	0.84	0.51	0.91	0	0.83	0.69	0	0.91	0.85	0.56	0.01	0.02	0
Endothelins (PWC)	0.32	0.02	0.06	0.04	0.53	0.04	0.17	0.88	0.04	0.02	0.38	0.2	0.02	0.09	0.72	0.02	0.01	0.14	0.29	0.08	0.31	0.09	0.16	0.01	0.09	0.08	0.11	0.48	0	0.08	0.27	0.06	0.02	0.57	0.07	0.55	0.97	0.72	0.61	0.01	0.92	1	0.46	0.98	0.93	0.95	0.08	0.89	0.02
Wnt_signaling (PWC)	0.99	0.79	1	1	0.98	0.96	1	1	0.95	0.89	0.97	1	0.88	0.91	0.9	0.98	0.96	1	0.99	0.99	1	0.92	0.7	0.93	0.88	1	0.54	0.99	0.94	0.83	0.94	1	0.82	0.98	0.97	0.92	1	0.99	1	0.87	0.98	0.97	1	0.99	0.99	1	0.61	1	0.97
Fc-epsilon_receptor_I_signaling_in_mast_cells (PWC)	0.16	0.07	0.22	0.04	0.42	0.02	0.37	0.21	0.31	0.16	0.03	0.07	0.04	0	0.8	0.07	0.04	0.09	0.05	0.01	0.3	0	0	0	0.05	0	0.02	0.47	0.19	0	0.02	0.01	0.09	0.26	0.07	0.06	0.84	0.36	0.79	0.15	1	0.88	0.23	0.79	0.84	0.64	0.01	0.6	0.08
FOXA1_transcription_factor_network (PWC)	0.41	1	0.89	1	0.97	0.79	1	0.55	0.71	0.56	0.98	0.74	1	0.86	1	0.91	0.76	0.67	1	0.87	0.57	0.36	0.89	0.64	0.99	0.74	1	0.94	0.84	0.8	0.9	0.39	0.99	0.66	1	0.81	1	1	1	1	0.87	0.92	1	1	0.97	1	0.67	1	0.99
TRAIL_signaling_pathway (PWC)	0.14	0.01	0.11	0.06	0.63	0.08	0.48	0.69	0.03	0.1	0.05	0.25	0.01	0.02	0.66	0.08	0.07	0.06	0.18	0.08	0.12	0	0.03	0.04	0.07	0.02	0.03	0.53	0	0.04	0.12	0.01	0.05	0.73	0.04	0.06	0.94	0.55	0.83	0.36	0.97	0.88	0.39	0.75	0.91	0.81	0.06	0.69	0.04
p38_signaling_mediated_by_MAPKAP_kinases (PWC)	0.92	0.83	0.95	0.95	0.9	0.61	0.92	0.99	0.79	0.79	0.89	0.92	0.82	0.95	0.79	0.95	0.96	0.92	0.84	0.91	0.68	0.73	0.81	0.85	0.83	0.93	0.87	0.88	0.93	0.91	0.92	0.9	0.89	0.68	0.95	0.71	0.82	0.98	0.99	0.88	0.93	1	0.92	0.99	0.96	1	0.87	0.96	0.84
Regulation_of_Telomerase (PWC)	0.94	0.84	0.86	0.94	0.94	0.77	0.95	0.95	0.99	0.7	0.93	0.94	0.84	0.91	0.86	0.81	0.94	0.98	0.96	0.96	0.69	0.78	0.84	0.89	0.71	0.71	0.78	1	0.85	0.93	0.95	0.98	0.81	0.95	0.63	0.95	0.93	0.97	0.9	0.94	0.8	0.98	0.83	0.9	0.99	0.97	0.91	0.98	0.82
Regulation_of_nuclear_SMAD2/3_signaling (PWC)	0.93	0.29	0.73	0.89	0.92	0.39	0.83	0.9	0.79	0.39	0.92	0.87	0.35	0.66	0.95	0.61	0.42	0.84	0.25	0.65	0.92	0.66	0.61	0.38	0.85	0.52	0.77	0.83	0.11	0.37	0.46	0.8	0.8	0.96	0.64	0.73	0.97	0.91	0.94	0.88	0.96	0.84	0.83	0.95	0.92	0.86	0.92	0.9	0.84
Signaling_events_mediated_by_HDAC_Class_I (PWC)	0.89	0.14	0.69	0.8	0.58	0.71	0.81	0.87	0.74	0.64	0.78	0.83	0.16	0.51	0.48	0.45	0.67	0.62	0.6	0.61	0.74	0.64	0.39	0.57	0.63	0.54	0.35	0.72	0.49	0.64	0.58	0.7	0.54	0.8	0.54	0.73	0.71	0.59	0.51	0.43	0.73	0.66	0.79	0.53	0.6	0.6	0.66	0.47	0.34
IL2-mediated_signaling_events (PWC)	0.04	0	0	0.01	0.32	0	0.18	0.28	0	0.01	0.02	0.12	0	0	0.58	0.03	0	0	0.17	0	0.02	0	0	0	0.03	0	0	0.37	0	0	0.01	0	0.03	0.06	0.02	0.05	0.91	0.16	0.61	0.14	0.98	1	0.06	0.18	0.95	0.76	0.02	0.83	0.02
FOXM1_transcription_factor_network (PWC)	0.99	0.99	1	0.97	0.99	0.96	0.97	1	0.91	0.89	1	1	0.99	0.98	0.98	0.9	0.9	0.75	1	0.96	0.98	0.99	0.99	0.98	0.98	0.98	1	1	0.99	0.99	0.98	0.99	1	0.95	0.99	0.97	1	1	1	1	1	1	0.99	1	1	1	0.99	1	1
Insulin-mediated_glucose_transport (PWC)	0.35	0.32	0.41	0.29	0.11	0.15	0.59	0.63	0.11	0.07	0.15	0.3	0.1	0.08	0.26	0.44	0.42	0.07	0.13	0.08	0.57	0.02	0.47	0.45	0.23	0.42	0.07	0.29	0.33	0.43	0.23	0.43	0.27	0.5	0.2	0.24	0.43	0.12	0.29	0.05	0.65	0.39	0.48	0.44	0.16	0.26	0.15	0.39	0.2
EPO_signaling_pathway (PWC)	0.62	0.13	0.32	0.29	0.15	0.03	0.48	0.36	0.18	0.22	0.03	0.12	0.09	0.02	0.73	0.06	0.14	0.23	0.11	0.11	0.19	0	0	0	0.25	0.04	0.01	0.51	0.1	0.04	0.04	0.03	0.14	0.47	0.01	0.27	0.85	0.7	0.8	0.19	0.73	0.85	0.68	0.52	0.91	0.8	0.01	0.74	0.12
S1P1_pathway (PWC)	0.66	0.22	0.38	0.39	0.17	0.2	0.7	0.75	0.37	0.37	0.44	0.4	0.27	0.28	0.48	0.39	0.36	0.1	0.19	0.4	0.79	0.25	0.2	0.46	0.65	0.31	0.07	0.68	0.25	0.28	0.43	0.5	0.17	0.68	0.26	0.2	0.51	0.11	0.36	0.33	0.67	0.92	0.56	0.44	0.59	0.29	0.32	0.45	0.38
BCR_signaling_pathway (PWC)	0.03	0.01	0.16	0.01	0.24	0.03	0.2	0.1	0.14	0.02	0	0.03	0	0	0.58	0.05	0.08	0.02	0.01	0.02	0.13	0	0.01	0	0.12	0.03	0	0.32	0.05	0.01	0.09	0	0.08	0.28	0.06	0.03	0.56	0.26	0.68	0.03	0.74	0.22	0.13	0.59	0.53	0.19	0.01	0.34	0
Signaling_events_mediated_by_HDAC_Class_III (PWC)	0.1	0.13	0.75	0.25	0.26	0.26	0.5	0.68	0.36	0.74	0.05	0.58	0.13	0.24	0.74	0.32	0.34	0.13	0.72	0.19	0.56	0.14	0.27	0.5	0.72	0.57	0.59	0.66	0.14	0.04	0.29	0.47	0.11	0.29	0.06	0.26	0.49	0.42	0.16	0.53	0.25	0.45	0.21	0.38	0.83	0.3	0.41	0.58	0.64
Calcium_signaling_in_the_CD4+_TCR_pathway (PWC)	0.01	0.18	0.1	0.07	0.42	0.23	0.27	0.19	0.07	0.07	0.49	0.27	0.14	0.06	0.41	0.05	0.04	0.04	0.15	0.06	0.06	0.44	0.09	0	0.19	0.02	0.18	0.25	0	0.1	0.25	0.14	0.2	0.05	0.11	0.29	0.79	0.13	0.55	0.35	0.62	0.61	0.19	0.68	0.58	0.76	0.07	0.15	0.08
IL23-mediated_signaling_events (PWC)	0	0	0	0	0.09	0	0.01	0	0	0	0.01	0	0	0	0.5	0	0.01	0	0.15	0	0	0	0.01	0	0	0	0	0	0	0	0	0	0.04	0.01	0	0	0.73	0.27	0.61	0.06	0.71	0.65	0.02	0.04	0.89	0.73	0	0.42	0
BARD1_signaling_events (PWC)	1	1	0.97	0.99	0.99	1	0.98	0.93	0.98	0.99	0.98	0.99	0.94	0.93	0.97	0.97	0.95	0.98	0.98	0.99	0.87	0.91	0.97	0.95	0.95	0.96	0.98	0.99	0.96	0.98	0.97	0.9	0.99	0.98	0.89	0.95	1	1	0.99	0.97	0.99	0.99	0.98	0.99	0.99	0.99	0.9	0.98	0.93
JNK_signaling_in_the_CD4+_TCR_pathway (PWC)	0.04	0.22	0.16	0.13	0.44	0.32	0.22	0.31	0.05	0.1	0.55	0.37	0.1	0.06	0.55	0.01	0.02	0.08	0.25	0.06	0.1	0.36	0.15	0.02	0.13	0.04	0.19	0.23	0.03	0.17	0.17	0.16	0.31	0.2	0.17	0.34	0.69	0.14	0.7	0.52	0.99	0.66	0.49	0.74	0.62	0.68	0.08	0.47	0.04
Syndecan-3-mediated_signaling_events (PWC)	0.09	0.03	0	0.02	0.01	0.06	0	0.04	0	0.04	0.21	0.16	0	0.02	0.18	0.04	0.02	0.03	0.08	0.03	0	0.16	0.03	0.14	0.09	0.08	0.04	0.2	0.18	0	0	0.07	0.07	0.37	0.06	0.06	0.3	0.41	0.13	0.02	0.13	0.03	0.01	0.11	0.05	0.12	0.04	0.21	0.02
Signaling_events_regulated_by_Ret_tyrosine_kinase (PWC)	0.04	0.01	0.06	0.03	0.15	0	0.19	0	0.04	0.17	0	0.1	0	0.01	0.43	0.02	0.03	0	0.24	0.02	0.09	0	0.01	0	0.06	0.06	0	0.04	0	0	0	0.02	0.03	0.12	0.11	0.06	0.46	0.37	0.62	0.09	0.76	0.86	0.01	0.07	0.85	0.46	0	0.45	0.28
Signaling_events_mediated_by_PRL (PWC)	0.8	0.5	0.21	0.43	0.63	0.21	0.5	0.85	0.48	0.34	0.84	0.82	0.13	0.6	0.92	0.31	0.66	0.62	0.71	0.47	0.98	0.42	0.67	0.86	0.36	0.66	0.27	0.95	0.26	0.41	0.43	0.58	0.26	0.42	0.68	0.72	1	0.67	0.86	0.22	0.97	1	0.98	0.85	0.83	0.24	0.3	0.74	0.58
Circadian_rhythm_pathway (PWC)	0.62	0.68	0.94	0.72	0.59	0.39	0.96	0.94	0.71	0.58	0.64	0.65	0.65	0.63	0.83	0.85	0.76	0.06	0.77	0.7	0.91	0.9	0.97	0.72	0.85	0.71	0.93	0.6	0.64	0.61	0.73	0.96	0.92	0.97	0.63	1	0.99	0.6	0.39	0.66	0.97	0.99	0.82	0.99	0.99	1	0.77	0.95	0.65
Paxillin-dependent_events_mediated_by_a4b1 (PWC)	0.67	0.14	0.43	0.44	0.19	0.34	0.35	0.74	0.4	0.61	0.21	0.54	0.04	0.08	0.99	0.21	0.39	0.4	0.64	0.17	0.68	0.06	0.07	0.17	0.27	0.1	0.12	0.43	0.06	0.12	0.34	0.31	0.1	0.85	0.22	0.23	0.94	0.97	0.87	0.02	0.87	0.96	0.31	0.84	1	0.97	0.15	0.9	0.15
HIF-1-alpha_transcription_factor_network (PWC)	0.02	0.01	0	0.03	0.88	0	0.23	0.08	0	0.02	0	0.06	0	0	1	0.04	0.02	0	0.96	0	0	0	0.01	0	0.14	0	0	0.99	0	0.03	0.01	0.01	0.13	0.01	0.01	0.46	1	1	1	0	1	1	0.19	1	1	0.99	0	1	0.06
Cellular_roles_of_Anthrax_toxin (PWC)	0.07	0	0.03	0.02	0.02	0.04	0.03	0.04	0.19	0.06	0.01	0.04	0	0.07	0.44	0.03	0.02	0.01	0.12	0.06	0.03	0	0	0.01	0.03	0.01	0.01	0.04	0.02	0.02	0.05	0.05	0.09	0.23	0.02	0.06	0.33	0.32	0.31	0.03	0.69	0.09	0.15	0.39	0.67	0.59	0.04	0.14	0.06
S1P2_pathway (PWC)	0.2	0.75	0.43	0.75	0.82	0.46	0.86	0.83	0.29	0.17	0.83	0.68	0.56	0.8	0.56	0.57	0.21	0.33	0.5	0.46	0.46	0.29	0.67	0.44	0.86	0.57	0.52	0.67	0.57	0.23	0.74	0.32	0.81	0.54	0.61	0.5	0.69	0.56	0.66	0.68	0.87	0.93	0.9	0.75	0.67	0.64	0.49	0.47	0.41
TCR_signaling_in_na�ve_CD4+_T_cells (PWC)	0.04	0.01	0.04	0.04	0.88	0.04	0.36	0.16	0.02	0.28	0.14	0.06	0.03	0	1	0.03	0.03	0.06	0.12	0	0.1	0	0.01	0	0.03	0	0.07	0.43	0	0.01	0.05	0	0.08	0.43	0.06	0.02	0.98	0.88	0.96	0.16	0.99	0.95	0.03	0.85	0.99	0.76	0.04	0.82	0
Glypican_1_network (PWC)	0.65	0.04	0.72	0.58	0.79	0.06	0.82	0.87	0.48	0.27	0.41	0.58	0.07	0.24	0.84	0.39	0.14	0.27	0.24	0.22	0.74	0.09	0.28	0.14	0.63	0.24	0.31	0.82	0	0.1	0.2	0.48	0.29	0.95	0.42	0.39	0.82	0.9	0.91	0.58	1	0.83	0.75	0.91	0.92	0.9	0.36	0.82	0.29
Glypican_3_network (PWC)	1	0.89	1	0.99	1	1	0.99	1	1	0.9	0.99	1	0.97	0.97	0.94	1	0.97	1	0.98	0.99	1	0.99	0.6	0.91	0.95	1	0.53	1	0.98	0.73	0.99	1	0.88	1	0.99	0.98	0.99	1	0.95	0.87	0.99	1	1	1	1	1	0.52	1	0.97
IL6-mediated_signaling_events (PWC)	0.07	0.04	0	0.02	0.17	0	0.14	0.04	0.06	0.06	0.1	0.01	0	0.01	0.92	0.02	0.04	0.01	0.22	0	0	0	0	0	0.09	0.1	0	0.59	0.01	0	0	0	0.08	0.06	0.08	0.03	0.9	0.21	0.77	0.03	0.92	0.91	0.26	0.7	0.86	0.68	0.06	0.72	0.15
Signaling_events_mediated_by_Stem_cell_factor_receptor_(c-Kit) (PWC)	0.67	0.57	0.68	0.7	0.75	0.13	0.63	0.8	0.66	0.58	0.17	0.67	0.11	0.02	0.84	0.54	0.8	0.56	0.24	0.52	0.73	0.32	0.14	0.17	0.69	0.41	0.35	0.87	0.25	0.07	0.3	0.25	0.34	0.82	0.47	0.32	0.82	0.69	0.6	0.44	0.86	0.85	0.85	0.84	0.83	0.62	0.29	0.75	0.65
Lissencephaly_gene_(LIS1)_in_neuronal_migration_and_development (PWC)	0.71	0.57	0.41	0.6	0.07	0.67	0.53	0.46	0.24	0.42	0.63	0.84	0.55	0.67	0.28	0.81	0.33	0.6	0.16	0.54	0.41	0.28	0.61	0.7	0.54	0.43	0.2	0.08	0.59	0.46	0.59	0.42	0.5	0.47	0.4	0.59	0.74	0.41	0.04	0.19	0.87	0.47	0.43	0.47	0.3	0.09	0.17	0.62	0.5
EphrinB_reverse_signaling (PWC)	0.29	0.05	0.22	0.15	0.28	0.35	0.67	0.38	0.23	0.07	0.14	0.16	0.15	0.21	0.52	0.17	0.04	0.38	0.47	0.07	0.69	0.05	0.01	0.07	0.19	0.02	0.07	0.05	0.02	0.06	0.05	0.03	0.02	0.26	0.04	0.07	0.29	0.49	0.68	0.06	0.29	0.57	0.11	0.04	0.76	0.47	0.08	0.83	0.6
FoxO_family_signaling (PWC)	0.49	0.16	0.88	0.73	0.84	0.79	0.99	0.47	0.6	0.1	0.19	0.98	0.69	0.13	0.64	0.2	0.55	0.41	0.29	0.13	0.77	0.83	0.59	0.26	0.27	0.34	0.18	0.97	0.4	0.48	0.55	0.72	0.05	0.53	0.48	0.49	0.77	0.46	0.47	0.55	0.92	0.95	0.38	0.94	0.88	0.88	0.07	0.3	0.8
Trk_receptor_signaling_mediated_by_PI3K_and_PLC-gamma (PWC)	0.45	0.19	0.46	0.36	0.26	0.21	0.51	0.51	0.42	0.13	0.23	0.45	0.26	0.15	0.45	0.28	0.29	0.3	0.31	0.31	0.81	0.52	0.41	0.38	0.52	0.38	0.05	0.59	0.28	0.18	0.41	0.27	0.31	0.58	0.4	0.44	0.66	0.43	0.32	0.12	0.78	0.59	0.63	0.54	0.7	0.3	0.22	0.47	0.61
FAS_signaling_pathway_(CD95) (PWC)	0.84	0.18	0.35	0.11	0.48	0.41	0.63	0.73	0.6	0.36	0.54	0.33	0.14	0.13	0.9	0.07	0.2	0.8	0.86	0.24	0.55	0.03	0.37	0.16	0.48	0.41	0.17	0.36	0.23	0.31	0.15	0.11	0.48	0.7	0.11	0.25	0.97	0.97	0.66	0.23	0.96	0.94	0.5	0.62	0.98	0.93	0.28	0.93	0.32
IGF1_pathway (PWC)	0.5	0.18	0.6	0.82	0.23	0.36	0.58	0.85	0.39	0.26	0.49	0.63	0.09	0.21	0.16	0.28	0.48	0.85	0.34	0.42	0.64	0.21	0.29	0.16	0.35	0.36	0.25	0.38	0.46	0.15	0.32	0.65	0.23	0.62	0.25	0.69	0.5	0.17	0.04	0.38	0.51	0.64	0.75	0.66	0.37	0.22	0.2	0.5	0.67
LPA_receptor_mediated_events (PWC)	0.25	0	0.04	0.04	0.38	0.04	0.68	0.25	0.01	0.09	0.24	0.18	0.01	0.01	0.5	0.02	0.04	0.09	0.2	0.1	0.13	0	0.02	0.03	0.09	0.01	0	0.3	0	0.01	0.05	0.01	0.06	0.6	0.19	0.19	0.81	0.66	0.71	0.15	1	0.8	0.31	0.36	0.97	0.39	0.05	0.65	0.11
FGF_signaling_pathway (PWC)	0.5	0.52	0.48	0.35	0.81	0.05	0.72	0.71	0.13	0.2	0.38	0.51	0.36	0.36	0.88	0.71	0.49	0.37	0.39	0.16	0.13	0.04	0.27	0.28	0.69	0.68	0.64	0.5	0.68	0.3	0.18	0.52	0.57	0.65	0.67	0.5	0.98	0.73	0.79	0.27	0.93	0.96	0.87	0.64	0.87	0.86	0.47	1	0.88
a4b1_and_a4b7_Integrin_signaling (PWC)	0.65	0.08	0.21	0.51	0.16	0.15	0.46	0.5	0.27	0.6	0.08	0.56	0.09	0.04	0.86	0.28	0.53	0.09	0.3	0.12	0.45	0.16	0.03	0.07	0.27	0.2	0.13	0.4	0.03	0.06	0.22	0.05	0.01	0.95	0.27	0.53	0.97	0.89	0.92	0.02	0.66	0.94	0.29	0.93	0.96	0.93	0.08	0.85	0.31
Proteogylcan_syndecan-mediated_signaling_events (PWC)	0.73	0.27	0.43	0.58	0.74	0.18	0.61	0.45	0.64	0.38	0.39	0.63	0.27	0.51	0.97	0.73	0.44	0.23	0.66	0.46	0.5	0.03	0.37	0.44	0.82	0.86	0.55	0.6	0.48	0.25	0.23	0.32	0.69	0.57	0.75	0.27	0.89	0.92	0.77	0.48	0.9	0.97	0.88	0.7	0.92	0.81	0.48	0.93	0.6
Glypican_pathway (PWC)	0.87	0.05	0.83	0.9	0.96	0.23	0.96	0.98	0.74	0.44	0.73	0.8	0.16	0.39	0.92	0.73	0.37	0.49	0.42	0.43	0.87	0.14	0.45	0.17	0.9	0.54	0.47	0.97	0.06	0.13	0.43	0.78	0.42	0.95	0.71	0.61	0.94	0.93	0.97	0.55	0.98	0.86	0.89	0.99	0.91	0.97	0.39	0.91	0.4
IL2_signaling_events_mediated_by_STAT5 (PWC)	0.21	0.23	0.54	0.3	0.28	0.04	0.32	0.19	0.14	0.48	0.09	0.47	0.21	0.04	0.83	0.31	0.25	0.01	0.69	0.28	0.42	0.02	0.24	0.06	0.28	0.09	0.32	0.33	0.23	0.04	0.12	0.11	0.15	0.18	0.17	0.13	0.95	0.46	0.82	0.56	0.99	0.97	0.1	0.78	0.98	0.42	0.26	0.48	0.03
Plasma_membrane_estrogen_receptor_signaling (PWC)	0.89	0.34	0.69	0.75	0.84	0.27	0.74	0.95	0.34	0.69	0.82	0.86	0.12	0.18	0.9	0.42	0.29	0.54	0.3	0.52	0.51	0.32	0.52	0.35	0.65	0.5	0.26	0.75	0.13	0.2	0.24	0.6	0.44	0.94	0.65	0.79	0.97	0.66	0.86	0.82	0.96	0.84	0.93	0.99	0.97	0.95	0.62	0.84	0.8
Canonical_Wnt_signaling_pathway (PWC)	1	0.75	1	1	0.99	0.96	1	0.99	0.98	0.88	0.96	1	0.95	0.96	0.89	0.97	0.94	1	0.99	0.99	1	0.96	0.76	0.9	0.89	0.96	0.49	1	0.95	0.84	0.98	1	0.74	0.97	0.95	0.93	1	0.99	1	0.84	1	1	1	1	1	0.99	0.68	0.98	1
Reelin_signaling_pathway (PWC)	0.82	0.66	0.52	0.68	0.4	0.36	0.63	0.96	0.45	0.5	0.54	0.69	0.26	0.32	0.87	0.76	0.52	0.47	0.54	0.63	0.85	0.24	0.3	0.59	0.72	0.77	0.46	0.7	0.48	0.42	0.57	0.58	0.46	0.92	0.57	0.37	0.96	0.81	0.54	0.25	0.85	0.98	0.89	0.63	0.89	0.82	0.18	0.88	0.39
Alpha6Beta4Integrin (PWC)	0.87	0.49	0.83	0.85	0.89	0.89	0.83	0.36	0.89	0.88	0.75	0.73	0.53	0.69	0.33	0.92	0.84	0.91	0.61	0.79	0.52	0.26	0.65	0.69	0.77	0.65	0.79	0.32	0.83	0.95	0.61	0.64	0.88	0.85	0.65	0.6	0.88	0.92	0.87	0.59	0.59	0.97	0.57	0.9	0.95	0.77	0.8	0.88	0.65
AndrogenReceptor (PWC)	0.89	0.54	0.85	0.88	0.92	0.67	0.9	0.91	0.97	0.93	0.35	0.82	0.56	0.35	0.57	0.77	0.81	0.82	0.78	0.38	0.95	0.45	0.22	0.48	0.6	0.71	0.52	0.96	0.65	0.37	0.73	0.86	0.07	0.68	0.52	0.78	0.98	0.97	0.82	0.88	0.85	0.99	0.95	0.91	0.92	0.85	0.22	0.64	0.99
EGFR1 (PWC)	0.16	0	0.31	0.04	0.43	0.18	0.51	0.24	0.16	0.2	0.11	0.02	0	0.02	0.44	0.01	0.12	0.2	0.08	0.05	0.3	0.02	0.05	0.02	0.13	0.14	0.06	0.26	0.02	0.01	0.02	0.03	0.24	0.46	0.05	0.36	0.78	0.46	0.48	0.04	0.73	0.73	0.18	0.52	0.48	0.63	0.11	0.56	0.15
Hedgehog (PWC)	0.95	0.71	0.2	0.99	0.28	0.67	0.56	0.91	0.58	0.26	0.7	0.96	0.47	0.72	1	0.25	0.64	0.79	0.98	0.26	0.55	0.17	0.18	0.58	0.42	0.98	0.54	0.76	0.25	0.91	0.89	0.49	0.49	0.51	0.63	0.69	1	1	0.99	0.6	1	0.92	0.97	0.96	0.99	0.97	0.98	0.9	0.99
ID (PWC)	0.85	0.25	0.24	0.12	0.79	0.17	0.3	0.74	0.19	0.3	0.29	0.09	0.14	0.3	0.94	0.1	0.08	0.35	0.93	0.2	0.57	0.19	0.14	0.48	0.35	0.17	0.31	0.69	0.13	0.08	0.31	0.28	0.6	0.71	0.1	0.44	0.99	0.55	0.99	0.39	0.96	0.29	0.61	0.51	0.96	0.98	0.22	0.82	0.93
KitReceptor (PWC)	0.61	0.03	0.31	0.26	0.35	0.07	0.43	0.46	0.19	0.15	0.02	0.13	0.05	0.06	0.91	0.03	0.16	0.11	0.45	0.17	0.62	0.08	0.03	0	0.15	0.12	0.03	0.35	0.06	0.01	0.04	0.23	0.11	0.5	0.05	0.11	0.79	0.63	0.22	0.14	0.85	0.74	0.28	0.3	0.63	0.73	0.12	0.59	0.15
NOTCH (PWC)	0.4	0	0.43	0.61	0.83	0.13	0.86	0.99	0.07	0.11	0.1	0.32	0.19	0	0.92	0.15	0.1	0.91	0.79	0.04	0.82	0.03	0.06	0.06	0.14	0.23	0.02	0.99	0.03	0	0.55	0.23	0.01	0.48	0.18	0.47	0.91	0.99	0.89	0.17	0.98	0.99	0.36	0.95	0.91	0.95	0.01	0.73	0.5
TGFBR (PWC)	0.97	0.09	0.66	0.7	0.97	0.44	0.79	0.85	0.45	0.43	0.89	0.67	0.55	0.42	0.51	0.5	0.7	0.93	0.68	0.46	0.81	0.38	0.51	0.35	0.73	0.62	0.2	0.99	0.2	0.28	0.86	0.62	0.68	0.91	0.58	0.88	0.88	0.91	0.68	0.54	0.92	0.97	0.78	0.89	0.72	0.93	0.12	0.82	0.1
TNF_alpha/NF-kB (PWC)	0.54	0.36	0.83	0.68	0.48	0.67	0.75	0.95	0.77	0.18	0.32	0.57	0.43	0.32	0.33	0.38	0.75	0.68	0.51	0.63	0.49	0.6	0.35	0.24	0.54	0.44	0.34	0.46	0.62	0.52	0.75	0.56	0.52	0.7	0.26	0.8	0.7	0.53	0.51	0.67	1	0.76	0.6	0.86	0.75	0.73	0.55	0.52	0.17
Wnt (PWC)	1	0.89	0.74	0.96	0.92	0.56	0.99	0.87	1	0.66	0.85	1	0.58	0.99	0.36	0.95	0.86	1	0.74	0.95	0.99	0.1	0.79	0.98	1	0.78	0.36	0.65	0.47	0.66	0.87	1	0.92	1	0.61	0.26	0.99	0.87	0.91	0.52	1	0.99	1	0.87	0.91	0.64	0.31	1	0.98
Trna processing (GO)	0.92	0.69	0.79	0.76	0.76	0.72	0.6	0.88	0.79	0.7	0.8	0.69	0.71	0.74	0.73	0.76	0.86	0.7	0.65	0.81	0.72	0.61	0.78	0.73	0.59	0.81	0.64	0.82	0.92	0.65	0.8	0.88	0.77	0.63	0.81	0.75	0.6	0.69	0.58	0.85	0.96	0.59	0.85	0.76	0.86	0.85	0.76	0.72	0.61
Regulation of biological quality (GO)	0	0	0	0	0.08	0	0	0.01	0	0	0	0	0	0	0.07	0	0.01	0	0	0	0	0	0	0	0	0	0	0.03	0	0	0	0	0	0	0	0.02	0.24	0	0.26	0	0.03	0.19	0.01	0.09	0.12	0	0	0.02	0.01
Dna metabolic process (GO)	0.99	0.99	0.96	0.97	0.96	0.97	0.98	0.94	0.99	0.93	0.98	0.96	0.98	0.96	0.97	0.94	0.96	0.97	0.97	0.99	0.85	0.92	0.98	0.97	0.98	0.98	0.96	0.98	0.98	0.98	0.99	0.98	0.99	1	0.95	0.93	1	1	0.97	0.95	1	1	1	1	1	1	0.98	1	0.99
Amino sugar metabolic process (GO)	0.99	0.8	0.84	0.86	0.88	0.92	0.95	0.66	1	0.96	0.98	0.99	1	0.99	0.48	0.96	1	0.91	0.25	0.79	0.96	0.89	0.89	1	0.89	0.82	0.97	0.91	0.74	0.96	1	0.83	0.94	0.94	0.97	0.86	0.32	0.25	0.18	1	0.62	0.81	0.96	0.71	0.28	0.73	0.95	0.48	0.6
Biopolymer catabolic process (GO)	0.41	0.13	0.25	0.62	0.51	0.47	0.7	0.53	0.65	0.53	0.63	0.5	0.68	0.6	0.36	0.66	0.82	0.33	0.53	0.63	0.04	0.33	0.79	0.36	0.51	0.48	0.38	0.53	0.9	0.23	0.49	0.43	0.72	0.36	0.81	0.9	0.75	0.88	0.33	0.74	0.57	0.88	0.81	0.5	0.89	0.59	0.45	0.54	0.37
Rna metabolic process (GO)	0.86	0.94	0.98	0.97	0.89	0.91	0.98	0.98	0.94	0.8	0.96	0.83	0.86	0.79	0.92	0.74	0.88	0.98	0.88	0.95	0.99	0.72	0.77	0.64	0.81	0.9	0.89	0.92	0.95	0.94	0.97	0.84	0.97	0.99	0.91	0.95	1	1	0.99	0.89	0.99	0.99	0.93	0.95	1	0.95	0.95	0.72	0.83
Glucan metabolic process (GO)	0.6	0.65	0.88	0.42	0.26	0.37	0.22	0.73	0.6	0.1	0.7	0.65	0.33	0.35	0.08	0.53	0.64	0.54	0.15	0.74	0.57	0.22	0.35	0.55	0.75	0.45	0.35	0.55	0.78	0.4	0.42	0.6	0.32	0.63	0.55	0.19	0.77	0.18	0.26	0.4	0.58	0.56	0.8	0.83	0.79	0.45	0.69	0.33	0.54
Protein polyubiquitination (GO)	0.74	0.43	0.76	0.79	0.32	0.62	0.67	0.62	0.62	0.56	0.48	0.75	0.37	0.79	0.32	0.73	0.58	0.58	0.27	0.59	0.54	0.69	0.76	0.8	0.69	0.39	0.63	0.22	0.35	0.51	0.41	0.61	0.78	0.6	0.74	0.92	0.13	0.17	0.28	0.69	0.76	0.39	0.72	0.51	0.18	0.11	0.46	0.07	0.18
Protein oligomerization (GO)	0.55	0.29	0.2	0.22	0.43	0.27	0.45	0.44	0.5	0.49	0.14	0.19	0.39	0.13	0.26	0.28	0.22	0.17	0.14	0.22	0.1	0.49	0.08	0.37	0.3	0.3	0.07	0.65	0.2	0.21	0.2	0.17	0.19	0.28	0.36	0.06	0.37	0.22	0.48	0.25	0.23	0.99	0.3	0.32	0.52	0.31	0.1	0.4	0.05
Regulation of transforming growth factor beta receptor signaling pathway (GO)	0.08	0.06	0.32	0.49	0.53	0.01	0.28	0.95	0.07	0.22	0.14	0.55	0.22	0.38	0.33	0.02	0.01	0.35	0.12	0.25	0.6	0.05	0.08	0.03	0.1	0.09	0.02	0.54	0.1	0.01	0.35	0.57	0.15	0.59	0.12	0.79	0.51	0.3	0.82	0.43	0.38	0.89	0.54	0.75	0.74	0.28	0.18	0.52	0.11
Dna repair (GO)	0.96	0.99	0.99	0.98	0.99	0.97	0.95	0.98	0.99	1	0.96	1	0.99	0.99	0.93	0.96	0.9	0.99	0.99	0.99	0.89	0.91	0.93	0.9	0.98	0.97	0.96	0.97	1	0.97	1	0.98	0.99	0.96	0.97	0.79	0.99	1	0.98	0.99	0.99	0.98	0.95	0.96	0.98	0.97	0.99	0.99	0.9
Positive regulation of translation (GO)	0.48	0.22	0.16	0.31	0.34	0.18	0.13	0.21	0.74	0.35	0.35	0.28	0.35	0.34	0.58	0.12	0.21	0.39	0.49	0.4	0.25	0.2	0.24	0.11	0.03	0.28	0.45	0.29	0.44	0.09	0.21	0.09	0.64	0.28	0.28	0.17	0.83	0.7	0.9	0.65	0.98	0.65	0.54	0.53	0.91	0.41	0.43	0.76	0.16
Response to virus (GO)	0	0	0	0	0.04	0	0	0	0	0	0	0	0	0	0.34	0	0	0	0.02	0	0	0	0	0	0	0	0	0	0	0	0	0	0	0	0	0	0.27	0.19	0.3	0.01	0.1	0.07	0	0	0.5	0.06	0	0.08	0
Muscle development (GO)	0.59	0.01	0.04	0.56	0.32	0	0.03	0.92	0.01	0.02	0.06	0.16	0	0.1	0.79	0.01	0.1	0.49	0.23	0.18	0.17	0	0	0.06	0.04	0.02	0.03	0.02	0	0	0.01	0.08	0.02	0.33	0.03	0.09	0.47	0.86	0.24	0.07	0.95	0.85	0.09	0.51	0.66	0.4	0.03	0.66	0.9
Positive regulation of cell differentiation (GO)	0.26	0.11	0.19	0.53	0.53	0.12	0.54	0.46	0.39	0.09	0.42	0.38	0.51	0.61	0.47	0.41	0.39	0.76	0.53	0.14	0.45	0.11	0.04	0.39	0.64	0.53	0.03	0.32	0.01	0.01	0.38	0.47	0.16	0.5	0.06	0.04	0.54	0.23	0.7	0.19	0.53	0.93	0.36	0.28	0.34	0.69	0.02	0.17	0.03
Mitotic cell cycle checkpoint (GO)	0.99	1	1	1	1	1	1	0.95	1	1	1	1	1	1	0.99	1	0.99	1	1	1	0.94	0.98	1	1	0.98	1	1	1	1	0.99	0.99	0.98	1	1	0.99	1	1	0.98	1	0.99	0.99	1	0.99	1	0.97	1	0.99	1	1
Actin filament organization (GO)	0.59	0.66	0.37	0.51	0.87	0.8	0.8	0.77	0.77	0.85	0.7	0.57	0.63	0.59	0.42	0.71	0.52	0.52	0.45	0.7	0.75	0.78	0.72	0.8	0.52	0.53	0.67	0.78	0.86	0.66	0.35	0.81	0.91	0.86	0.56	0.69	0.7	0.36	0.52	0.75	0.89	0.97	0.67	0.83	0.98	0.39	0.8	0.55	0.81
Protein folding (GO)	0.99	0.95	0.86	0.8	0.84	0.97	0.92	0.87	0.94	0.94	0.95	1	0.99	0.99	0.8	0.96	0.99	0.93	0.92	0.99	0.92	0.84	0.91	0.88	0.89	0.89	0.92	0.81	1	1	0.97	0.98	0.99	0.98	0.99	0.97	0.72	0.86	0.71	0.87	0.95	0.89	0.95	0.68	0.7	0.65	0.99	0.65	0.54
Regulation of rho protein signal transduction (GO)	0.09	0.02	0.05	0.13	0.07	0	0.11	0.23	0.16	0.02	0.01	0	0.03	0	0.12	0.08	0.01	0.08	0.03	0	0.18	0.08	0	0.02	0.04	0.02	0.01	0.01	0.03	0.04	0	0.01	0.01	0.09	0	0	0.07	0.15	0.08	0.05	0.53	0.35	0.03	0.23	0.2	0.16	0	0.06	0.04
Axon guidance (GO)	0.93	0.63	0.18	0.48	0.53	0.41	0.43	0.49	0.69	0.52	0.68	0.72	0.33	0.55	0.7	0.66	0.75	0.55	0.71	0.54	0.88	0.55	0.04	0.68	0.87	0.69	0.41	0.28	0.16	0.58	0.52	0.76	0.58	0.71	0.92	0.73	0.76	0.6	0.76	0.61	0.68	0.82	0.93	0.42	0.92	0.71	0.46	0.68	0.72
Lipid catabolic process (GO)	0.08	0.01	0.3	0.06	0	0.15	0.38	0.16	0.03	0.3	0.2	0.19	0.18	0.05	0.23	0.17	0.14	0.36	0.25	0.23	0.5	0.08	0.71	0.44	0.11	0.02	0.01	0.15	0.62	0.3	0.23	0.18	0.52	0.28	0.27	0.5	0.35	0.51	0.07	0.05	0.01	0.49	0.12	0.31	0.33	0.3	0.36	0.46	0.12
Phospholipid biosynthetic process (GO)	0.52	0.68	0.77	0.75	0.41	0.89	0.79	0.65	0.94	1	0.58	0.7	0.88	0.7	0.31	0.98	0.92	0.59	0.91	0.94	0.7	0.96	0.71	0.78	0.9	0.65	0.91	0.7	0.97	0.76	0.56	0.74	0.89	0.77	0.94	1	0.4	0.53	0.06	0.91	0.29	0.2	0.91	0.57	0.5	0.73	0.92	0.45	0.66
Negative regulation of nucleobasenucleosidenucleotide and nucleic acid metabolic process (GO)	0.99	0	0.69	0.23	0.94	0.08	0.39	0.99	0.02	0.16	0.14	0.1	0.01	0.02	0.34	0.17	0.14	0.55	0.9	0.01	0.88	0.15	0	0.01	0.22	0.07	0.01	0.83	0.02	0.01	0.49	0.55	0	0.71	0	0.04	0.98	0.63	0.94	0.1	0.94	1	0.3	0.9	0.98	0.55	0.13	0.91	0.61
Cytokinesis (GO)	1	0.97	0.93	0.96	0.98	0.94	0.98	1	0.95	0.93	0.96	0.99	0.89	0.96	0.91	0.95	0.95	1	1	1	0.99	0.94	0.97	0.97	0.98	0.96	0.98	1	0.93	0.94	0.95	0.95	0.96	0.98	0.98	0.95	0.98	1	1	0.98	0.96	1	0.97	0.99	1	0.99	0.96	0.99	0.99
Spliceosome assembly (GO)	0.55	0.61	0.74	0.85	0.56	0.67	0.75	0.91	0.5	0.46	0.74	0.83	0.46	0.62	0.33	0.18	0.71	0.75	0.7	0.6	0.69	0.82	0.52	0.61	0.6	0.56	0.45	0.3	0.34	0.83	0.88	0.82	0.52	0.48	0.67	0.65	0.92	0.73	0.61	0.76	0.81	0.79	0.74	0.7	0.64	0.51	0.57	0.28	0.67
Glycerophospholipid biosynthetic process (GO)	0.5	0.57	0.43	0.67	0.43	0.59	0.9	0.37	0.8	0.87	0.46	0.53	0.85	0.69	0.3	0.77	0.85	0.45	0.81	0.73	0.46	1	0.52	0.7	0.83	0.66	0.86	0.63	0.89	0.64	0.22	0.38	0.7	0.67	0.89	1	0.49	0.74	0.21	0.83	0.1	0.31	0.68	0.42	0.56	0.89	0.68	0.55	0.71
Nucleobasenucleoside and nucleotide metabolic process (GO)	0.77	0.59	0.67	0.73	0.66	0.8	0.73	0.33	0.69	0.81	0.7	0.62	0.89	0.89	0.75	0.8	0.68	0.38	0.84	0.52	0.33	0.86	0.78	0.62	0.65	0.68	0.59	0.77	0.82	0.85	0.56	0.63	0.76	0.44	0.78	0.77	0.56	0.63	0.92	0.37	0.74	0.72	0.88	0.71	0.1	0.5	0.71	0.85	0.45
Nuclear import (GO)	0.96	0.98	0.89	0.94	0.97	0.62	0.98	1	0.99	1	0.93	0.94	0.97	0.88	0.95	0.84	0.8	0.97	0.96	0.89	0.89	0.86	0.84	0.55	0.92	0.93	0.97	0.93	0.94	0.7	0.96	0.85	0.93	0.93	0.98	0.81	0.99	1	0.98	0.94	0.98	0.99	0.96	0.99	0.98	0.97	1	0.98	0.91
Positive regulation of phosphate metabolic process (GO)	0.35	0.08	0.7	0.3	0.94	0.07	0.49	0.42	0.73	0.49	0.17	0.23	0.07	0.18	0.92	0.24	0.33	0.95	0.82	0.72	0.08	0.29	0.36	0.2	0.17	0.31	0.22	0.25	0.07	0.06	0.23	0.34	0.61	0.77	0.44	0.8	0.95	0.89	0.93	0.45	0.96	0.93	0.36	0.99	0.95	0.69	0.33	0.95	0.05
Negative regulation of cellular metabolic process (GO)	0.99	0	0.4	0.29	0.91	0	0.14	1	0	0.03	0.08	0.01	0	0	0.37	0.04	0.03	0.35	0.96	0	0.68	0.03	0	0.01	0.09	0.03	0.01	0.8	0	0	0.13	0.2	0	0.41	0	0.05	0.95	0.58	0.98	0.03	0.93	1	0.1	0.96	0.99	0.65	0.01	0.92	0.54
Regulation of hydrolase activity (GO)	0.48	0.01	0.04	0.04	0.62	0.01	0.19	0.33	0.33	0.27	0.05	0.24	0.04	0	0.56	0.01	0.11	0.09	0.17	0.02	0.6	0.15	0.06	0.09	0	0.03	0	0.34	0.04	0.01	0.11	0.39	0.04	0.33	0.15	0.37	0.83	0.94	0.88	0.02	0.57	0.9	0.13	0.91	1	0.89	0.01	0.66	0.27
Protein autoprocessing (GO)	0.64	0.36	0.72	0.55	0.34	0.13	0.62	0.67	0.34	0.4	0.38	0.51	0.32	0.28	0.45	0.68	0.13	0.45	0.5	0.32	0.52	0.3	0.23	0.11	0.54	0.32	0.22	0.77	0.37	0.1	0.63	0.35	0.37	0.45	0.34	0.05	0.71	0.61	0.62	0.1	0.7	0.98	0.82	0.91	0.86	0.46	0.45	0.6	0.22
Positive regulation of response to stimulus (GO)	0.75	0.35	0.17	0.1	0.93	0.05	0.04	0.58	0.69	0.9	0.27	0.65	0.63	0.12	0.93	0.17	0.5	0.84	0.75	0.49	0.46	0	0.04	0.06	0.29	0.06	0.28	0.67	0.07	0	0.17	0.07	0.2	0.43	0.52	0.09	0.96	0.93	0.97	0.54	0.93	0.95	0.15	0.76	0.72	0.64	0.28	0.86	0.02
Regulation of cellular ph (GO)	0.37	0.26	0.35	0.62	0.56	0.42	0.4	0.56	0.31	0.06	0.34	0.31	0.35	0.38	0.02	0.47	0.38	0.22	0.02	0.46	0.47	0.2	0.24	0.17	0.37	0.7	0.31	0.19	0.57	0.48	0.14	0.22	0.34	0.39	0.59	0.5	0.26	0.01	0.01	0.35	0.54	0.8	0.53	0.64	0.13	0.37	0.31	0.07	0.65
Negative regulation of multicellular organismal process (GO)	0.59	0.63	0.38	0.66	0.84	0.28	0.75	0.34	0.55	0.61	0.53	0.64	0.25	0.4	1	0.43	0.58	0.49	0.48	0.33	0.32	0.12	0.1	0.26	0.2	0.29	0.25	0.32	0.03	0.18	0.47	0.61	0.37	0.66	0.4	0.06	0.89	0.67	0.94	0.75	0.93	0.5	0.63	0.86	0.99	0.36	0.51	0.99	0.49
Regulation of secretion (GO)	0.08	0.08	0.2	0.08	0.53	0.02	0.04	0.02	0.11	0.02	0.18	0.15	0.06	0.02	0.44	0.03	0.01	0.11	0.19	0.04	0.04	0	0.03	0.01	0.05	0.04	0.03	0.13	0.06	0.05	0.11	0.01	0.06	0.02	0.06	0	0.72	0.53	0.88	0.18	0.77	0.15	0.15	0.22	0.8	0.08	0.15	0.44	0.18
System development (GO)	0.93	0.16	0	0.83	0.75	0	0.1	0.99	0.21	0.05	0.08	0.68	0	0.45	0.69	0.4	0.35	0.52	0.28	0.59	0.25	0	0	0.06	0.25	0.49	0.01	0.22	0	0	0.04	0.26	0.01	0.82	0.32	0.31	0.96	0.72	0.78	0.42	0.74	0.97	0.96	0.77	0.66	0.79	0.02	0.61	1
Biogenic amine metabolic process (GO)	0.84	0.69	0.39	0.81	0.48	0.74	0.42	0.75	0.72	0.59	0.85	0.72	0.39	0.78	0.03	0.78	0.74	0.8	0.02	0.79	0.86	0.53	0.54	0.81	0.76	0.5	0.31	0.49	0.44	0.89	0.88	0.79	0.42	0.86	0.87	0.57	0.82	0.56	0.29	0.73	0.29	0.72	0.85	0.29	0.01	0.23	0.56	0.07	0.8
Positive regulation of signal transduction (GO)	0.01	0	0	0	0.16	0	0	0	0	0	0	0	0	0	0.86	0	0	0.03	0.18	0	0	0	0	0	0	0	0	0	0	0	0	0	0.01	0	0	0.03	0.7	0.68	0.92	0	0.84	0.7	0.01	0.34	0.88	0.41	0	0.58	0
Establishment of protein localization (GO)	0.64	0.71	0.7	0.65	0.47	0.57	0.74	0.76	0.9	0.8	0.86	0.43	0.76	0.87	0.76	0.49	0.83	0.71	0.24	0.69	0.4	0.37	0.85	0.4	0.72	0.59	0.62	0.6	0.81	0.48	0.82	0.37	0.86	0.83	0.77	0.79	0.98	0.91	0.26	0.4	1	1	0.61	0.49	0.93	0.95	0.85	0.79	0.68
Hemostasis (GO)	0.07	0.01	0.01	0.07	0.51	0	0.04	0.27	0.14	0.12	0.01	0.16	0	0.16	0.32	0.03	0.09	0.08	0.59	0.06	0.05	0.01	0	0.05	0	0.03	0.01	0.18	0	0.02	0.08	0.09	0	0.1	0.02	0.13	0.63	0.6	0.89	0.04	0.71	0.7	0.31	0.36	0.61	0.33	0.04	0.37	0.1
G protein signaling adenylate cyclase inhibiting pathway (GO)	0.15	0.14	0.21	0.18	0.25	0.44	0.3	0.27	0.01	0.03	0.4	0.24	0.17	0.47	0.56	0.13	0.09	0.25	0.26	0.3	0.46	0.17	0.15	0.22	0.15	0.23	0.27	0.16	0.12	0.3	0.3	0.5	0.41	0.13	0.11	0.37	0.11	0.36	0.24	0.15	0.36	0.32	0.07	0.68	0.02	0.23	0.21	0.15	0.04
Enzyme linked receptor protein signaling pathway (GO)	0.22	0.05	0.08	0.12	0.16	0	0.22	0.81	0.04	0.02	0.17	0.08	0.01	0.08	0.48	0.15	0	0.21	0.13	0.29	0.72	0	0	0.04	0.12	0.23	0	0.5	0	0	0.07	0.65	0	0.32	0.09	0.55	0.78	0.85	0.78	0.05	0.77	0.77	0.62	0.85	0.63	0.57	0.01	0.72	0.17
Glucose metabolic process (GO)	0.16	0.77	0.46	0.48	0.55	0.32	0.59	0.26	0.66	0.57	0.29	0.61	0.8	0.8	0.67	0.77	0.78	0.38	0.41	0.81	0.05	0.66	0.79	0.89	0.76	0.63	0.67	0.8	0.71	0.4	0.21	0.11	0.74	0.37	0.69	0.69	0.06	0.22	0.32	0.25	0.16	0.16	0.91	0.57	0.46	0.14	0.66	0.73	0.47
Regulation of defense response (GO)	0.07	0.15	0.11	0.19	0.45	0.2	0.14	0.07	0.43	0.48	0.05	0.18	0.37	0.02	0.53	0.13	0.11	0.25	0.22	0.02	0.26	0.01	0.11	0.02	0.02	0.03	0.15	0.13	0.09	0.04	0.28	0.09	0.05	0.26	0.04	0.06	0.73	1	0.36	0.23	1	0.58	0.1	0.44	0.46	0.33	0.25	0.81	0.01
Lysosome organization and biogenesis (GO)	0	0.2	0.17	0.03	0.14	0.27	0.22	0.14	0.23	0.05	0.04	0.05	0.15	0.07	0.53	0.22	0.1	0.03	0.03	0.13	0.04	0.17	0.33	0.23	0.05	0.39	0.25	0.11	0.51	0.18	0.01	0.01	0.27	0.27	0.37	0.15	0.34	0.43	0.58	0.07	0.68	0.66	0.27	0.2	0.46	0.42	0.19	0.26	0.17
Positive regulation of transcriptiondna dependent (GO)	0.76	0.59	0.41	0.84	0.29	0.07	0.65	1	0.41	0.49	0.37	0.82	0.18	0.19	0.97	0.35	0.51	0.87	0.91	0.44	0.74	0.29	0.04	0.27	0.55	0.56	0.37	0.77	0.35	0.32	0.66	0.79	0.44	0.78	0.13	0.39	0.87	0.88	0.93	0.2	0.99	0.88	0.8	0.97	0.81	0.96	0.36	0.72	0.77
Tissue morphogenesis (GO)	0.97	0.8	0.69	0.96	0.87	0.84	0.74	0.97	0.89	0.51	0.81	0.91	0.64	0.88	0.89	0.71	0.59	0.9	0.64	0.8	0.99	0.87	0.61	0.68	0.84	0.93	0.41	0.74	0.35	0.88	0.65	1	0.61	0.95	0.93	0.27	0.8	0.74	0.84	0.72	0.55	0.98	0.96	0.99	0.58	0.84	0.89	0.86	0.65
G protein signaling coupled to ip3 second messengerphospholipase c activating (GO)	0	0.01	0	0.04	0.01	0.01	0.06	0.06	0.05	0.06	0.02	0.01	0.03	0.01	0.53	0.02	0.04	0.01	0.05	0.01	0.06	0	0.01	0	0.01	0	0.02	0.22	0.03	0	0	0.06	0.02	0	0	0.01	0.12	0.22	0.32	0.06	0.11	0.02	0.01	0.83	0.21	0.06	0.01	0.08	0.22
One carbon compound metabolic process (GO)	1	0.93	0.94	0.98	0.98	0.91	1	0.99	0.97	0.71	0.95	0.97	0.9	0.97	0.65	0.91	0.94	0.79	0.99	0.87	0.95	0.98	0.98	0.94	0.97	0.99	0.85	0.97	1	0.97	0.99	0.99	0.97	0.97	0.96	0.99	1	0.84	0.96	0.89	1	1	1	1	0.81	1	1	0.83	0.96
Negative regulation of dna metabolic process (GO)	0.99	0.97	0.97	0.99	0.98	0.99	1	0.97	1	0.99	0.99	0.99	0.95	0.98	1	0.97	1	0.98	0.99	1	0.91	1	0.99	0.99	1	1	0.96	0.99	0.98	1	0.98	0.99	0.99	0.96	0.98	0.97	0.97	0.97	0.89	0.98	0.99	0.99	1	0.99	1	1	0.99	1	0.97
Glycolipid metabolic process (GO)	0.94	0.77	0.49	0.59	0.9	0.75	0.95	0.55	0.78	0.89	0.55	0.88	0.85	0.87	0.59	0.8	0.78	0.66	0.09	0.78	0.34	0.86	0.79	0.41	0.81	0.9	0.85	0.75	0.62	0.68	0.74	0.35	0.88	0.78	0.71	0.88	0.58	0.24	0.42	0.76	0.22	0.4	0.99	0.92	0.42	0.59	0.63	0.46	0.71
Multi organism process (GO)	0	0	0	0	0	0	0	0	0	0	0	0	0	0	0.06	0	0	0.01	0	0	0	0	0	0	0	0	0	0	0	0	0	0	0	0	0	0	0.02	0	0.03	0	0	0	0	0	0.03	0	0	0	0
Inorganic anion transport (GO)	0.25	0.35	0.17	0.08	0.07	0.32	0.13	0	0.05	0.1	0.13	0.2	0.2	0.28	0.96	0.15	0.45	0.17	0.11	0.32	0.26	0.02	0.19	0.01	0.13	0.33	0.04	0.12	0.22	0.2	0.28	0.2	0.1	0.09	0.13	0.11	0.57	0.46	0.57	0.24	0.64	0.23	0.06	0.52	0.25	0.12	0.1	0.67	0.44
Positive regulation of cell proliferation (GO)	0.1	0.01	0.02	0.01	0.19	0	0.02	0.03	0.02	0.01	0	0.07	0	0.02	0.91	0	0.03	0.05	0.34	0.01	0.26	0	0	0	0.02	0	0.04	0.24	0	0	0.04	0.01	0	0.13	0	0	0.85	0.97	0.98	0.13	0.53	0.98	0.18	0.77	0.89	0.79	0.01	0.86	0
Regulation of dna binding (GO)	0.37	0.04	0.24	0.08	0.76	0.24	0.19	0.13	0.18	0.22	0.19	0.07	0.01	0.09	0.87	0.02	0.09	0.21	0.05	0.14	0.27	0.03	0.02	0.08	0.07	0.13	0.1	0.03	0.12	0.02	0.08	0.18	0.03	0.12	0.01	0.09	0.74	0.44	0.78	0.36	0.86	0.25	0.31	0.15	0.67	0.48	0.07	0.39	0.09
Chromatin remodeling (GO)	0.91	0.96	0.94	0.96	0.94	0.91	0.95	0.98	0.93	0.94	0.9	0.9	0.94	0.91	0.85	0.87	0.89	0.9	0.96	0.94	0.94	0.93	0.94	0.9	0.91	0.91	0.96	0.89	0.89	0.96	0.93	0.89	0.91	0.97	0.82	0.92	0.97	0.96	0.86	0.93	0.87	0.98	0.93	0.94	0.82	0.95	0.93	0.9	0.97
Synaptogenesis (GO)	0.51	0	0	0.28	0.22	0	0.01	0.14	0.04	0	0.01	0	0.03	0	0.83	0	0	0	0.43	0.02	0	0	0	0	0	0.01	0	0.12	0	0	0	0	0	0.02	0.01	0.4	0.95	0.14	0.91	0	0.85	0.1	0.11	0	0.95	0.83	0.01	0.93	0.8
Jak stat cascade (GO)	0.15	0.1	0.32	0.13	0.51	0.1	0.1	0.13	0.58	0.33	0.28	0.15	0.12	0.49	0.96	0.18	0.21	0.29	0.95	0.12	0.17	0.05	0.5	0.23	0.54	0	0.36	0.72	0.39	0.04	0.14	0.07	0.49	0.57	0.49	0.05	0.76	0.92	0.61	0.26	0.92	0.69	0.59	0.66	0.99	0.9	0.19	0.92	0.01
Nervous system development (GO)	1	0.85	0.12	0.96	0.82	0.14	0.88	0.97	0.94	0.76	0.64	0.98	0.17	1	0.67	0.82	0.58	0.82	0.52	0.98	0.99	0.1	0.03	0.86	0.83	0.91	0.33	0.59	0.15	0.14	0.39	0.64	0.63	0.99	0.92	0.95	0.93	0.57	0.96	0.92	0.66	0.95	0.97	0.51	0.58	0.79	0.69	0.5	0.99
Glycoprotein metabolic process (GO)	0.13	0.09	0.11	0.02	0.04	0.25	0.33	0.03	0.33	0.12	0.24	0.16	0	0.26	0.16	0.08	0.04	0.4	0.13	0.1	0.05	0.07	0.66	0.36	0.25	0.17	0.44	0	0.14	0.34	0.02	0.01	0.3	0.24	0.03	0.94	0.43	0.25	0.06	0.01	0.05	0.27	0.03	0.02	0.05	0.13	0.33	0.11	0.04
Cell development (GO)	0.47	0.02	0.03	0.13	0.81	0.02	0.19	0.2	0.18	0.28	0.02	0.24	0.04	0.14	0.91	0.08	0.07	0	0.45	0.11	0.03	0	0.04	0.04	0.15	0.22	0.14	0.46	0.18	0.04	0.01	0	0.08	0.54	0.06	0.11	0.87	0.92	0.91	0.08	0.93	0.69	0.24	0.56	0.98	0.8	0.28	0.89	0.36
Insulin receptor signaling pathway (GO)	0.33	0.05	0.61	0.45	0.06	0.14	0.38	0.57	0.18	0.34	0.21	0.26	0.19	0.1	0.59	0.28	0.46	0.33	0.2	0.36	0.64	0.1	0.29	0.23	0.18	0.28	0.18	0.75	0.14	0.02	0.09	0.38	0.02	0.14	0.42	0.58	0.67	0.4	0.2	0.05	0.7	0.86	0.43	0.28	0.59	0.22	0.08	0.49	0.07
Negative regulation of cellular protein metabolic process (GO)	0.37	0.08	0.16	0.18	0.29	0.01	0.05	0.2	0.03	0.05	0.13	0.05	0.08	0.05	0.34	0.04	0.11	0	0.44	0.09	0.08	0.15	0.01	0.02	0.01	0.07	0.14	0.2	0.02	0	0.03	0.04	0.1	0.18	0.11	0.2	0.78	0.16	0.53	0.12	0.54	0.82	0.19	0.84	0.8	0.23	0.2	0.52	0.32
Negative regulation of apoptosis (GO)	0.31	0.03	0.01	0.05	0.73	0.02	0.47	0.18	0.05	0.04	0.35	0.16	0.07	0.07	0.84	0.12	0	0	0.83	0	0.03	0.08	0.41	0.11	0.09	0	0.01	0.71	0.18	0.05	0.08	0	0.52	0.63	0.07	0.53	0.93	0.79	0.92	0.22	0.89	0.87	0.39	0.33	0.98	0.98	0.29	1	0.4
Viral genome replication (GO)	0.09	0.11	0.55	0.17	0.28	0.42	0.11	0.12	0.27	0.18	0.15	0.1	0.3	0.19	0.87	0.1	0.35	0.14	0.48	0.07	0.12	0.37	0.63	0.12	0.17	0.1	0.27	0.53	0.36	0.12	0.12	0.08	0.57	0.38	0.14	0.26	0.75	0.62	0.99	0.08	0.89	0.59	0.07	0.57	0.27	0.82	0.29	0.7	0.18
Establishment of localization (GO)	0.19	0.02	0.09	0.04	0.04	0.04	0.13	0.06	0.07	0.03	0.21	0.07	0	0.05	0.26	0.04	0.07	0.04	0	0.09	0.13	0.02	0.19	0.06	0	0.04	0	0.17	0.02	0.14	0.01	0.02	0.02	0.22	0.03	0.32	0.67	0.03	0.22	0.02	0.23	0.17	0.1	0.17	0.15	0.17	0.11	0.06	0.18
Regulation of kinase activity (GO)	0.99	0.32	0.97	0.38	0.96	0.21	0.72	1	0.41	0.37	0.29	0.49	0.02	0.53	0.93	0.57	0.28	0.85	0.96	0.84	0.86	0.74	0.26	0.62	0.81	0.52	0.55	0.98	0.21	0.09	0.48	0.72	0.46	0.98	0.51	1	0.99	0.89	0.94	0.59	0.95	0.93	1	0.99	0.97	1	0.71	1	0.94
Cell activation (GO)	0.07	0.01	0.03	0.04	0.61	0.12	0.03	0.01	0.38	0.46	0	0.2	0.02	0.02	0.85	0.01	0.04	0.21	0.31	0.02	0.08	0	0.03	0	0.01	0	0.21	0.38	0.05	0	0.02	0	0.08	0.04	0.04	0	0.73	0.96	0.93	0.05	0.89	0.6	0.04	0.47	0.92	0.39	0.27	0.6	0
Neurite development (GO)	0.88	0.27	0.22	0.28	0.07	0.1	0.33	0.8	0.72	0.47	0.16	0.17	0.27	0.67	0.92	0.54	0.33	0.49	0.8	0.46	0.91	0.14	0.03	0.35	0.83	0.6	0.27	0.13	0.26	0.28	0.3	0.74	0.2	0.66	0.74	0.55	0.85	0.59	0.8	0.3	0.87	0.48	0.63	0.4	0.86	0.77	0.22	0.84	0.57
Hormone secretion (GO)	0.31	0.54	0.86	0.42	0.68	0.07	0.44	0.22	0.59	0.15	0.71	0.52	0.29	0.53	0.62	0.23	0.18	0.26	0.34	0.23	0.03	0.06	0.35	0.39	0.27	0.38	0.23	0.44	0.12	0.33	0.48	0.22	0.49	0.26	0.3	0.01	0.36	0.45	0.57	0.87	0.71	0.94	0.43	0.73	0.88	0.79	0.5	0.73	0.78
Regulation of protein kinase activity (GO)	0.97	0.34	0.97	0.44	0.98	0.18	0.72	0.95	0.3	0.48	0.49	0.43	0.05	0.55	0.96	0.49	0.23	0.71	0.91	0.86	0.85	0.69	0.21	0.55	0.73	0.44	0.64	0.9	0.17	0.04	0.58	0.73	0.59	0.98	0.4	1	0.99	0.91	0.94	0.59	0.96	0.95	1	1	0.98	0.99	0.76	0.99	0.96
Protein amino acid n linked glycosylation (GO)	0.74	0.09	0.18	0.1	0.06	0.36	0.54	0.23	0.8	0.55	0.71	0.54	0.48	0.6	0.66	0.35	0.1	0.82	0.42	0.71	0.1	0.41	0.89	0.29	0.54	0.39	0.64	0.24	0.39	0.66	0.12	0.12	0.37	0.47	0.41	0.86	0.73	0.59	0.63	0.16	0.23	0.6	0.44	0.68	0.85	0.86	0.52	0.85	0.29
Amino acid transport (GO)	0.84	0.57	0.76	0.84	0.79	0.68	0.9	0.86	0.86	0.83	0.6	0.81	0.84	0.83	0.84	0.92	0.8	0.93	0.58	0.61	0.9	0.73	0.54	0.68	0.77	0.84	0.5	0.88	0.93	0.92	0.96	0.58	0.86	0.87	0.71	0.9	0.97	0.75	0.69	0.65	0.56	0.57	0.85	0.89	0.92	0.95	0.84	0.44	0.82
Female pregnancy (GO)	0.45	0.64	0.34	0.44	0.18	0.24	0.12	0.61	0.45	0.27	0.59	0.62	0.32	0.41	0.46	0.52	0.35	0.67	0	0.71	0.55	0.05	0.41	0.39	0.57	0.35	0.24	0.81	0.35	0.4	0.67	0.62	0.31	0.14	0.49	0.14	0.42	0	0.3	0.31	0.03	0.15	0.76	0.51	0.15	0	0.35	0	0.76
Energy reserve metabolic process (GO)	0.87	0.86	0.52	0.57	0.49	0.17	0.15	0.31	0.68	0.33	0.76	0.8	0.67	0.88	0.42	0.64	0.5	0.2	0.58	0.72	0.36	0.24	0.87	0.48	0.94	0.75	0.43	0.57	0.9	0.73	0.44	0.44	0.78	0.49	0.89	0.21	0.61	0.26	0.3	0.15	0.62	0.59	0.77	0.76	0.87	0.34	0.74	0.64	0.6
Chromatin assembly (GO)	0.97	0.98	0.97	0.95	0.98	0.97	0.99	0.97	0.84	0.96	0.98	0.99	0.99	1	0.8	0.98	0.92	0.98	0.97	0.99	0.98	0.98	0.85	0.89	0.9	0.99	0.98	0.97	0.97	0.86	0.98	0.99	0.98	0.88	0.97	0.84	0.77	0.79	0.55	0.99	0.96	0.93	0.99	0.94	0.96	0.95	0.98	0.94	1
Negative regulation of transport (GO)	0.54	0.36	0.23	0.37	0.86	0.44	0.57	0.32	0.17	0.27	0.47	0.55	0.24	0.17	0.99	0.32	0.3	0.24	0.73	0.16	0.47	0.65	0.17	0.11	0.32	0.24	0.07	0.5	0.25	0.3	0.25	0.13	0.44	0.52	0.3	0.26	0.96	0.74	0.93	0.28	0.45	0.75	0.23	0.79	0.88	0.76	0.44	0.96	0.25
Positive regulation of transcription from rna polymerase ii promoter (GO)	0.61	0.31	0.11	0.55	0.1	0.04	0.33	0.91	0.23	0.11	0.1	0.7	0.02	0.35	0.8	0.03	0.23	0.31	0.92	0.11	0.91	0.09	0.14	0.11	0.15	0.24	0.07	0.49	0.06	0.04	0.39	0.32	0.03	0.2	0.14	0.4	0.98	0.7	0.94	0.33	1	0.75	0.73	0.84	0.67	0.96	0.06	0.77	0.68
Isoprenoid metabolic process (GO)	0.5	0.02	0.05	0.01	0	0.4	0.03	0.06	0.19	0.17	0.23	0.03	0.14	0.06	0.03	0.03	0	0.08	0.38	0.06	0.27	0.2	0.12	0.22	0.05	0.02	0	0	0.08	0.2	0.02	0.03	0.1	0.22	0.07	0.33	0.28	0.12	0.28	0	0.02	0	0.01	0.04	0.08	0.05	0.09	0.03	0.16
Spermatid development (GO)	0.28	0.71	0.6	0.43	0.21	0.63	0.46	0.29	0.64	0.3	0.34	0.25	0.62	0.66	0.16	0.29	0.49	0.55	0.16	0.44	0.53	0.64	0.48	0.41	0.08	0.59	0.64	0.54	0.49	0.49	0.29	0.76	0.39	0.3	0.55	0.14	0.04	0.11	0.05	0.78	0.22	0.01	0.46	0.08	0.43	0.16	0.45	0.32	0.74
Glutamate signaling pathway (GO)	0.35	0.76	0.14	0.35	0.07	0.6	0.07	0.46	0.33	0.34	0.32	0.75	0.34	0.49	0.21	0.71	0.48	0.34	0.22	0.57	0.08	0.43	0.69	0.59	0.66	0.68	0.66	0.27	0.81	0.33	0.34	0.37	0.5	0.2	0.75	0.55	0.15	0.08	0.2	0.38	0.31	0.15	0.36	0.09	0.53	0.01	0.77	0.47	0.08
Protein targeting to mitochondrion (GO)	0.63	0.49	0.46	0.5	0.01	0.75	0.41	0.66	0.73	0.74	0.75	0.61	0.67	0.79	0.11	0.71	0.76	0.38	0.4	0.74	0.76	0.75	0.75	0.64	0.83	0.71	0.46	0.45	0.84	0.74	0.68	0.45	0.76	0.56	0.67	0.99	0.24	0.17	0.14	0.64	0.17	0.02	0.48	0.28	0.09	0.15	0.69	0.03	0.99
Tube morphogenesis (GO)	0.54	0.22	0.44	0.43	0.6	0.25	0.32	0.31	0	0.27	0.54	0.29	0.3	0.2	0.43	0.16	0.04	0.54	0.19	0.43	0.17	0.17	0.16	0.13	0.1	0.07	0.01	0.05	0.01	0.6	0.19	0.35	0.03	0.06	0.24	0.75	0.16	0.29	0.57	0.23	0.16	0.82	0.15	0.42	0.33	0.36	0.04	0.18	0.07
Regulation of cytokine secretion (GO)	0.18	0.36	0.27	0.35	0.3	0.19	0.06	0.05	0.69	0.51	0.13	0.24	0.33	0.27	0.99	0.29	0.35	0.39	0.53	0.24	0.04	0	0.34	0.1	0.18	0.31	0.2	0.28	0.46	0.07	0.22	0.06	0.49	0.13	0.35	0	1	0.99	0.98	0.53	1	0.15	0.31	0.39	0.98	0.37	0.41	0.88	0.02
Macromolecular complex assembly (GO)	0.28	0.13	0.23	0.45	0.1	0.27	0.32	0.91	0.17	0.13	0.31	0.18	0.32	0.1	0.12	0.06	0.22	0.26	0.37	0.25	0.42	0.47	0.03	0.07	0.18	0.15	0.18	0.11	0.23	0.35	0.52	0.6	0.17	0.45	0.09	0.76	0.33	0.15	0.04	0.12	0.88	0.85	0.11	0.24	0.16	0.1	0.1	0.02	0.41
Di tri valent inorganic cation transport (GO)	0.15	0.05	0	0.05	0.01	0.05	0.04	0.09	0.28	0.01	0.01	0.05	0	0.1	0.54	0.29	0.07	0.34	0.03	0.17	0.1	0.07	0.01	0.22	0.35	0.24	0.03	0.06	0.01	0	0.01	0.02	0.04	0.04	0.06	0.07	0.04	0.06	0.22	0.03	0	0.05	0.13	0.14	0.08	0.07	0.14	0.04	0.06
Detection of abiotic stimulus (GO)	0.83	0.72	0.46	0.72	0.61	0.59	0.31	0.81	0.96	0.86	0.93	0.9	0.93	0.74	0.92	0.79	0.78	0.27	0.47	0.86	0.41	0.79	0.79	0.89	0.84	0.89	0.78	0.82	0.89	0.89	0.84	0.81	0.91	0.55	0.79	0.6	0.46	0.21	0.75	0.9	0.01	0.74	0.7	0.82	0.61	0.75	0.93	0.42	0.74
Regulation of response to external stimulus (GO)	0.78	0.37	0.1	0.16	0.44	0.04	0.2	0.52	0.67	0.3	0.69	0.33	0.73	0.64	0.74	0.6	0.26	0.79	0.44	0.52	0.08	0.01	0.07	0.08	0.62	0.66	0.13	0.56	0.14	0.06	0.18	0.3	0.31	0.4	0.57	0.24	0.45	0.73	0.81	0.39	0.52	0.93	0.82	0.65	0.59	0.61	0.22	0.55	0.44
Cofactor metabolic process (GO)	0.59	0.36	0.76	0.45	0.01	0.87	0.35	0.67	0.69	0.15	0.85	0.37	0.88	0.75	0.02	0.55	0.26	0.24	0.21	0.65	0.97	0.87	0.91	0.89	0.17	0.48	0.56	0.35	0.93	0.99	0.78	0.55	0.97	0.86	0.98	0.87	0.16	0.01	0	0.73	0.22	0	0.76	0.17	0	0.03	0.36	0.05	0.35
Regulation of hormone secretion (GO)	0.2	0.34	0.64	0.49	0.56	0.02	0.15	0.12	0.32	0.07	0.66	0.48	0.24	0.35	0.86	0.12	0.17	0.26	0.55	0.12	0.04	0.06	0.21	0.23	0.15	0.32	0.14	0.32	0.05	0.14	0.47	0.09	0.27	0.12	0.12	0.02	0.44	0.39	0.84	0.84	0.65	0.88	0.53	0.51	0.94	0.66	0.35	0.92	0.66
Organic acid transport (GO)	0.66	0.52	0.46	0.32	0.3	0.71	0.85	0.49	0.65	0.47	0.59	0.66	0.49	0.51	0.75	0.59	0.44	0.27	0.34	0.48	0.48	0.63	0.53	0.69	0.54	0.53	0.21	0.77	0.98	0.73	0.66	0.61	0.69	0.64	0.39	0.88	0.55	0.88	0.66	0.4	0.52	0.57	0.57	0.34	0.81	0.98	0.52	0.82	0.52
Positive regulation of phosphorylation (GO)	0.26	0.07	0.64	0.24	0.93	0.12	0.44	0.24	0.77	0.37	0.16	0.23	0.06	0.12	0.9	0.32	0.3	0.83	0.72	0.63	0.15	0.31	0.27	0.09	0.11	0.25	0.19	0.15	0.11	0.11	0.23	0.26	0.46	0.51	0.36	0.89	0.96	0.97	0.93	0.37	0.95	0.98	0.34	0.94	0.94	0.56	0.32	0.89	0.04
G2 m transition of mitotic cell cycle (GO)	0.86	0.72	0.89	0.88	0.81	0.86	0.83	0.68	0.78	0.88	0.93	0.87	0.91	0.85	0.9	0.91	0.87	0.73	1	0.83	0.67	0.92	0.9	0.89	0.87	0.91	0.87	0.83	0.71	0.89	0.9	0.89	0.81	0.93	0.89	0.88	0.98	0.99	0.91	0.81	0.68	0.73	0.85	0.83	0.91	0.95	0.84	0.96	0.86
T cell proliferation (GO)	0.14	0.2	0.32	0.29	0.23	0.78	0.24	0.2	0.36	0.65	0.13	0.43	0.33	0.14	0.7	0.31	0.33	0.36	0.31	0.17	0.09	0.02	0	0.16	0.15	0.23	0.46	0.36	0.45	0.06	0.47	0.01	0.42	0.06	0.31	0.11	0.6	0.25	0.66	0.18	0.75	0.4	0.35	0.32	0.42	0.21	0.16	0.47	0.08
Female gamete generation (GO)	0.71	0.92	0.47	0.95	0.55	0.74	0.48	0.7	0.98	0.97	0.92	0.95	0.47	0.94	0.08	0.97	0.73	0.86	0.4	0.98	0.48	0.99	0.93	0.99	0.86	0.87	0.98	0.61	0.94	0.99	0.77	0.92	0.5	0.72	0.81	0.5	0.76	0.74	0.24	0.66	0.53	0.77	0.98	0.58	0.09	0.46	0.82	0.3	0.84
Protein tetramerization (GO)	0.6	0.67	0.32	0.28	0.5	0.23	0.56	0.44	0.64	0.65	0.35	0.52	0.5	0.26	0.02	0.53	0.16	0.37	0.1	0.29	0.22	0.31	0.31	0.39	0.78	0.26	0.28	0.74	0.18	0.29	0.26	0.34	0.56	0.39	0.61	0.09	0.34	0.46	0.15	0.57	0.11	0.61	0.64	0.22	0.58	0.47	0.14	0.33	0.22
Regulation of tyrosine phosphorylation of stat protein (GO)	0.08	0.44	0.11	0.18	0.52	0.4	0.41	0.38	0.56	0.41	0.54	0.26	0.17	0.28	0.63	0.23	0.07	0.34	0.25	0.34	0.27	0.2	0.64	0.43	0.49	0.46	0.56	0.71	0.58	0.17	0.21	0.4	0.72	0.25	0.71	0.03	0.5	0.34	0.41	0.19	0.26	0.54	0.27	0.86	0.53	0.34	0.5	0.56	0
Fatty acid beta oxidation (GO)	0	0	0	0.01	0.03	0	0.01	0.02	0	0	0	0	0	0	0.03	0	0	0	0.02	0	0.14	0	0.03	0.03	0	0	0	0	0	0	0	0	0	0.04	0	0.25	0.05	0.01	0	0	0.01	0.07	0	0.16	0.02	0.06	0.01	0	0
Positive regulation of immune system process (GO)	0.66	0.23	0.28	0.17	0.95	0.34	0.09	0.49	0.36	0.9	0.3	0.53	0.35	0.33	0.96	0.09	0.64	0.62	0.93	0.42	0.43	0.05	0.15	0.07	0.43	0.18	0.34	0.78	0.2	0.04	0.39	0.01	0.57	0.35	0.67	0	0.96	0.98	0.97	0.27	0.69	0.91	0.06	0.78	0.98	0.95	0.44	0.99	0
Regulation of anatomical structure morphogenesis (GO)	0.16	0	0	0.02	0.09	0.02	0.02	0.48	0.25	0	0	0.06	0.01	0	0.37	0.06	0.04	0.03	0.1	0.03	0.38	0	0	0	0.02	0.02	0	0.05	0	0	0	0	0	0.18	0.15	0.01	0.52	0.38	0.63	0.01	0.05	0.28	0.01	0.15	0.29	0.3	0	0.08	0.4
Focal adhesion formation (GO)	0.28	0.24	0.16	0.24	0.7	0.01	0.61	0.69	0.51	0.16	0.03	0.54	0.01	0.06	0.41	0.24	0.61	0.14	0.63	0.17	0.35	0.05	0.04	0.42	0.38	0.25	0.18	0.78	0.14	0.05	0.14	0.26	0.13	0.22	0.41	0.69	0.86	0.75	0.76	0.34	0.84	0.89	0.63	0.17	0.86	0.53	0.26	0.63	0.14
Secretory pathway (GO)	0.13	0.36	0.1	0.26	0.64	0.28	0.4	0.06	0.36	0.3	0.57	0.12	0.46	0.66	0.01	0.29	0.23	0.44	0.05	0.41	0.13	0.63	0.62	0.5	0.46	0.41	0.17	0.33	0.38	0.49	0.08	0.07	0.48	0.19	0.51	0.72	0	0.09	0.02	0.33	0.09	0.01	0.28	0.19	0	0.09	0.42	0	0.18
Peroxisome organization and biogenesis (GO)	0.14	0.13	0.11	0.18	0.13	0.8	0.25	0.21	0.19	0.08	0.49	0.01	0.77	0.26	0.04	0.15	0.14	0.23	0.34	0.24	0.34	0.8	0.44	0.12	0.24	0.51	0.27	0.08	0.32	0.43	0.75	0.21	0.56	0.02	0.34	0.7	0.08	0.07	0.09	0.01	0.18	0.09	0.06	0.03	0.03	0.07	0.31	0.08	0.02
Meiosis i (GO)	0.94	1	0.98	1	0.97	0.99	0.98	0.97	0.98	0.98	0.96	0.98	0.99	1	0.86	0.98	0.97	0.98	0.99	0.98	0.97	0.95	1	0.92	0.98	0.97	0.94	0.99	0.99	0.97	0.99	0.97	0.99	0.97	0.98	0.86	1	1	1	0.99	1	0.99	1	0.98	0.98	0.99	0.95	0.98	0.95
Membrane lipid metabolic process (GO)	0.62	0.34	0.76	0.62	0.3	0.83	0.47	0.04	0.95	0.7	0.35	0.47	0.8	0.25	0.16	0.78	0.65	0.65	0.16	0.83	0.65	0.74	0.68	0.71	0.85	0.64	0.92	0.57	0.58	0.37	0.27	0.22	0.74	0.56	0.79	0.98	0.3	0.33	0.27	0.77	0.26	0.13	0.74	0.32	0.1	0.67	0.77	0.47	0.77
Regulation of lipid metabolic process (GO)	0.75	0.24	0.26	0.43	0.11	0.35	0.54	0.9	0.44	0.16	0.79	0.22	0.34	0.26	0.24	0.25	0.22	0.67	0.61	0.19	0.58	0.37	0.41	0.18	0.21	0.24	0.04	0.28	0.25	0.51	0.68	0.63	0.14	0.34	0.64	0.63	0.74	0.4	0.51	0.08	0.33	0.06	0.09	0.41	0.54	0.32	0.41	0.34	0.09
Regulation of molecular function (GO)	0.67	0.07	0.49	0.07	0.99	0.07	0.36	0.68	0.05	0.04	0.05	0.07	0	0.06	0.95	0.09	0.05	0.28	0.91	0.31	0.77	0.09	0.03	0.1	0.25	0.28	0.11	0.7	0.03	0.02	0.22	0.26	0.12	0.9	0.11	0.82	0.97	0.96	0.67	0.17	0.89	0.89	0.7	0.99	0.94	0.96	0.04	0.89	0.27
Regulation of dna replication (GO)	0.99	0.98	0.99	0.97	1	0.98	0.97	0.98	1	0.97	0.99	1	0.92	0.97	0.99	0.98	0.98	0.98	1	0.99	0.94	0.99	0.99	1	0.99	0.98	0.98	1	0.98	0.95	0.97	0.97	0.97	0.99	0.98	0.92	0.99	0.98	0.97	1	0.98	0.99	1	0.99	0.98	1	0.99	1	0.98
Negative regulation of cellular biosynthetic process (GO)	0.27	0.01	0.19	0.12	0.12	0.01	0.06	0.04	0.01	0.01	0.21	0	0.08	0.02	0.37	0.01	0	0.01	0.46	0.03	0.03	0.11	0	0.07	0	0	0	0.05	0.07	0.08	0	0.04	0.18	0.31	0.14	0.06	0.74	0.13	0.69	0.05	0.69	0.19	0.02	0.27	0.47	0.55	0.09	0.36	0.05
Developmental maturation (GO)	0.79	0.87	0.72	0.95	0.94	0.83	0.81	0.96	0.66	0.88	0.45	0.9	0.53	0.9	0.94	0.92	0.8	0.59	0.71	0.82	0.87	0.95	0.55	0.89	0.85	0.64	0.73	0.76	0.9	0.53	0.51	0.4	0.6	0.91	0.89	0.29	0.92	0.82	0.92	0.85	0.75	0.82	0.83	0.95	0.89	0.95	0.83	0.86	1
Regulation of protein amino acid phosphorylation (GO)	0.17	0.16	0.45	0.17	0.88	0.14	0.09	0.07	0.57	0.38	0.28	0.23	0.14	0.39	0.82	0.19	0.09	0.44	0.49	0.22	0.23	0.14	0.15	0.09	0.31	0.29	0.38	0.73	0.18	0.02	0.16	0.19	0.27	0.43	0.63	0.35	0.73	0.93	0.99	0.26	1	0.87	0.15	0.9	0.97	0.92	0.31	0.97	0.03
Response to endogenous stimulus (GO)	0.99	0.99	1	1	0.99	0.99	0.99	0.99	0.99	1	0.99	1	0.97	0.99	0.97	0.97	1	0.99	0.98	0.99	1	0.98	0.99	0.9	0.97	0.99	0.98	0.99	1	0.99	1	1	1	0.97	1	0.94	1	0.98	0.99	0.99	0.99	0.99	1	0.98	0.99	0.97	1	0.98	0.98
Glycoprotein catabolic process (GO)	0.05	0	0	0	0.02	0	0.09	0.19	0.24	0.02	0.04	0	0.01	0	0.09	0.03	0.02	0.05	0.04	0	0.15	0.08	0.16	0.03	0.04	0.03	0.08	0.01	0.12	0.02	0.06	0	0.18	0.08	0	0.09	0.49	0.34	0.09	0.01	0.24	0.21	0.04	0.08	0.2	0.07	0.06	0.06	0
Reproductive process (GO)	0.48	0.54	0.57	0.38	0.12	0.65	0.28	0.32	0.44	0.45	0.73	0.64	0.55	0.65	0.25	0.62	0.51	0.66	0	0.54	0.13	0.47	0.67	0.46	0.44	0.51	0.33	0.88	0.5	0.6	0.61	0.5	0.75	0.81	0.7	0.27	0.02	0.03	0.08	0.58	0.01	0.07	0.66	0.11	0	0	0.55	0.02	0.62
Secretion by cell (GO)	0.06	0.29	0.03	0.11	0.22	0.1	0.11	0	0.29	0.29	0.39	0	0.24	0.33	0.09	0.12	0.16	0.22	0.07	0.2	0.01	0.05	0.26	0.28	0.15	0.21	0.19	0.2	0.48	0.04	0	0.01	0.53	0.03	0.27	0.61	0.06	0.08	0.12	0.11	0.18	0	0.12	0.05	0.01	0	0.28	0	0.07
Pattern specification process (GO)	0.74	0.99	0.9	0.99	1	0.94	0.94	1	0.97	0.97	0.8	0.92	0.91	0.97	1	0.96	0.54	0.84	0.86	0.98	0.96	0.58	0.81	0.87	1	0.89	0.89	0.99	0.95	0.85	0.91	0.8	0.83	0.69	0.78	0.96	0.93	0.96	0.99	0.98	0.99	0.95	0.99	0.99	0.99	0.71	0.97	1	1
Phospholipase c activation (GO)	0.06	0	0.11	0	0.1	0	0.06	0.42	0.01	0.01	0.01	0	0	0	0.35	0.01	0.01	0	0.21	0	0.02	0.03	0	0.01	0	0	0	0.33	0.01	0	0	0.1	0	0.01	0	0.25	0.3	0.81	0.75	0	0.75	0.63	0	0.78	0.77	0.33	0.03	0.18	0.12
Cell surface receptor linked signal transduction go 0007166 (GO)	0	0	0	0	0	0	0	0	0	0	0	0	0	0	0.18	0	0	0	0	0	0	0	0	0	0	0	0	0	0	0	0	0	0	0	0	0	0.09	0.03	0.04	0	0.25	0.01	0	0.17	0.06	0	0	0.22	0
Lymphocyte differentiation (GO)	0.82	0.57	0.3	0.93	1	0.43	0.65	0.8	0.94	0.92	0.36	0.83	0.35	0.72	1	0.75	0.81	0.84	0.79	0.14	0.69	0.6	0.23	0.48	0.36	0.64	0.85	0.96	0.06	0.04	0.32	0.8	0.27	0.59	0.57	0.13	0.89	0.99	0.99	0.82	0.73	0.93	0.47	0.88	0.97	0.92	0.89	0.97	0.2
Cell structure disassembly during apoptosis (GO)	0.9	0.91	0.54	0.96	0.91	0.66	0.88	0.45	0.96	0.89	0.88	0.84	0.75	0.89	0.87	0.88	0.96	0.77	0.87	0.91	0.6	0.75	0.9	0.93	0.93	0.92	0.56	0.91	0.88	0.91	0.93	0.8	0.91	0.91	0.73	0.91	0.9	0.77	0.68	0.88	0.29	0.82	0.85	0.58	0.43	0.84	0.88	0.7	0.92
Nucleobasenucleosidenucleotide and nucleic acid transport (GO)	0.83	0.76	0.84	0.93	0.88	0.72	0.89	0.71	0.8	0.83	0.87	0.89	0.87	0.81	0.56	0.9	0.9	0.74	0.86	0.83	0.83	0.84	0.94	0.74	0.72	0.82	0.89	0.61	0.89	0.81	0.88	0.9	0.71	0.71	0.85	0.97	0.98	0.83	0.73	0.73	0.98	0.88	0.89	0.97	0.86	0.82	0.72	0.8	0.88
Cyclic nucleotide metabolic process (GO)	0.11	0.01	0.01	0.03	0.37	0	0.01	0	0	0.03	0.01	0	0.12	0.11	0.6	0.06	0.1	0	0.09	0.06	0.01	0.04	0.08	0.02	0	0.03	0.06	0.52	0.07	0.02	0	0.04	0.02	0.01	0.1	0	0.1	0.32	0.91	0.06	0.53	0.27	0.11	0	0	0.07	0.01	0.19	0.03
Detection of stimulus involved in sensory perception (GO)	0.4	0.32	0.33	0.38	0.23	0.25	0.2	0.3	0.36	0.66	0.71	0.7	0.68	0.94	0.85	0.74	0.39	0.25	0.15	0.8	0.08	0.71	0.65	0.75	0.76	0.74	0.48	0.77	0.51	0.65	0.35	0.71	0.54	0.2	0.58	0.62	0.51	0.04	0.3	0.44	0	0.25	0.58	0.29	0.26	0.21	0.75	0.22	0.15
Response to nutrient (GO)	0.87	0.03	0.34	0.42	0.55	0.27	0.61	0.59	0.28	0.7	0.23	0.35	0.35	0.36	0.82	0.55	0.32	0.54	0.73	0.3	0.84	0.49	0.16	0.25	0.1	0.51	0.14	1	0.12	0.05	0.4	0.18	0.07	0.89	0.14	0.43	0.5	0.9	0.63	0.37	0.81	0.55	0.42	0.59	0.67	0.54	0.27	0.33	0.5
Activation of jnk activity (GO)	0.69	0.67	0.53	0.76	0.81	0.56	0.71	0.73	0.64	0.57	0.35	0.58	0.5	0.44	0.7	0.58	0.75	0.77	0.54	0.63	0.35	0.44	0.54	0.22	0.8	0.74	0.82	0.53	0.78	0.68	0.51	0.65	0.48	0.65	0.55	0.33	0.61	0.52	0.17	0.54	0.6	0.87	0.66	0.9	0.55	0.52	0.62	0.45	0.78
Regulation of synapse structure and activity (GO)	0.11	0	0.06	0.02	0	0.06	0	0.09	0.14	0.05	0.01	0	0.05	0.04	0.08	0.06	0	0.02	0	0.02	0.2	0.01	0.08	0	0.04	0.03	0.05	0	0.09	0.04	0	0.02	0.03	0.29	0.05	0.07	0.01	0.07	0.46	0.01	0.24	0.08	0.02	0.01	0.11	0	0.03	0.15	0.17
Sulfur metabolic process (GO)	0.99	0.5	0.6	0.85	0.61	0.05	0.79	0.77	0.88	0.74	0.9	0.61	0.83	0.97	0.69	0.71	0.82	0.9	0.69	0.83	0.04	0.12	0.44	0.82	0.77	0.83	0.86	0.68	0.46	0.35	0.68	0.15	0.56	0.76	0.98	0.61	0.38	0.65	0.79	0.64	0.7	0.3	0.97	0.6	0.76	0.74	0.77	0.92	0.96
Negative regulation of hydrolase activity (GO)	0.75	0.28	0.2	0.3	0.75	0.84	0.33	0.24	0.52	0.86	0.83	0.26	0.79	0.54	0.93	0.4	0.3	0.83	0.92	0.43	0.39	0.83	0.7	0.27	0.63	0.56	0.43	0.72	0.46	0.85	0.48	0.62	0.65	0.79	0.76	0.73	0.97	0.89	0.65	0.1	0.7	0.28	0.69	0.77	0.99	0.82	0.51	0.96	0.57
Biosynthetic process (GO)	1	0.98	0.82	0.97	0.4	0.96	0.88	0.94	0.98	0.84	0.98	0.96	0.92	0.95	0.86	0.92	0.9	0.95	0.99	0.86	0.56	0.94	0.98	1	0.97	0.99	0.99	0.99	0.98	0.97	0.97	0.93	0.98	0.72	0.94	0.99	0.71	0.46	0.76	0.99	0.7	0.63	0.96	0.67	0.59	0.67	0.94	0.97	0.91
Transcription dna dependent (GO)	0.99	0.98	0.99	0.99	0.99	1	1	1	1	0.95	0.99	1	1	0.99	1	1	0.97	1	0.99	1	0.99	0.98	0.88	0.97	0.96	1	1	1	0.91	0.97	1	1	0.99	1	0.93	1	1	0.99	0.99	0.98	1	0.99	0.95	1	1	1	1	1	0.88
Striated muscle development (GO)	0.42	0.33	0.46	0.79	0.8	0.14	0.71	0.81	0.3	0.61	0.41	0.46	0.04	0.21	0.94	0.07	0.54	0.5	0.59	0.32	0.75	0.37	0	0.18	0.52	0.25	0.58	0.18	0.08	0.06	0.22	0.56	0.24	0.65	0.68	0.22	0.66	0.78	0.29	0.32	0.79	0.7	0.27	0.84	0.82	0.84	0.17	0.81	0.6
M phase (GO)	0.99	1	0.99	1	0.99	1	0.98	0.94	1	0.99	1	1	0.98	0.98	0.98	0.99	1	1	1	1	0.92	0.91	0.99	0.98	0.99	0.98	1	0.99	1	0.98	1	0.98	1	0.99	0.97	1	1	1	0.99	1	1	1	0.99	1	1	0.99	1	0.97	1
Regulation of cell migration (GO)	0.15	0.01	0.05	0.19	0.36	0.04	0.05	0.55	0.29	0.16	0.1	0.13	0.13	0.08	0.36	0.05	0.02	0.23	0.73	0.14	0.87	0	0	0.29	0.04	0.1	0	0.33	0	0.12	0.15	0.4	0	0.48	0.17	0.22	0.26	0.93	0.81	0.02	0.96	0.83	0.25	0.34	0.96	0.16	0.05	0.97	0.09
Protein maturation (GO)	0	0.01	0	0	0	0.01	0.05	0.01	0.01	0	0.01	0	0	0.01	0.11	0	0	0.01	0.03	0	0.01	0.08	0.04	0.01	0.02	0.06	0.01	0.01	0	0.01	0.04	0	0.03	0.01	0.04	0.28	0.03	0.04	0	0.01	0.01	0.02	0.01	0	0.02	0.01	0.01	0.02	0
Coenzyme metabolic process (GO)	0.54	0.54	0.9	0.61	0.06	0.52	0.35	0.6	0.64	0.24	0.9	0.42	0.8	0.76	0.01	0.68	0.28	0.62	0.18	0.52	0.85	0.95	0.89	0.9	0.51	0.54	0.76	0.37	0.95	0.88	0.78	0.69	0.88	0.32	0.89	0.9	0.1	0	0	0.48	0.29	0	0.6	0.05	0	0	0.45	0.01	0.32
Cytoplasm organization and biogenesis (GO)	0.21	0.05	0.32	0.11	0.21	0	0.15	0.13	0	0.12	0.08	0.09	0.03	0.09	0.26	0.06	0.02	0.28	0.13	0.09	0.29	0.03	0.04	0.04	0.03	0.05	0.13	0	0.01	0.01	0	0.3	0	0.55	0.01	0.41	0	0	0.24	0.04	0.04	0.25	0.12	0.41	0.05	0.05	0.02	0.2	0.52
Regulation of transferase activity (GO)	0.92	0.31	0.97	0.26	0.97	0.12	0.83	0.98	0.41	0.23	0.34	0.39	0.04	0.63	0.95	0.6	0.26	0.73	0.93	0.82	0.86	0.59	0.22	0.59	0.64	0.47	0.57	0.88	0.27	0.02	0.52	0.58	0.49	0.96	0.4	1	0.99	0.93	0.87	0.63	0.94	0.91	0.99	1	1	0.99	0.83	1	0.95
Myoblast differentiation (GO)	0.46	0.68	0.77	0.92	0.92	0.47	0.69	0.83	0.82	0.31	0.61	0.66	0.31	0.84	0.88	0.72	0.85	0.83	0.86	0.82	0.69	0.59	0.43	0.51	0.62	0.94	0.53	0.78	0.36	0.47	0.56	0.72	0.59	0.91	0.38	0.5	0.87	0.93	0.9	0.5	1	0.82	0.63	0.96	0.84	0.79	0.71	0.88	0.82
Sensory perception of taste (GO)	0.22	0.32	0.15	0.19	0.23	0.21	0.23	0.03	0.17	0.36	0.12	0.48	0.13	0.36	0.04	0.14	0.14	0.29	0.08	0.08	0.03	0.11	0.48	0.41	0.26	0.21	0.12	0.7	0.25	0.3	0.05	0.19	0.2	0.16	0.16	0.34	0.13	0.16	0.09	0.26	0.02	0.02	0.5	0.26	0.1	0.07	0.35	0.16	0
Glucose catabolic process (GO)	0.32	0.83	0.61	0.86	0.71	0.56	0.44	0.57	0.51	0.57	0.2	0.6	0.69	0.55	0.71	0.77	0.78	0.28	0.37	0.89	0.35	0.82	0.3	0.92	0.84	0.44	0.43	0.56	0.67	0.56	0.27	0.14	0.71	0.6	0.68	0.98	0.26	0.26	0.29	0.28	0.1	0.24	0.62	0.6	0.15	0.39	0.78	0.75	0.73
Intracellular transport (GO)	0.33	0.2	0.46	0.5	0.22	0.61	0.44	0.78	0.45	0.36	0.54	0.45	0.28	0.66	0.16	0.4	0.4	0.26	0.46	0.44	0.23	0.28	0.38	0.3	0.39	0.44	0.18	0.32	0.51	0.5	0.34	0.28	0.43	0.71	0.26	0.75	0.6	0.26	0.1	0.17	0.99	0.81	0.46	0.49	0.38	0.4	0.3	0.1	0.34
Intracellular protein transport (GO)	0.59	0.45	0.73	0.81	0.51	0.71	0.77	0.92	0.74	0.59	0.67	0.63	0.53	0.79	0.51	0.68	0.82	0.74	0.45	0.77	0.7	0.43	0.64	0.57	0.52	0.56	0.46	0.69	0.7	0.6	0.83	0.58	0.73	0.69	0.57	0.69	0.87	0.81	0.16	0.26	1	0.97	0.46	0.68	0.75	0.82	0.49	0.53	0.77
Programmed cell death (GO)	0.28	0	0.01	0.03	0.75	0.02	0.26	0.01	0.06	0.17	0.1	0.12	0.01	0.02	0.94	0.05	0.01	0	0.4	0.01	0	0	0.15	0.01	0.05	0.16	0.21	0.58	0.09	0.02	0.01	0	0.27	0.39	0.01	0.07	0.85	0.64	0.98	0.16	0.97	0.62	0.05	0.4	0.98	0.68	0.27	0.89	0.02
Centrosome organization and biogenesis (GO)	0.95	0.87	0.93	0.93	0.86	0.94	0.94	0.93	0.9	0.86	0.9	0.89	0.95	0.91	0.81	0.88	0.95	0.87	0.94	0.9	0.96	0.83	0.91	0.88	0.84	0.9	0.88	0.99	0.96	0.88	0.89	0.84	0.85	0.98	0.88	0.98	0.93	0.94	0.94	0.88	0.83	0.98	0.94	0.93	0.92	0.96	0.94	0.97	0.95
Hemopoiesis (GO)	0.3	0.35	0.03	0.41	0.9	0.05	0.15	0.47	0.51	0.67	0.05	0.49	0.11	0.18	0.76	0.24	0.17	0.52	0.1	0.05	0.25	0.11	0	0	0.04	0.05	0.12	0.68	0.01	0.02	0.07	0.28	0.14	0.11	0.3	0	0.75	0.78	0.71	0.55	0.84	0.96	0.06	0.79	0.92	0.61	0.23	0.81	0.23
Microtubule based process (GO)	0.99	0.19	1	1	0.94	0.77	0.98	0.99	0.42	0.23	0.64	0.82	0.47	0.88	0.96	0.9	0.85	0.53	1	0.87	0.82	0.9	0.06	0.75	0.71	0.65	0.72	0.94	0.49	0.34	0.41	0.97	0.37	1	0.87	0.9	0.97	0.99	1	0.56	0.96	0.98	1	1	0.99	0.86	0.74	0.98	0.99
Regulation of axonogenesis (GO)	0.62	0.05	0.05	0.02	0.09	0.12	0.05	0.98	0.58	0.01	0.03	0.04	0.04	0.03	0.6	0.06	0.29	0.18	0.64	0.37	0.73	0.12	0	0.03	0.18	0.22	0	0.21	0.01	0.02	0	0.29	0	0.36	0.76	0.39	0.23	0.65	0.52	0.15	0.3	0.4	0.13	0.07	0.78	0.58	0.01	0.32	0.69
Response to extracellular stimulus (GO)	1	0.36	0.86	0.49	0.59	0.22	0.63	0.93	0.52	0.81	0.5	0.51	0.3	0.77	0.84	0.72	0.66	0.81	0.63	0.82	0.85	0.49	0.39	0.4	0.51	0.79	0.18	0.99	0.36	0.18	0.86	0.44	0.61	0.92	0.32	0.57	0.85	0.93	0.76	0.78	0.97	0.81	0.53	0.54	0.96	0.92	0.75	0.78	0.5
Apoptotic nuclear changes (GO)	0.92	1	0.89	0.99	0.98	0.93	1	0.57	0.99	0.98	1	0.92	1	0.98	0.97	0.98	0.99	1	1	1	0.6	0.96	1	0.96	1	0.98	0.87	0.99	0.99	0.98	0.98	0.89	0.99	1	1	0.95	0.92	0.86	0.83	1	0.66	0.88	1	0.65	0.84	0.97	0.97	0.78	1
Induction of apoptosis by extracellular signals (GO)	0.44	0.21	0.26	0.08	0.26	0.59	0.06	0.04	0.39	0.41	0.54	0.3	0.4	0.33	0.79	0.21	0.55	0.32	0.23	0.51	0.04	0.21	0.66	0.31	0.37	0.43	0.54	0.32	0.57	0.37	0	0.19	0.44	0.38	0.22	0.09	0.1	0.57	0.64	0.54	0.58	0.26	0.31	0.6	0.89	0.49	0.62	0.66	0.03
Sulfur compound biosynthetic process (GO)	1	0.2	0.92	0.95	0.83	0.22	0.85	0.87	0.94	0.68	0.94	0.98	0.4	0.83	0.99	1	0.89	1	0.84	0.43	0.66	0.21	0.22	0.84	0.85	0.9	0.73	0.57	0.36	0.55	0.67	0.8	0.22	0.69	0.36	0.83	0.99	0.99	1	0.78	0.92	0.98	0.59	0.71	0.89	1	0.75	0.97	0.78
Gamete generation (GO)	0.87	0.99	0.7	0.96	0.73	0.94	0.59	0.8	1	0.84	0.81	0.93	0.98	0.98	0.09	0.96	0.89	0.38	0.58	1	0.55	0.93	0.98	1	0.9	0.98	0.91	0.86	0.97	0.99	0.81	0.81	0.68	0.93	1	0.49	0.66	0.24	0.26	0.99	0.43	0.49	0.96	0.69	0.86	0.18	0.94	0.71	0.89
Response to toxin (GO)	0.09	0.11	0.23	0.05	0.03	0.14	0.07	0.01	0.05	0.05	0.07	0.02	0.08	0.07	0.48	0.06	0.01	0.03	0.76	0.05	0.37	0.15	0.07	0.1	0.05	0.06	0.12	0.02	0.14	0.03	0.09	0.15	0.1	0.09	0.03	0.05	0.18	0.48	0.45	0.02	0.29	0.21	0.05	0	0.19	0.29	0.06	0.98	0.02
Positive regulation of binding (GO)	0.22	0.03	0.36	0.16	0.52	0.6	0.03	0.15	0.24	0.29	0.37	0.22	0.04	0	0.38	0.14	0.12	0.14	0.04	0.38	0.5	0.06	0.2	0.08	0.17	0.17	0.12	0.03	0.15	0.06	0.13	0.45	0.14	0.11	0.12	0.31	0.49	0.28	0.34	0.37	0.56	0.45	0.1	0.03	0.25	0.15	0.16	0.02	0.14
Cellular component disassembly (GO)	0.69	0.84	0.58	0.98	0.71	0.75	0.76	0.74	0.87	0.94	0.93	0.96	0.84	0.87	1	0.97	0.89	0.83	0.91	0.76	0.96	0.86	0.98	0.93	0.91	0.88	0.57	0.99	0.96	0.95	0.92	0.83	0.86	0.95	0.86	0.92	0.92	0.67	0.86	0.95	0.7	0.83	0.76	0.7	0.62	0.86	0.87	0.9	0.93
Immune system development (GO)	0.47	0.45	0.09	0.61	0.89	0.07	0.33	0.63	0.69	0.86	0.13	0.8	0.26	0.25	0.87	0.35	0.43	0.62	0.26	0.11	0.3	0.08	0	0.01	0.15	0.09	0.4	0.61	0.12	0	0.19	0.35	0.24	0.09	0.42	0.01	0.83	0.77	0.77	0.7	0.85	0.94	0.17	0.86	0.92	0.63	0.32	0.92	0.33
Positive regulation of catalytic activity (GO)	0.13	0.01	0.31	0	0.84	0.03	0.29	0.89	0.2	0.09	0.01	0.12	0	0.12	0.34	0.02	0.06	0.2	0.19	0.12	0.27	0.09	0.02	0.12	0.06	0.13	0.04	0.34	0.04	0	0.06	0.04	0.05	0.42	0.04	0.45	0.86	0.81	0.18	0.07	0.84	0.76	0.18	0.95	0.69	0.32	0.08	0.11	0.32
Translational initiation (GO)	0.05	0.12	0.31	0.13	0.2	0.12	0.39	0.54	0.12	0.22	0.16	0.24	0.25	0.14	0.44	0.18	0.21	0.27	0.56	0.22	0.11	0.2	0.24	0.16	0.03	0.17	0.15	0.25	0.4	0.15	0.12	0.24	0.14	0.31	0.27	0.85	0.16	0.15	0.09	0.52	0.33	0.42	0.18	0.25	0.36	0.33	0.33	0.05	0.41
Phototransduction (GO)	0.62	0.77	0.26	0.77	0.7	0.8	0.47	0.57	0.91	0.8	0.87	0.76	0.87	0.9	0.96	0.9	0.74	0.38	0.65	0.88	0.39	0.9	0.92	0.88	0.83	0.89	0.71	0.77	0.81	0.87	0.85	0.83	0.82	0.53	0.79	0.72	0.37	0.28	0.79	0.77	0.01	0.76	0.81	0.36	0.6	0.58	0.9	0.22	0.76
Regionalization (GO)	0.98	1	0.99	0.95	0.99	0.98	0.98	1	0.97	0.99	0.99	0.97	0.98	0.98	0.91	1	1	0.99	0.98	1	1	1	0.96	0.99	0.98	1	0.87	0.96	0.94	0.98	0.98	1	0.91	1	0.97	0.99	0.89	0.84	0.87	0.96	0.98	0.93	0.97	0.99	0.99	0.96	0.99	0.97	1
Organelle organization and biogenesis (GO)	0.97	1	1	1	0.98	0.98	1	0.96	0.97	0.96	0.99	1	0.97	0.97	0.93	1	0.99	1	1	0.99	0.98	0.88	0.94	0.92	0.99	0.97	0.99	0.98	1	0.93	0.99	0.98	0.98	0.99	0.91	0.87	0.99	1	1	0.96	0.98	1	1	1	0.99	1	1	1	0.99
Negative regulation of cell cycle (GO)	0.81	0.99	0.68	1	1	0.98	1	0.91	0.97	0.99	0.93	1	0.54	1	0.94	1	1	0.99	0.95	0.81	0.97	0.96	0.58	0.88	1	1	0.98	0.76	0.77	0.69	0.98	0.99	0.76	0.83	1	0.98	0.98	0.99	1	0.99	0.99	0.99	0.99	1	0.94	0.94	0.73	0.97	0.94
Heterophilic cell adhesion (GO)	0.91	0.71	0.61	0.87	0.36	0.61	0.19	0.11	0.94	0.63	0.63	0.65	0.87	0.91	0.4	0.83	0.78	0.76	0.14	0.88	0.38	0.56	0.78	0.75	0.87	0.69	0.67	0.44	0.62	0.61	0.92	0.45	0.67	0.36	0.59	0.21	0.09	0.53	0.52	0.7	0.33	0.07	0.73	0.56	0.17	0.03	0.44	0.05	0.69
Dna integrity checkpoint (GO)	1	1	0.97	1	0.98	0.86	0.98	0.98	1	0.97	0.99	1	0.98	1	0.97	0.98	1	1	1	1	0.59	0.97	1	0.99	0.99	1	1	1	0.97	0.98	0.98	0.99	0.93	0.99	0.94	1	0.92	0.88	0.99	0.99	1	0.98	0.99	1	0.86	0.98	0.97	1	0.99
Steroid metabolic process (GO)	0.79	0.39	0.76	0.26	0.17	0.69	0.36	0.11	0.46	0.32	0.57	0.58	0.69	0.53	0.47	0.48	0.26	0.5	0.55	0.39	0.07	0.17	0.62	0.63	0.47	0.47	0.31	0.38	0.5	0.36	0.33	0.33	0.43	0.63	0.55	0.79	0.44	0.42	0.23	0.45	0.69	0.63	0.56	0.07	0.54	0.53	0.37	0.81	0.36
Establishment of cellular localization (GO)	0.81	0.81	0.82	0.96	0.93	0.99	0.93	0.96	0.75	0.72	0.98	0.83	0.78	0.98	0.69	0.81	0.8	0.95	0.39	0.92	0.78	0.74	0.88	0.77	0.94	0.83	0.75	0.67	0.87	0.87	0.83	0.41	0.83	0.93	0.66	0.76	0.99	0.67	0.53	0.82	0.99	1	0.96	0.79	0.78	0.79	0.85	0.22	0.84
Aerobic respiration (GO)	0.78	0.55	0.23	0.59	0.03	0.38	0.58	0.84	0.38	0.32	0.63	0.57	0.42	0.8	0	0.54	0.45	0.17	0.07	0.44	0.92	0.73	0.47	0.44	0.46	0.45	0.43	0.15	0.6	0.86	0.4	0.77	0.57	0.66	0.54	0.96	0.01	0	0	0.61	0.02	0	0.31	0.01	0.01	0	0.47	0	0.53
Skeletal development (GO)	0.77	0.15	0.02	0.19	0.66	0.02	0.22	0.99	0.14	0.09	0.59	0.68	0.02	0.42	0.75	0.47	0.28	0.34	0.53	0.36	0.44	0	0.01	0.53	0.13	0.17	0	0.48	0	0.05	0.33	0.31	0.08	0.53	0.26	0.07	0.52	0.17	0.84	0.32	0.92	0.73	0.6	0.97	0.68	0.87	0.05	0.69	0.27
Positive regulation of nucleobasenucleosidenucleotide and nucleic acid metabolic process (GO)	0.85	0.42	0.57	0.85	0.36	0.01	0.66	1	0.27	0.38	0.43	0.73	0.23	0.14	0.95	0.25	0.27	0.64	0.94	0.29	0.67	0.15	0.02	0.16	0.37	0.31	0.36	0.54	0.19	0.02	0.56	0.64	0.29	0.83	0.01	0.25	0.92	0.83	0.97	0.21	1	0.95	0.93	0.9	0.97	0.97	0.37	0.92	0.77
Regulation of growth (GO)	0.9	0.38	0.45	0.62	0.84	0.76	0.08	0.78	0.22	0.26	0.43	0.26	0.09	0.35	0.72	0.08	0.2	0.16	0.75	0.13	0.39	0.23	0.19	0.75	0.25	0.14	0.6	0.7	0.01	0.04	0.22	0.6	0.4	0.46	0.18	0.15	0.81	0.74	0.71	0.39	0.8	0.78	0.53	0.84	0.95	0.81	0.22	0.81	0.38
Nuclear transport (GO)	0.98	0.89	0.81	0.88	0.94	0.78	0.94	0.98	0.87	0.98	0.94	0.85	0.89	0.9	0.88	0.86	0.96	0.93	0.97	0.91	0.87	0.89	0.84	0.61	0.93	0.8	0.88	0.81	0.85	0.88	0.88	0.76	0.88	0.79	0.81	0.78	0.99	1	1	0.79	1	1	0.91	0.96	0.97	0.92	0.97	0.94	0.92
Negative regulation of immune system process (GO)	0.53	0.33	0.35	0.42	0.87	0.32	0.32	0.29	0.68	0.46	0.2	0.24	0.16	0.26	0.84	0.53	0.5	0.51	0.61	0.14	0.46	0.24	0.03	0.14	0.2	0.07	0.59	0.72	0.05	0.01	0.39	0.48	0.05	0.32	0.41	0.06	0.77	0.86	0.86	0.46	0.78	0.71	0.42	0.81	0.96	0.63	0.13	0.86	0.26
Regulation of protein polymerization (GO)	0.1	0.03	0.01	0.08	0.02	0.03	0.25	0.44	0.13	0.06	0.1	0.15	0	0	0.04	0.12	0.22	0.2	0.23	0.02	0.4	0.11	0.14	0.02	0.04	0.07	0.1	0.03	0.01	0.04	0.03	0.11	0.03	0.31	0.11	0.17	0.18	0.02	0.24	0.19	0.41	0.04	0.17	0.57	0.08	0.07	0.04	0.03	0.41
Lipid transport (GO)	0.32	0.06	0.07	0.05	0.22	0.12	0.13	0	0.45	0.17	0.16	0.1	0.29	0.15	0.03	0.23	0.1	0.29	0.06	0.06	0.28	0.04	0.23	0.2	0.14	0.23	0.01	0.41	0.19	0.38	0.12	0.13	0.12	0.21	0.22	0.85	0.72	0.11	0.2	0.04	0.17	0.31	0.39	0.12	0.11	0.09	0.13	0.19	0.2
Anatomical structure morphogenesis (GO)	0.53	0.06	0.06	0.15	0.52	0.01	0.09	0.41	0.07	0.14	0.02	0.29	0.02	0.12	0.64	0.1	0.01	0.57	0.49	0.04	0.45	0	0	0.08	0.08	0.17	0.08	0.14	0.01	0.01	0.06	0.4	0	0.47	0.09	0.1	0.9	0.81	0.84	0.05	0.97	0.99	0.17	0.51	0.71	0.71	0.02	0.43	0.85
Cellular response to stress (GO)	0.96	0.96	0.99	1	0.85	0.97	0.97	0.98	0.98	1	0.99	0.96	0.96	1	0.74	1	0.85	0.99	0.98	1	0.95	1	1	1	1	0.99	0.97	0.99	0.9	0.99	1	0.96	1	1	1	0.96	0.99	0.52	0.77	0.99	0.97	0.97	0.97	0.92	1	1	0.99	1	0.75
Positive regulation of rna metabolic process (GO)	0.79	0.69	0.46	0.8	0.34	0.02	0.79	1	0.58	0.51	0.55	0.82	0.35	0.15	0.95	0.46	0.49	0.89	0.93	0.51	0.9	0.21	0.09	0.32	0.55	0.58	0.3	0.84	0.33	0.3	0.86	0.84	0.44	0.8	0.23	0.49	0.88	0.86	0.94	0.28	1	0.89	0.73	0.91	0.85	0.96	0.38	0.7	0.76
Cellular protein catabolic process (GO)	0.25	0	0.15	0.15	0.19	0.41	0.72	0.47	0.26	0.16	0.32	0.22	0.19	0.23	0.01	0.24	0.33	0.4	0.19	0.28	0.28	0.32	0.34	0.15	0.23	0.29	0.09	0.16	0.26	0.24	0.19	0.15	0.32	0.47	0.25	0.67	0.4	0.22	0.03	0.26	0.33	0.81	0.42	0.43	0.33	0.03	0.11	0.24	0.04
Regulation of muscle contraction (GO)	0.36	0.19	0.42	0.6	0.89	0.02	0.1	0.26	0.1	0.11	0.09	0.33	0.25	0.17	0.77	0.35	0.07	0.06	0.06	0.73	0.05	0.06	0.28	0.08	0.28	0.09	0	0.89	0.17	0.11	0.25	0.14	0.11	0.13	0.52	0.28	0.32	0.85	0.61	0.06	0.92	0.42	0.19	0.16	0.31	0.19	0.13	0.23	0.57
Response to light stimulus (GO)	0.19	0.84	0.91	0.87	0.83	0.82	0.89	0.47	0.96	0.78	0.89	0.89	0.86	0.89	0.66	0.87	0.6	0.8	0.59	0.9	0.83	0.78	0.86	0.82	0.84	0.87	0.87	0.22	0.73	0.71	0.77	0.64	0.89	0.94	0.78	0.21	0.81	0.83	0.8	0.89	0.4	0.82	0.87	0.71	0.91	0.92	0.85	0.68	0.46
Positive regulation of cytokine biosynthetic process (GO)	0.21	0.18	0.09	0.11	0.23	0.14	0.17	0.07	0.42	0.15	0.11	0.15	0.21	0.09	0.39	0.12	0.08	0.28	0.14	0.14	0.1	0.04	0.1	0.04	0.12	0.12	0.31	0.05	0.17	0.17	0.22	0.01	0.56	0.05	0.13	0.08	0.46	0.5	0.83	0.43	0.83	0.29	0.29	0.22	0.85	0.11	0.24	0.49	0.11
Regulation of translational initiation (GO)	0.08	0.16	0.23	0.23	0.17	0.18	0.33	0.42	0.11	0.07	0.04	0.07	0.09	0.08	0.22	0.17	0.13	0.1	0.42	0.11	0.07	0.29	0.36	0.15	0.04	0.14	0.09	0.22	0.2	0.1	0.15	0.13	0.05	0.42	0.07	0.82	0.23	0.11	0.16	0.41	0.27	0.5	0.18	0.19	0.24	0.37	0.33	0.02	0.31
Negative regulation of transcription dna dependent (GO)	0.44	0	0.17	0.16	0.39	0.06	0.1	0.95	0	0.06	0.14	0.04	0	0.01	0.29	0.09	0.03	0.26	0.96	0.02	0.57	0.03	0	0	0.05	0.02	0	0.32	0	0.03	0.25	0.23	0	0.45	0	0.03	0.91	0.54	0.56	0.07	0.95	0.99	0	0.44	0.77	0.22	0.02	0.57	0.3
Protein targeting (GO)	0.83	0.72	0.83	0.87	0.88	0.81	0.87	0.88	0.8	0.77	0.8	0.7	0.81	0.94	0.84	0.77	0.88	0.87	0.94	0.86	0.87	0.67	0.82	0.76	0.8	0.72	0.78	0.88	0.81	0.78	0.84	0.66	0.86	0.75	0.68	0.83	0.98	0.97	0.4	0.64	0.98	1	0.73	0.95	0.91	0.98	0.77	0.85	0.79
Monovalent inorganic cation homeostasis (GO)	0.66	0.52	0.72	0.76	0.79	0.59	0.69	0.47	0.71	0.51	0.66	0.53	0.53	0.82	0.05	0.69	0.74	0.21	0.09	0.66	0.39	0.35	0.52	0.3	0.72	0.82	0.59	0.63	0.8	0.81	0.62	0.19	0.42	0.75	0.75	0.52	0.25	0.01	0.01	0.42	0.47	0.78	0.51	0.86	0.14	0.18	0.55	0.06	0.4
Viral infectious cycle (GO)	0.06	0.09	0.24	0.06	0.31	0.38	0.09	0.15	0.32	0.19	0.26	0.07	0.33	0.15	0.69	0.23	0.14	0.16	0.15	0.03	0.16	0.28	0.15	0.1	0.15	0.07	0.2	0.34	0.18	0.17	0.06	0.07	0.58	0.42	0.04	0.23	0.53	0.79	0.82	0.03	0.6	0.7	0.03	0.3	0.1	0.49	0.27	0.16	0.06
Regulation of protein modification process (GO)	0.24	0.23	0.32	0.07	0.9	0.16	0.13	0.18	0.67	0.43	0.25	0.22	0.15	0.52	0.75	0.13	0.18	0.51	0.53	0.2	0.1	0.38	0.19	0.04	0.37	0.26	0.46	0.55	0.25	0.09	0.44	0.14	0.21	0.25	0.63	0.12	0.71	0.92	0.85	0.21	0.97	0.89	0.11	0.64	0.89	0.74	0.41	0.92	0.06
Viral reproductive process (GO)	0.04	0.09	0.16	0.18	0.28	0.32	0.06	0.18	0.24	0.24	0.28	0.1	0.23	0.08	0.49	0.23	0.23	0.12	0.03	0.06	0.02	0.22	0.17	0.1	0.05	0.04	0.25	0.46	0.19	0.17	0.03	0.05	0.58	0.6	0.04	0.45	0.62	0.75	0.68	0.02	0.71	0.88	0.1	0.37	0.08	0.44	0.36	0.08	0.12
Regulation of mitosis (GO)	0.97	1	1	0.99	0.98	0.99	0.98	0.95	1	0.98	0.99	0.99	0.99	1	0.98	0.99	0.99	0.99	0.98	1	0.9	0.95	1	0.99	0.98	1	1	0.99	0.95	0.97	0.98	0.94	1	0.96	0.99	1	0.99	0.98	0.96	0.99	0.95	1	1	1	0.96	0.96	1	0.94	0.99
Carboxylic acid metabolic process (GO)	0.01	0.01	0.06	0	0	0.02	0.04	0	0	0.01	0.04	0	0.01	0.01	0.03	0.04	0.01	0	0.18	0.01	0.07	0.3	0.43	0.22	0	0.02	0	0.02	0.53	0.35	0.04	0.01	0.29	0.22	0.07	0.8	0.14	0.06	0	0	0.05	0	0	0	0.02	0.19	0.04	0	0.01
Axonogenesis (GO)	0.91	0.3	0.28	0.31	0.42	0.15	0.25	0.85	0.78	0.46	0.3	0.36	0.22	0.75	0.86	0.7	0.5	0.87	0.89	0.72	0.93	0.2	0.07	0.45	0.91	0.62	0.32	0.6	0.38	0.3	0.3	0.89	0.09	0.8	0.94	0.8	0.84	0.77	0.84	0.59	0.92	0.64	0.75	0.3	0.94	0.86	0.18	0.89	0.75
Homophilic cell adhesion (GO)	0.86	0.03	0.2	0.57	0.12	0.33	0.31	0.35	0.43	0.16	0.11	0.43	0.15	0.16	0.76	0.3	0.19	0.39	0.55	0.25	0.73	0.19	0.11	0.07	0.54	0.38	0.1	0.18	0.25	0.1	0.03	0.41	0.11	0.25	0.38	0.45	0.97	0.69	0.68	0.18	0.8	0.72	0.43	0.3	0.64	0.64	0.08	0.22	0.87
Regulation of mapkkk cascade (GO)	0.37	0.48	0.42	0.57	0.29	0.83	0.44	0.44	0.41	0.51	0.29	0.24	0.14	0.37	0.49	0.41	0.55	0.54	0.3	0.36	0.68	0.28	0.47	0.49	0.55	0.25	0.62	0.34	0.65	0.27	0.16	0.27	0.71	0.64	0.44	0.48	0.42	0.07	0.18	0.48	0.54	0.35	0.52	0.32	0.38	0.05	0.42	0.31	0.58
Protein amino acid autophosphorylation (GO)	0.46	0.28	0.67	0.39	0.24	0.08	0.41	0.67	0.28	0.27	0.22	0.37	0.2	0.19	0.53	0.39	0.11	0.25	0.31	0.25	0.45	0.21	0.15	0.03	0.38	0.16	0.18	0.5	0.26	0.09	0.54	0.16	0.27	0.44	0.3	0.07	0.52	0.44	0.42	0.08	0.54	0.9	0.67	0.71	0.58	0.29	0.27	0.3	0.17
Intercellular junction assembly (GO)	0.31	0.05	0.22	0.05	0.36	0.04	0.03	0.26	0	0.05	0.04	0.18	0.02	0.04	0.22	0.01	0.13	0.29	0.39	0.16	0.28	0.02	0.04	0.03	0.03	0.04	0.04	0.09	0.01	0.03	0.03	0.12	0.01	0.41	0	0.51	0.06	0.13	0.3	0.04	0.19	0.51	0.23	0.6	0.26	0.15	0.01	0.22	0.56
Maintenance of cellular localization (GO)	0.88	0.87	0.88	0.92	1	0.68	0.94	1	0.58	0.84	0.78	0.77	0.88	0.79	1	0.85	0.71	0.77	1	0.79	0.99	0.47	0.64	0.55	0.74	0.85	0.83	0.99	0.59	0.67	0.87	0.89	0.97	0.98	0.63	0.93	0.82	0.91	0.98	0.8	0.88	0.89	0.64	1	0.99	1	0.61	0.98	0.75
Microtubule cytoskeleton organization and biogenesis (GO)	0.98	1	0.98	0.98	0.95	1	0.99	0.97	1	0.93	1	0.98	0.97	0.96	0.96	1	1	1	0.98	0.99	0.92	0.96	0.87	0.99	0.97	0.98	1	0.99	1	1	0.99	0.98	1	0.99	0.94	0.95	1	1	1	0.98	1	1	0.99	1	1	1	1	1	0.99
Nuclear organization and biogenesis (GO)	0.95	0.97	1	0.96	0.97	0.96	0.99	0.67	1	0.98	0.85	0.98	0.98	0.99	0.95	1	1	1	0.91	0.99	0.97	0.98	0.89	0.93	1	0.97	1	0.97	1	0.98	0.97	0.98	0.98	0.99	0.93	0.84	0.95	0.95	0.95	0.99	0.69	0.99	0.98	0.82	0.94	0.91	0.95	0.65	0.9
Purine nucleotide metabolic process (GO)	0.82	0.9	0.48	0.73	0.75	0.73	0.71	0.73	0.76	0.64	0.75	0.9	0.95	0.92	0.82	0.79	0.76	0.82	0.85	0.57	0.72	0.77	0.72	0.71	0.9	0.74	0.8	0.75	0.99	0.8	0.55	0.86	0.77	0.77	0.69	0.84	0.9	0.88	0.33	0.61	0.37	0.81	0.59	0.84	0.62	0.84	0.84	0.88	0.57
Protein import (GO)	0.93	0.62	0.9	0.92	0.98	0.77	0.95	1	0.93	0.88	0.95	0.96	0.92	0.94	0.95	0.64	0.93	0.93	0.8	0.95	0.92	0.83	0.73	0.31	0.84	0.92	0.65	0.85	0.71	0.46	0.96	0.76	0.88	0.78	0.87	0.76	1	0.98	0.91	0.59	0.98	1	0.91	0.99	1	0.97	0.88	0.97	0.8
Post golgi vesicle mediated transport (GO)	0.04	0.05	0.06	0.03	0.24	0.12	0.28	0.01	0.14	0.31	0.05	0.04	0.05	0.05	0.25	0.23	0.05	0.01	0.03	0	0.06	0.29	0.31	0.07	0.19	0.07	0.02	0.03	0.11	0	0	0.02	0.18	0.24	0.03	0.5	0.29	0.31	0.07	0.18	0.32	0.41	0.26	0.19	0.21	0.27	0.17	0.1	0.16
Glutamine family amino acid metabolic process (GO)	0.03	0.21	0.39	0.02	0.02	0.48	0.55	0.22	0.36	0.15	0	0.02	0.26	0.05	0.29	0.11	0.5	0.02	0.63	0.09	0.27	0.35	0.53	0.8	0.31	0.38	0.19	0.64	0.5	0.46	0.3	0.29	0.73	0.19	0.3	0.97	0.29	0.77	0.27	0.16	0.81	0.02	0.14	0.11	0.68	0.15	0.34	0.83	0.07
Regulation of interferon gamma biosynthetic process (GO)	0.21	0.29	0.21	0.14	0.38	0.21	0.1	0.05	0.66	0.3	0.09	0.22	0.22	0.19	0.3	0.28	0.28	0.47	0.24	0.25	0.05	0	0.07	0.06	0.05	0.2	0.35	0.36	0.16	0.01	0.28	0.17	0.27	0.02	0.24	0.02	0.32	0.5	0.78	0.7	0.44	0.23	0.53	0.45	0.43	0.12	0.24	0.72	0.2
Sexual reproduction (GO)	0.82	0.6	0.68	0.91	0.55	0.97	0.58	0.65	0.99	0.98	0.82	0.92	0.98	0.93	0.05	0.82	0.74	0.55	0.48	1	0.76	0.92	0.99	0.76	0.6	0.97	0.97	0.68	0.99	0.99	0.68	0.94	0.65	0.92	1	0.18	0.5	0.25	0.14	1	0.1	0.25	0.99	0.81	0.48	0.05	0.92	0.4	0.88
Interphase (GO)	0.97	1	0.99	0.99	0.95	0.99	0.99	0.99	0.96	1	1	1	1	1	0.97	0.99	0.99	0.93	1	0.97	0.88	0.96	1	0.98	0.98	1	0.99	0.97	0.97	0.97	1	0.98	0.95	1	0.98	0.98	0.99	0.99	0.99	0.99	0.99	1	0.96	1	1	1	1	0.99	0.99
Negative regulation of angiogenesis (GO)	0.17	0.01	0.01	0.14	0.13	0.12	0.22	0.03	0.12	0.03	0.04	0.28	0	0.06	0.65	0.01	0	0.05	0.41	0.04	0.47	0.04	0	0.19	0.07	0.01	0.03	0.05	0	0	0.13	0.22	0.01	0.26	0.04	0.04	0.63	0.74	0.42	0.07	0.78	0.79	0.1	0.39	0.25	0.49	0.07	0.38	0.1
Monocarboxylic acid transport (GO)	0.6	0.49	0.4	0.37	0.1	0.25	0.86	0.23	0.3	0.51	0.74	0.81	0.81	0.72	0.24	0.33	0.62	0.03	0.28	0.82	0.07	0.48	0.27	0.16	0.88	0.47	0.02	0.53	0.07	0.71	0.53	0.58	0.59	0.79	0.29	0.25	0.07	0.78	0.46	0.37	0.67	0.08	0.87	0.12	0.73	0.63	0.41	0.3	0.67
Epithelial cell differentiation (GO)	0.4	0.13	0.07	0.44	0.79	0.76	0.71	0.19	0.69	0.81	0.23	0.4	0.17	0.65	0.6	0.19	0.28	0.3	0.12	0.24	0.16	0.5	0.76	0.98	0.22	0.39	0.77	0.4	0.31	0.86	0.07	0.35	0.79	0.15	0.3	0.73	0.35	0.1	0.2	0.18	0.07	0.23	0.71	0.14	0.3	0.12	0.45	0.55	0.77
Tissue development (GO)	1	0.99	0.91	0.95	0.94	0.6	0.97	1	0.99	0.98	1	0.98	0.9	0.99	0.93	1	0.99	0.94	0.8	0.97	0.99	0.15	0.8	0.92	0.99	1	0.8	0.95	0.79	0.84	0.99	0.95	0.85	1	1	0.79	0.96	0.97	0.92	0.98	0.92	0.95	0.98	0.91	0.99	0.95	0.98	0.97	0.99
Carbohydrate transport (GO)	0.18	0.02	0.01	0.01	0.02	0.04	0.01	0	0.03	0	0	0	0.01	0	0.35	0	0	0	0.06	0.01	0.02	0.01	0	0	0.01	0	0.01	0.16	0	0.02	0.01	0.01	0.01	0	0	0.15	0.11	0.37	0.33	0	0.72	0.18	0.02	0	0.02	0.14	0	0.16	0
Response to steroid hormone stimulus (GO)	0.92	1	1	0.97	0.96	0.92	0.98	0.95	0.99	0.99	0.95	0.98	0.98	0.91	1	1	0.99	1	0.98	0.98	0.99	0.9	0.99	0.84	1	0.96	0.98	0.83	0.53	0.98	0.99	0.86	0.8	0.98	0.92	0.64	0.99	0.99	0.98	0.99	1	0.81	0.98	0.68	0.98	0.98	0.92	0.98	0.93
Muscle cell differentiation (GO)	0.32	0.66	0.63	0.9	0.94	0.58	0.62	0.75	0.56	0.14	0.44	0.57	0.31	0.85	0.97	0.61	0.82	0.88	0.93	0.67	0.84	0.65	0.3	0.46	0.68	0.89	0.51	0.36	0.6	0.53	0.36	0.75	0.57	0.89	0.49	0.74	0.85	0.79	0.95	0.4	1	0.91	0.53	0.91	0.9	0.93	0.57	0.93	0.78
Cytokine metabolic process (GO)	0.07	0.08	0.02	0.05	0.1	0.01	0	0.05	0.43	0.08	0.06	0.02	0.1	0.03	0.31	0.02	0.02	0.04	0.13	0.06	0.02	0.01	0	0.05	0.01	0.05	0.1	0.03	0.01	0.09	0.04	0	0.25	0.05	0.02	0	0.44	0.08	0.77	0.36	0.9	0.24	0.07	0.26	0.86	0.08	0.22	0.59	0.17
Regulation of g protein coupled receptor protein signaling pathway (GO)	0.63	0.13	0.48	0.25	0.21	0.05	0.03	0.46	0.58	0	0.12	0.39	0	0.16	0.77	0.22	0.22	0.17	0.38	0.44	0.97	0.04	0.06	0.33	0.12	0.58	0.08	0.74	0.01	0.04	0.16	0.24	0.15	0.67	0.57	0.06	0.82	0.87	0.76	0.39	0.8	0.7	0.79	0.7	0.61	0.59	0.35	0.57	0.55
Regulation of translation (GO)	0.59	0.18	0.67	0.68	0.34	0.74	0.58	0.5	0.74	0.1	0.18	0.66	0.61	0.48	0.57	0.32	0.69	0.22	0.34	0.64	0.4	0.58	0.29	0.56	0.15	0.55	0.46	0.79	0.37	0.17	0.43	0.5	0.38	0.66	0.61	0.65	0.96	0.29	0.7	0.7	0.59	0.68	0.89	0.72	0.48	0.67	0.75	0.28	0.69
Amino acid metabolic process (GO)	0.46	0.58	0.76	0.15	0	0.47	0.23	0.23	0.48	0.51	0.25	0.15	0.39	0.43	0.24	0.51	0.36	0.05	0.21	0.71	0.2	0.8	0.77	0.83	0.49	0.48	0.33	0.46	0.89	0.89	0.3	0.17	0.73	0.77	0.66	0.99	0.32	0.3	0.16	0.14	0.92	0.03	0.27	0.02	0.16	0.18	0.73	0.48	0.18
Photoreceptor cell maintenance (GO)	0.32	0.46	0.49	0.04	0.31	0.29	0.59	0.23	0.04	0.47	0.24	0.35	0.22	0.16	0.5	0.14	0.27	0.3	0.22	0.08	0.07	0.18	0.06	0.03	0.04	0.15	0.21	0.03	0.38	0.56	0.27	0.46	0.18	0.4	0.25	0	0.45	0.42	0.7	0.14	0.08	0.14	0.12	0.29	0.59	0.66	0.05	0.24	0.11
Response to xenobiotic stimulus (GO)	0.12	0.03	0.11	0.05	0.03	0	0.02	0.03	0.04	0.06	0.07	0.01	0.02	0	0.23	0.03	0.01	0.01	0.57	0.03	0.04	0.02	0.02	0.02	0.07	0.02	0.02	0	0.01	0.03	0.01	0.01	0.03	0.02	0.07	0	0.68	0.44	0.67	0.03	0.54	0.71	0.01	0.01	0.9	0.64	0.02	0.83	0.11
Defense response (GO)	0	0	0	0	0	0	0	0	0	0	0	0	0	0	0.14	0	0	0	0	0	0	0	0	0	0	0	0	0	0	0	0	0	0	0	0	0	0.18	0.06	0.94	0	0.63	0.05	0	0	0.26	0.01	0	0.01	0
Fatty acid biosynthetic process (GO)	0.23	0.07	0.16	0.54	0.21	0.1	0.17	0.29	0.64	0.3	0.2	0.12	0.1	0.4	0.46	0.1	0.22	0.1	0.26	0.31	0.34	0.21	0.51	0.22	0.2	0.46	0.33	0.54	0.42	0.3	0.18	0.11	0.62	0.07	0.32	0.62	0.23	0.39	0.36	0.47	0.2	0.12	0.65	0.61	0.11	0.17	0.2	0.12	0.72
Calcium mediated signaling (GO)	0.62	0.1	0.23	0.14	0.82	0.06	0.03	0.04	0.37	0.49	0.01	0.11	0.16	0.03	0.94	0.23	0.5	0.13	0.52	0.32	0.11	0.03	0.41	0	0.18	0.1	0.03	0.39	0.11	0.04	0.07	0.04	0.3	0.03	0.06	0.13	0.98	1	0.98	0.49	0.98	0.62	0.4	0.87	0.7	0.87	0.43	0.95	0
I kappab kinase nf kappab cascade (GO)	0.01	0	0	0	0.2	0	0	0.04	0.01	0	0	0	0	0	0.8	0.01	0	0.01	0.24	0	0	0	0	0	0	0	0	0.01	0	0	0	0	0.04	0	0	0.01	0.86	0.82	0.87	0	0.92	0.68	0.01	0.33	0.8	0.61	0	0.44	0
Nucleosome assembly (GO)	0.95	0.98	0.98	0.98	0.97	0.93	0.98	0.97	0.99	0.98	0.98	0.98	1	0.99	0.9	0.97	0.98	0.98	0.88	1	0.95	0.93	0.93	0.95	0.85	0.92	0.99	0.98	0.97	0.97	0.98	0.96	0.97	0.88	0.98	0.91	0.96	0.99	0.93	0.96	0.98	0.98	0.9	1	0.8	0.9	0.94	0.94	1
Actin filament based process (GO)	0.4	0.01	0.02	0.02	0.29	0	0.31	0.57	0.04	0.06	0.04	0.05	0	0.02	0.1	0.07	0.03	0.02	0.03	0.02	0.64	0.03	0	0.01	0.01	0.01	0	0.2	0.04	0	0.09	0.03	0.01	0.9	0.1	0.07	0.89	0.3	0.53	0.05	0.91	0.83	0.11	0.71	0.77	0.19	0.02	0.1	0.22
Tube development (GO)	0.4	0.14	0.41	0.55	0.34	0.35	0.35	0.45	0.01	0.24	0.41	0.28	0.36	0.11	0.53	0.09	0.05	0.61	0.18	0.24	0.04	0.13	0.22	0.19	0.1	0.06	0.02	0.08	0.01	0.7	0.15	0.36	0.04	0.06	0.18	0.84	0.17	0.27	0.8	0.22	0.46	0.83	0.15	0.58	0.17	0.28	0.11	0.44	0.05
Cell cycle process (GO)	0.98	1	1	0.98	0.97	0.97	0.96	0.99	1	0.99	1	0.99	1	0.98	0.97	0.98	0.99	1	1	0.99	0.91	0.91	1	0.98	1	0.97	0.98	1	1	0.98	0.98	0.94	1	1	0.96	1	1	1	0.99	0.99	1	1	1	1	0.99	1	0.99	1	1
Fatty acid oxidation (GO)	0.02	0	0.08	0.02	0	0	0.07	0.12	0	0.01	0.02	0.02	0	0.01	0.01	0.01	0	0	0.04	0	0.14	0.01	0.13	0.1	0	0	0.01	0	0.04	0.01	0.03	0	0	0.17	0.03	0.56	0.03	0.04	0	0	0	0.1	0	0.09	0.02	0.17	0.1	0.01	0.01
Production of molecular mediator of immune response (GO)	0.72	0.92	0.75	0.93	0.52	0.4	0.72	0.84	1	1	0.5	0.99	0.59	0.93	0.99	0.87	0.79	0.53	0.99	0.7	0.84	0.95	0.94	0.79	0.87	0.85	1	0.91	0.79	0.67	0.91	0.87	0.92	0.85	0.72	0.74	0.97	0.99	0.99	0.94	1	1	0.88	0.79	1	0.94	0.78	1	0.5
Sphingolipid metabolic process (GO)	0.51	0.59	0.18	0.35	0.73	0.28	0.41	0.46	0.81	0.57	0.33	0.58	0.83	0.47	0.17	0.41	0.76	0.8	0.07	0.39	0.13	0.48	0.59	0.37	0.53	0.75	0.28	0.63	0.53	0.45	0.44	0.11	0.76	0.54	0.46	0.08	0.52	0.42	0.46	0.61	0.87	0.29	0.49	0.5	0.46	0.54	0.5	0.63	0.9
Negative regulation of cytoskeleton organization and biogenesis (GO)	0.63	0.28	0.62	0.28	0.15	0.07	0.4	0.18	0.28	0.43	0.49	0.54	0.23	0.23	0.26	0.43	0.37	0.33	0.26	0.37	0.28	0.16	0.13	0.37	0.26	0.2	0.4	0.09	0.13	0.09	0.38	0.4	0.25	0.4	0.29	0.52	0.32	0.5	0.29	0.18	0.52	0.77	0.73	0.66	0.54	0.3	0.41	0.49	0.72
Intra golgi vesicle mediated transport (GO)	0.43	0.44	0.15	0.41	0.26	0.24	0.6	0.29	0.28	0.73	0.38	0.06	0.3	0.27	0.04	0.53	0.27	0.12	0.32	0.53	0.04	0.17	0.38	0.34	0.24	0.32	0.36	0.57	0.58	0.4	0.26	0.14	0.34	0.5	0.56	0.48	0.23	0.02	0	0.3	0.05	0.06	0.05	0.1	0.07	0.29	0.18	0.07	0.11
Behavior (GO)	0	0	0	0	0.02	0	0	0	0	0	0	0	0	0	0.02	0	0	0	0	0	0	0	0	0	0	0	0	0	0	0	0	0	0	0	0	0	0	0	0.29	0	0	0	0	0.01	0	0	0.02	0	0
Regulation of protein metabolic process (GO)	0.62	0.11	0.46	0.34	0.54	0.04	0.33	0.24	0.4	0.09	0.2	0.15	0.1	0.12	0.76	0.07	0.18	0.05	0.2	0.39	0.19	0.12	0.05	0.08	0.02	0.08	0.38	0.54	0.04	0	0.07	0.13	0.11	0.21	0.41	0.3	0.72	0.39	0.69	0.33	0.63	0.65	0.73	0.81	0.78	0.42	0.48	0.48	0.12
Regulation of signal transduction (GO)	0	0	0	0	0.05	0	0	0.15	0.01	0	0	0	0	0	0.76	0	0	0.03	0.2	0	0.09	0	0	0	0	0	0	0	0	0	0	0	0	0.01	0	0.03	0.62	0.71	0.95	0	0.96	0.33	0.11	0.77	0.72	0.23	0	0.76	0
Mitotic sister chromatid segregation (GO)	0.99	1	1	1	0.99	1	0.97	0.96	1	0.98	0.99	1	0.97	0.98	0.96	0.99	0.99	1	1	0.98	0.95	0.94	1	0.96	0.98	0.99	0.99	0.99	1	0.97	0.99	0.99	0.96	0.99	0.95	0.99	1	0.97	0.99	0.98	0.99	0.98	0.99	0.99	1	1	0.94	0.99	1
Positive regulation of immune response (GO)	0.56	0.51	0.33	0.11	0.91	0.3	0.04	0.19	0.47	0.93	0.27	0.41	0.31	0.22	0.99	0.15	0.51	0.62	0.79	0.54	0.37	0.03	0.28	0.15	0.42	0.01	0.42	0.57	0.19	0	0.18	0.01	0.54	0.29	0.66	0.12	0.97	0.66	0.86	0.75	0.81	0.81	0.14	0.77	0.62	0.84	0.47	0.91	0
Negative regulation of protein metabolic process (GO)	0.52	0.14	0.12	0.17	0.18	0	0.05	0.13	0.07	0.04	0.17	0.02	0.13	0.08	0.44	0.02	0.09	0.03	0.45	0.1	0.1	0.08	0.01	0.05	0.01	0.09	0.19	0.2	0.02	0.01	0	0.06	0.19	0.14	0.15	0.26	0.88	0.25	0.38	0.07	0.71	0.88	0.1	0.79	0.86	0.18	0.29	0.54	0.24
Vitamin transport (GO)	0.02	0.03	0.04	0	0.19	0.09	0.01	0	0.03	0.04	0.32	0.02	0.05	0.07	0.1	0.01	0	0.02	0.48	0.02	0.02	0	0.05	0.02	0	0	0	0.01	0.14	0.13	0	0.09	0.12	0.04	0.07	0.13	0.68	0.82	0.92	0.04	0.65	0.24	0.01	0.12	0.04	0.39	0.08	0.33	0.01
Regulation of peptidyl tyrosine phosphorylation (GO)	0.02	0.22	0.18	0.08	0.56	0.2	0.05	0.12	0.19	0.35	0.18	0.09	0.06	0.16	0.46	0.04	0.03	0.22	0.09	0.12	0.22	0	0.37	0.12	0.32	0.33	0.38	0.84	0.21	0.04	0.14	0.07	0.49	0.25	0.43	0.08	0.19	0.68	0.52	0.05	0.07	0.5	0.07	0.7	0.49	0.09	0.24	0.45	0
Regulation of gene specific transcription (GO)	0.58	0.69	0.96	0.58	0.87	0.9	0.8	0.8	0.66	0.63	0.79	0.55	0.4	0.71	0.93	0.52	0.61	0.97	0.68	0.37	0.88	0.59	0.73	0.39	0.51	0.62	0.6	0.54	0.91	0.48	0.94	0.71	0.67	0.98	0.21	0.58	0.97	0.91	0.96	0.79	0.84	0.95	0.71	0.84	0.74	0.9	0.59	0.52	0.43
Positive regulation of transport (GO)	0.79	0.39	0.59	0.93	0.43	0.8	0.82	0.69	0.87	0.78	0.67	0.92	0.49	0.89	0.62	0.79	0.66	0.91	0.09	0.77	0.23	0.34	0.44	0.61	0.6	0.6	0.44	0.82	0.82	0.58	0.56	0.7	0.52	0.94	0.71	0.68	0.97	0.46	0.95	0.83	1	0.88	0.85	0.93	0.67	0.53	0.67	0.77	1
Transcription initiation (GO)	0.52	0.27	0.4	0.61	0.49	0.54	0.72	0.72	0.46	0.34	0.56	0.53	0.68	0.48	0.21	0.72	0.58	0.61	0.47	0.61	0.6	0.56	0.22	0.22	0.45	0.45	0.23	0.39	0.58	0.68	0.84	0.51	0.6	0.63	0.23	0.86	0.41	0.37	0.41	0.51	0.86	0.68	0.51	0.36	0.23	0.35	0.55	0.26	0.75
Amino acid derivative metabolic process (GO)	0.74	0.56	0.47	0.62	0.33	0.72	0.61	0.36	0.61	0.56	0.59	0.69	0.27	0.61	0.07	0.71	0.62	0.62	0.05	0.76	0.44	0.17	0.46	0.72	0.63	0.64	0.27	0.64	0.32	0.7	0.52	0.62	0.37	0.48	0.69	0.34	0.72	0.68	0.35	0.67	0.34	0.73	0.65	0.28	0.05	0.66	0.69	0.23	0.55
Phagocytosis (GO)	0.01	0.05	0.04	0.03	0.02	0.09	0.04	0.11	0.02	0	0.02	0	0.03	0.05	0.33	0	0.02	0.13	0	0.15	0	0.04	0.04	0.04	0	0.06	0.05	0.08	0	0.01	0.04	0.07	0.02	0.21	0.04	0.06	0.03	0.03	0.04	0.03	0.07	0.04	0.06	0.21	0.2	0.05	0.04	0.14	0.08
Negative regulation of cellular process (GO)	0.4	0	0.01	0.02	0.99	0	0.35	0.35	0	0	0.07	0.05	0	0	0.95	0	0	0.01	0.67	0	0.05	0.01	0.01	0	0	0	0	0.19	0	0	0	0	0	0.56	0	0.2	0.93	0.87	0.94	0.01	0.77	0.92	0.2	0.7	0.98	0.96	0	1	0.27
Proteoglycan biosynthetic process (GO)	0.95	0.42	0.85	0.97	0.92	0.27	0.96	0.62	0.85	0.75	0.87	0.88	0.67	0.77	0.94	0.92	0.96	0.92	0.96	0.7	0.5	0.12	0.49	0.77	0.88	0.89	0.89	0.71	0.73	0.65	0.57	0.63	0.68	0.8	0.54	0.75	0.97	0.96	0.9	0.92	0.9	0.82	0.87	0.78	0.91	0.99	0.58	0.88	0.76
Regulation of dna metabolic process (GO)	0.99	1	1	0.99	0.97	1	0.99	0.95	0.99	0.98	0.99	0.99	0.93	0.98	0.92	0.99	0.97	0.98	0.99	0.99	0.94	0.98	0.98	0.96	0.98	0.97	0.98	0.98	1	0.99	0.96	0.97	1	0.98	0.94	0.91	0.99	0.95	0.93	0.99	0.99	0.99	1	0.99	0.99	0.96	0.98	1	0.98
Locomotory behavior (GO)	0	0	0	0	0.01	0	0	0	0	0	0	0	0	0	0.14	0	0	0	0	0	0	0	0	0	0	0	0	0	0	0	0	0	0	0	0	0	0.11	0.04	0.93	0	0.02	0.04	0	0	0.01	0	0	0.03	0
Rna elongation (GO)	0.57	0.54	0.68	0.38	0.64	0.71	0.56	0.51	0.39	0.56	0.71	0.26	0.45	0.83	0.51	0.5	0.62	0.34	0.77	0.79	0.76	0.7	0.75	0.78	0.53	0.68	0.76	0.7	0.29	0.65	0.35	0.64	0.76	0.52	0.65	0.14	0.74	0.79	0.48	0.82	0.3	0.78	0.67	0.56	0.44	0.61	0.74	0.56	0.72
Regulation of cell adhesion (GO)	0.45	0.22	0.19	0.2	0.7	0.12	0.3	0.14	0.57	0.28	0.07	0.28	0.36	0.14	0.61	0.32	0.36	0.42	0.67	0.19	0.18	0.04	0.2	0.06	0.29	0.28	0.06	0.69	0.17	0.07	0.15	0.01	0.28	0.15	0.37	0.11	0.55	0.61	0.78	0.77	0.97	0.66	0.75	0.59	0.76	0.48	0.14	0.83	0.04
T cell differentiation (GO)	0.6	0.1	0	0.6	0.95	0.38	0.69	0.44	0.57	0.68	0.01	0.67	0.05	0.45	1	0.43	0.18	0.41	0.38	0.03	0.77	0.34	0.01	0.15	0	0.02	0.29	0.75	0.01	0.02	0.35	0.21	0.1	0.14	0.07	0.04	0.7	0.99	0.99	0.49	0.86	0.84	0.01	0.35	0.98	0.96	0.67	0.95	0.19
Regulation of developmental process (GO)	0.33	0	0	0.02	0.5	0	0.14	0.07	0.03	0.14	0.01	0.07	0.01	0	0.99	0.01	0	0.01	0.52	0	0	0	0	0	0	0.01	0.02	0.12	0.01	0	0.01	0	0.03	0.39	0.01	0.02	0.92	0.87	0.93	0.02	0.99	0.77	0.02	0.38	0.99	0.92	0.1	0.84	0.05
Response to heat (GO)	0.6	0.6	0.64	0.61	0.85	0.52	0.71	0.75	0.74	0.6	0.79	0.73	0.7	0.59	0.71	0.48	0.66	0.56	0.77	0.7	0.57	0.62	0.42	0.62	0.5	0.59	0.64	0.64	0.69	0.6	0.66	0.79	0.77	0.8	0.7	0.91	0.51	0.65	0.36	0.61	0.9	0.48	0.89	0.66	0.47	0.54	0.76	0.55	0.37
Activation of mapk activity (GO)	0.33	0.14	0.56	0.06	0.85	0.05	0.59	0.42	0.34	0.2	0.11	0.11	0.09	0.16	0.63	0.17	0.03	0.26	0.61	0.21	0.08	0.09	0.08	0.34	0.46	0.26	0.44	0.25	0.12	0.01	0.11	0.03	0.37	0.17	0.11	0.33	0.91	0.84	0.81	0.21	0.87	0.85	0.29	0.88	0.78	0.74	0.34	0.3	0.57
Generation of precursor metabolites and energy (GO)	0.39	0.58	0.12	0.04	0	0.45	0.71	0.57	0.16	0.08	0.78	0.29	0.6	0.72	0.07	0.25	0.25	0.06	0.04	0.51	0.87	0.48	0.84	0.73	0.03	0.4	0.23	0.05	0.98	0.93	0.41	0.21	0.22	0.47	0.62	0.96	0.02	0.05	0	0.05	0	0	0.55	0	0.01	0.06	0.57	0.04	0.36
Dephosphorylation (GO)	0.82	0.52	0.63	0.74	0.54	0.61	0.85	0.94	0.46	0.83	0.73	0.86	0.69	0.2	0.96	0.86	0.38	0.65	0.17	0.51	0.97	0.84	0.84	0.56	0.85	0.23	0.48	0.95	0.52	0.72	0.9	0.62	0.21	0.84	0.53	0.36	0.67	0.86	0.68	0.16	0.7	0.57	0.53	0.91	0.8	0.68	0.53	0.79	0.52
Membrane lipid biosynthetic process (GO)	0.71	0.68	0.94	0.72	0.6	0.93	0.64	0.62	0.95	0.93	0.53	0.88	0.88	0.55	0.3	0.9	0.95	0.61	0.81	0.88	0.67	0.93	0.7	0.89	0.93	0.42	0.85	0.66	0.84	0.55	0.66	0.7	0.91	0.66	0.71	1	0.47	0.19	0.22	0.83	0.33	0.19	0.83	0.67	0.47	0.69	0.92	0.32	0.63
Protein dna complex assembly (GO)	0.88	0.77	0.65	0.84	0.7	0.8	0.92	0.95	0.81	0.72	0.89	0.98	0.93	0.81	0.76	0.84	0.92	0.97	0.78	0.78	0.67	0.55	0.3	0.59	0.87	0.69	0.49	0.64	0.78	0.92	0.98	0.9	0.88	0.94	0.56	0.75	0.48	0.63	0.9	0.94	0.99	0.86	0.76	0.55	0.67	0.54	0.73	0.69	1
Calcium ion transport (GO)	0.15	0.25	0	0.14	0.02	0.17	0.07	0.08	0.3	0.09	0.02	0.14	0	0.05	0.86	0.33	0.19	0.24	0	0.44	0.15	0.08	0	0.08	0.26	0.24	0.06	0.07	0.03	0.02	0.06	0.03	0.09	0.15	0.14	0.01	0.21	0.04	0.28	0.11	0.05	0.05	0.24	0.31	0.07	0.08	0.15	0.07	0.06
Regulation of t cell activation (GO)	0.38	0.13	0.26	0.32	0.96	0.46	0.23	0.17	0.5	0.82	0.14	0.4	0.33	0.08	0.96	0.36	0.49	0.52	0.74	0.15	0.82	0.06	0.05	0.09	0.05	0.04	0.54	0.93	0.21	0.04	0.63	0.02	0.23	0.31	0.3	0	0.91	0.97	0.87	0.3	0.85	0.93	0.17	0.96	0.9	0.89	0.66	0.88	0.01
Cellular morphogenesis during differentiation (GO)	0.9	0.26	0.38	0.47	0.22	0.3	0.23	0.8	0.86	0.68	0.3	0.6	0.34	0.87	0.85	0.75	0.48	0.85	0.81	0.65	0.92	0.24	0.03	0.5	0.93	0.79	0.42	0.56	0.33	0.48	0.41	0.85	0.24	0.75	0.92	0.73	0.86	0.82	0.86	0.39	0.93	0.9	0.86	0.48	0.99	0.92	0.32	0.88	0.66
Regulation of body fluid levels (GO)	0.01	0	0.02	0.02	0.22	0	0.06	0.41	0.06	0	0.02	0.08	0.02	0.04	0.53	0	0.06	0.03	0.87	0.02	0.15	0.04	0	0.04	0	0.01	0.01	0.17	0	0	0.14	0.13	0	0.04	0	0.21	0.6	0.76	0.97	0.06	0.72	0.61	0.19	0.26	0.5	0.48	0.02	0.47	0.06
Coenzyme biosynthetic process (GO)	0.95	0.8	0.58	0.37	0.6	0.83	0.65	0.67	0.89	0.7	0.91	0.67	0.88	0.8	0	0.58	0.75	0.83	0.08	0.9	0.58	0.84	0.78	0.85	0.66	0.64	0.5	0.81	0.71	0.92	0.92	0.72	0.76	0.63	0.86	0.94	0.01	0.01	0.15	0.91	0.21	0.29	0.89	0.22	0	0.05	0.73	0.02	0.6
Negative regulation of growth (GO)	0.28	0.31	0.43	0.25	0.63	0.52	0.14	0.52	0.29	0.19	0.53	0.11	0.04	0.25	0.57	0.01	0.09	0.2	0.85	0.04	0.45	0.19	0.13	0.6	0.1	0.03	0.4	0.66	0	0.04	0.2	0.57	0.4	0.46	0.06	0.25	0.76	0.65	0.57	0.1	0.82	0.79	0.41	0.78	0.97	0.67	0.18	0.81	0.1
Generation of neurons (GO)	0.94	0.55	0.18	0.78	0.21	0.35	0.26	0.49	0.33	0.36	0.63	0.38	0.27	0.77	0.84	0.9	0.63	0.19	0.77	0.78	0.93	0.3	0.3	0.68	0.82	0.81	0.57	0.6	0.42	0.3	0.22	0.65	0.3	0.9	0.91	0.55	0.86	0.49	0.74	0.24	0.98	0.41	0.87	0.47	0.93	0.8	0.51	0.89	0.73
N acetylglucosamine metabolic process (GO)	0.82	0.56	0.29	0.96	0.8	0.77	0.52	0.54	0.94	0.88	0.99	0.98	0.99	0.93	0.33	1	0.89	0.79	0.07	0.59	0.27	0.77	0.47	0.88	0.75	0.89	0.57	0.8	0.23	0.53	0.94	0.77	0.59	0.46	0.73	0.86	0.51	0.2	0.2	0.91	0.39	0.94	0.87	0.52	0.52	0.65	0.86	0.54	0.67
Response to carbohydrate stimulus (GO)	0.69	0.9	0.66	0.74	0.99	0.89	0.7	0.52	0.98	0.9	0.95	0.99	1	0.87	0.62	0.92	0.91	0.71	0.61	0.77	0.12	0.88	0.86	0.87	0.88	0.86	0.98	0.86	0.96	0.56	0.62	0.93	0.91	0.74	0.84	0.8	0.79	0.21	0.58	1	0.28	0.56	0.93	0.85	0.72	0.96	0.98	0.43	0.95
Meiotic cell cycle (GO)	0.99	0.98	1	0.95	0.98	0.99	0.99	0.97	0.99	1	0.97	0.97	0.96	0.98	0.95	0.97	0.98	0.98	0.9	0.99	0.93	0.97	1	0.94	0.97	0.96	0.98	0.99	0.95	0.97	0.97	0.99	0.99	0.98	0.94	0.96	0.99	0.99	1	0.99	0.98	0.96	0.98	0.98	0.86	0.97	0.97	0.99	0.94
Rna biosynthetic process (GO)	1	1	1	1	1	1	1	1	1	0.98	1	0.98	0.99	0.96	1	1	1	1	0.99	1	1	1	0.89	0.95	0.92	0.98	1	0.99	0.96	0.94	1	1	0.99	1	0.9	1	0.98	1	0.99	1	1	1	0.99	1	0.99	1	1	1	0.93
Detection of stimulus (GO)	0.24	0.63	0.24	0.18	0.12	0.37	0.07	0.08	0.3	0.8	0.57	0.57	0.55	0.4	0.41	0.59	0.2	0.27	0.02	0.56	0.02	0.15	0.52	0.2	0.62	0.43	0.5	0.5	0.63	0.53	0.09	0.39	0.46	0.02	0.49	0.14	0.42	0.07	0.47	0.39	0.04	0.22	0.57	0.31	0.37	0.24	0.33	0	0.12
Sperm motility (GO)	0.67	0.32	0.53	0.91	1	0.77	0.37	0.89	0.84	0.36	0.65	0.73	0.58	0.61	0.31	0.8	0.95	0.68	0.08	0.77	0.8	0.67	0.85	0.4	0.99	0.98	0.19	0.43	0.89	0.81	0.45	0.85	0.34	0.29	0.85	0.64	0.69	0.22	0.02	0.56	0.52	0.08	0.93	0.94	0.34	0.12	0.7	0.19	0.52
Cytokine production (GO)	0	0	0	0	0.05	0	0.01	0	0.09	0.04	0.03	0	0	0	0.58	0	0.02	0.06	0.11	0.03	0	0	0	0	0	0.01	0.05	0.07	0	0	0.03	0	0.07	0	0	0	0.65	0.14	0.89	0.15	0.89	0.25	0.11	0.28	0.97	0.1	0.04	0.6	0.01
Cellular protein complex assembly (GO)	0.54	0.85	0.89	0.77	0.21	0.84	0.71	0.87	0.85	0.78	0.95	0.57	0.68	0.95	0.06	0.83	0.78	0.57	0.55	0.97	0.65	0.68	0.97	0.76	0.78	0.75	0.96	0.41	0.89	0.8	0.64	0.86	0.83	0.75	0.74	0.71	0.61	0.57	0.31	0.67	0.75	0.59	0.91	0.47	0.5	0.44	0.92	0.31	0.87
Cellular catabolic process (GO)	0.32	0.32	0.15	0.15	0.05	0.25	0.45	0.19	0.37	0.23	0.63	0.19	0.75	0.18	0.03	0.75	0.56	0.08	0.11	0.47	0.13	0.4	0.92	0.71	0.7	0.5	0.15	0.11	0.87	0.72	0.08	0.04	0.63	0.22	0.78	0.76	0.36	0.12	0	0.55	0.02	0.2	0.62	0.19	0.06	0.12	0.46	0.24	0.09
Mitotic cell cycle (GO)	0.99	1	0.99	0.99	0.96	0.99	0.98	0.99	1	1	1	1	0.99	0.98	0.99	1	0.98	0.97	1	1	0.9	0.95	1	0.96	0.99	0.99	0.99	1	0.99	0.99	0.99	0.95	1	1	0.96	1	1	1	0.98	0.99	1	1	0.99	1	1	0.99	0.98	1	1
Regulation of phosphorylation (GO)	0.5	0.13	0.98	0.55	0.99	0.13	0.46	0.61	0.77	0.32	0.68	0.23	0.56	0.5	1	0.5	0.37	0.67	0.72	0.81	0.4	0.31	0.46	0.55	0.61	0.65	0.56	0.7	0.25	0.03	0.57	0.42	0.82	0.71	0.89	0.7	0.96	0.94	0.93	0.76	0.97	0.98	0.81	0.99	0.96	0.87	0.41	0.97	0.1
Lipoprotein metabolic process (GO)	0.64	0.65	0.23	0.85	0.38	0.84	0.97	0.08	0.83	0.88	0.8	0.72	0.88	0.77	0.44	0.91	0.43	0.68	0.9	0.68	0.65	1	0.96	0.83	0.63	0.72	0.99	0.17	0.79	0.96	0.46	0.16	0.91	0.8	0.62	0.98	0.52	0.55	0.08	0.96	0.39	0.3	0.98	0.62	0.34	0.76	0.51	0.33	0.31
Mesoderm development (GO)	0.89	0.4	0.37	0.73	0.79	0.13	0.43	0.82	0.6	0.36	0.17	0.97	0.62	0.4	0.84	0.67	0.51	0.91	0.75	0.56	0.94	0.21	0.39	0.2	0.61	0.62	0.18	0.45	0.16	0.36	0.5	0.93	0.33	0.87	0.81	0.07	0.9	0.78	0.92	0.45	0.88	0.86	0.82	0.79	0.85	0.88	0.6	0.8	0.78
Lipid metabolic process (GO)	0.12	0	0.12	0.01	0	0	0.17	0.01	0.08	0.13	0	0.07	0.06	0.02	0.01	0.01	0.02	0.01	0.01	0.01	0.05	0	0.56	0.27	0.05	0	0	0.04	0.3	0.12	0.02	0.02	0.04	0.21	0.14	0.71	0.36	0.03	0	0	0.02	0.34	0.05	0	0.04	0.14	0.09	0.02	0.15
Cellular biosynthetic process (GO)	0.77	0.95	0.88	0.96	0.54	0.97	0.92	0.9	0.97	0.64	0.9	0.91	0.89	0.96	0.98	0.73	0.72	0.81	0.95	0.84	0.75	0.91	0.99	0.99	0.89	0.96	0.96	0.98	0.92	0.94	0.92	0.9	0.89	0.13	0.89	0.99	0.64	0.73	0.96	0.94	0.83	0.69	0.97	0.47	0.63	0.75	0.96	1	0.95
Organic acid metabolic process (GO)	0.01	0	0.09	0	0	0.03	0.06	0	0	0	0.01	0.02	0	0.02	0.05	0.03	0.01	0	0.11	0.03	0.13	0.42	0.24	0.28	0	0	0	0.02	0.52	0.42	0.04	0.02	0.24	0.21	0.07	0.82	0.15	0.07	0	0	0.03	0	0	0.01	0.01	0.06	0.07	0.05	0.04
Positive regulation of multicellular organismal process (GO)	0.32	0.15	0.36	0.07	0.83	0.23	0.05	0.38	0.14	0.88	0.19	0.34	0.21	0.2	0.97	0.02	0.56	0.52	0.89	0.1	0.25	0.06	0.05	0.08	0.33	0.05	0.35	0.76	0.26	0.05	0.18	0.04	0.51	0.37	0.43	0.14	0.94	0.96	0.85	0.18	0.81	0.99	0.04	0.76	0.97	0.97	0.31	0.98	0
Activation of nf kappab transcription factor (GO)	0.07	0.06	0.41	0.04	0.71	0.17	0.04	0.08	0.14	0.14	0.03	0.09	0.01	0.04	0.83	0.16	0.08	0.18	0.01	0.22	0.56	0.06	0.08	0.03	0.02	0.03	0.02	0.04	0.09	0.08	0.1	0.31	0.01	0.15	0.04	0.05	0.68	0.6	0.62	0.17	0.49	0.44	0.02	0.21	0.71	0.27	0.02	0.1	0.04
Blood coagulation (GO)	0.05	0.02	0.01	0.03	0.25	0.01	0.06	0.13	0.06	0.1	0.01	0.14	0.01	0.07	0.21	0.01	0.11	0.07	0.57	0.12	0.02	0.02	0.04	0.06	0	0.02	0.02	0.09	0.01	0.01	0.12	0.11	0	0.1	0.01	0.07	0.44	0.44	0.92	0.06	0.32	0.69	0.14	0.18	0.53	0.31	0.05	0.23	0.08
Regulation of cellular component organization and biogenesis (GO)	0.14	0.01	0.22	0.29	0.36	0.13	0.34	0.72	0.03	0	0.07	0.09	0.05	0.03	0.12	0.08	0.09	0.18	0.12	0.23	0.45	0.05	0.02	0.04	0.11	0.01	0.04	0.28	0	0.01	0.06	0.1	0.01	0.37	0.02	0.62	0.22	0.3	0.33	0.11	0.97	0.94	0.23	0.78	0.41	0.14	0.04	0.09	0.19
Purine ribonucleotide metabolic process (GO)	0.6	0.81	0.31	0.49	0.59	0.72	0.5	0.77	0.58	0.83	0.73	0.67	0.79	0.73	0.8	0.75	0.62	0.7	0.76	0.44	0.49	0.5	0.73	0.64	0.74	0.48	0.82	0.35	0.81	0.74	0.46	0.62	0.83	0.76	0.64	0.87	0.67	0.77	0.56	0.52	0.47	0.51	0.6	0.75	0.78	0.81	0.79	0.79	0.41
Cofactor catabolic process (GO)	0.58	0.54	0.29	0.39	0	0.32	0.3	0.8	0.46	0.23	0.42	0.42	0.45	0.59	0	0.39	0.49	0.09	0.15	0.35	1	0.55	0.6	0.52	0.43	0.37	0.38	0.06	0.64	0.75	0.18	0.52	0.55	0.47	0.36	0.98	0.16	0.04	0	0.56	0.14	0.01	0.33	0.14	0.05	0	0.46	0	0.39
Ras protein signal transduction (GO)	0.44	0.16	0.4	0.17	0.62	0.06	0.33	0.84	0.28	0.07	0.16	0.15	0.09	0.01	0.98	0.37	0.1	0.08	0.45	0.2	0.49	0.06	0.01	0	0.25	0.31	0.03	0.18	0.12	0.03	0.06	0	0	0.62	0.31	0.15	0.99	0.85	0.91	0.2	1	0.81	0.47	0.93	0.97	0.66	0.11	0.88	0.04
Myeloid cell differentiation (GO)	0.39	0.22	0.06	0.31	0.18	0	0.04	0.74	0.33	0.13	0.03	0.15	0.06	0.08	0.72	0.13	0.18	0.28	0.24	0.07	0.08	0	0	0	0.36	0.09	0.19	0.53	0.03	0	0.02	0.08	0.04	0.15	0.12	0.16	0.9	0.37	0.52	0.1	0.45	0.89	0.24	0.57	0.75	0.51	0.01	0.74	0.12
Cell cycle phase (GO)	0.97	1	0.97	0.99	0.99	0.98	0.98	0.93	1	0.94	0.99	1	0.98	0.99	1	1	1	0.99	1	1	0.89	0.93	0.99	0.95	1	0.99	1	1	1	0.99	0.99	0.96	1	1	0.99	0.99	1	1	1	0.99	1	1	1	0.99	1	1	0.97	0.99	1
Leukocyte differentiation (GO)	0.9	0.8	0.15	0.93	0.98	0.08	0.59	0.93	0.96	0.97	0.43	0.82	0.4	0.74	0.99	0.53	0.84	0.83	0.49	0.09	0.32	0.42	0.14	0.24	0.3	0.58	0.87	0.92	0.06	0.03	0.17	0.73	0.32	0.44	0.69	0.02	0.97	0.96	0.98	0.84	0.83	0.92	0.35	0.94	0.96	0.85	0.89	0.9	0.43
Jnk cascade (GO)	0.7	0.69	0.87	0.5	0.82	0.57	0.57	0.63	0.67	0.81	0.54	0.45	0.14	0.24	0.67	0.37	0.71	0.54	0.4	0.53	0.53	0.58	0.53	0.58	0.7	0.84	0.71	0.39	0.75	0.64	0.2	0.44	0.8	0.82	0.3	0.52	0.92	0.78	0.46	0.69	0.87	0.85	0.99	0.99	0.92	0.71	0.8	0.66	0.54
Positive regulation of i kappab kinase nf kappab cascade (GO)	0	0	0	0	0.13	0	0	0	0.01	0	0	0	0	0	0.78	0	0	0	0.16	0	0	0	0	0	0	0	0	0	0	0	0	0	0.01	0	0	0.02	0.8	0.77	0.8	0	0.88	0.51	0.01	0.38	0.87	0.51	0	0.57	0
Cellular protein complex disassembly (GO)	0.94	0.94	0.89	0.95	0.63	0.96	0.92	0.93	0.92	0.98	0.95	0.87	0.94	0.87	0.65	0.89	0.94	0.92	0.86	0.89	0.9	0.91	0.97	0.88	0.9	0.91	0.96	0.87	0.92	0.94	0.93	0.92	0.89	0.88	0.93	0.95	0.88	0.81	0.73	0.91	0.66	0.92	0.83	0.77	0.84	0.82	0.88	0.83	0.94
Regulation of ras protein signal transduction (GO)	0.36	0.01	0.08	0.24	0.35	0.05	0.03	0.51	0.03	0.02	0.02	0.1	0.01	0	0.02	0.02	0.08	0.08	0.02	0.02	0.38	0.03	0	0.01	0.01	0.09	0.04	0.02	0	0.01	0.08	0.07	0.01	0.17	0.02	0.03	0.61	0.15	0.1	0.15	0.82	0.52	0.09	0.36	0.13	0.16	0	0.1	0.07
Rhythmic process (GO)	0.69	0.15	0.51	0.64	0.88	0.08	0.79	0.94	0.68	0.24	0.98	0.82	0.82	0.9	0.45	0.15	0.34	0.91	0.74	0.58	0.38	0.84	0.71	0.97	0.58	0.66	0.96	0.19	0.31	0.55	0.91	0.86	0.91	0.44	0.63	0.91	0.56	0.41	0.58	0.64	0.36	0.87	0.85	0.76	0.49	0.59	0.92	0.58	0.31
Nitrogen compound metabolic process (GO)	0.82	0.75	0.81	0.12	0.05	0.58	0.57	0.14	0.81	0.5	0.88	0.47	0.77	0.61	0.04	0.86	0.74	0.21	0.16	0.91	0.26	0.55	0.77	0.93	0.52	0.88	0.62	0.68	0.86	0.9	0.2	0.19	0.78	0.78	0.88	1	0.84	0.5	0.19	0.17	0.62	0	0.83	0.05	0.06	0.18	0.84	0.32	0.23
Viral reproduction (GO)	0.08	0.08	0.27	0.24	0.19	0.19	0.08	0.07	0.39	0.13	0.41	0.09	0.28	0.15	0.38	0.12	0.25	0.09	0.11	0.04	0	0.3	0.28	0.1	0.06	0.1	0.24	0.32	0.14	0.16	0.01	0.08	0.6	0.42	0.03	0.42	0.4	0.48	0.48	0.11	0.65	0.81	0.01	0.34	0.09	0.25	0.5	0.12	0.02
Monocarboxylic acid metabolic process (GO)	0	0	0.01	0	0	0.01	0.02	0.01	0	0	0.02	0	0.01	0	0.06	0	0	0	0.1	0	0.08	0.35	0.17	0.03	0	0	0	0.01	0.16	0.01	0	0.01	0.02	0.02	0	0.35	0.1	0.05	0	0	0	0.01	0	0	0	0.12	0	0.02	0.02
Regulation of actin filament length (GO)	0.06	0	0.03	0.01	0.11	0	0.03	0.2	0.02	0	0	0.04	0	0	0.02	0.03	0.02	0	0.13	0	0.51	0.03	0.01	0	0.01	0.02	0	0.03	0	0	0.01	0.01	0	0.15	0.01	0.08	0.1	0.03	0.46	0.02	0.33	0.03	0.08	0.51	0.04	0	0.03	0.01	0.1
Leukocyte chemotaxis (GO)	0.18	0.11	0	0	0.32	0.01	0.01	0.01	0.09	0.01	0.05	0.13	0.02	0.05	0.56	0.12	0.2	0.04	0.12	0.03	0	0	0.12	0.02	0.08	0.08	0	0.1	0.12	0.01	0.07	0	0.06	0	0.06	0.04	0.81	0.42	0.83	0.19	0.93	0.46	0.13	0.13	0.87	0.29	0.06	0.63	0.19
Regulation of nucleocytoplasmic transport (GO)	0.89	0.8	0.79	0.94	0.96	0.44	0.85	0.94	0.79	0.85	0.88	0.8	0.57	0.77	0.9	0.75	0.75	0.66	0.47	0.91	0.71	0.67	0.73	0.6	0.8	0.88	0.67	0.94	0.79	0.31	0.67	0.55	0.84	0.85	0.82	0.32	0.96	0.88	0.93	0.69	0.98	0.97	0.81	0.93	0.96	0.84	0.93	0.97	0.86
Brain development (GO)	1	0.9	0.8	0.96	0.87	0.9	0.91	0.98	0.9	0.93	0.98	0.95	0.61	1	0.65	0.93	0.97	0.9	0.73	0.86	1	0.9	0.52	0.84	0.97	0.9	0.92	0.92	0.76	0.89	0.98	0.93	0.82	0.94	0.73	1	0.99	0.75	0.96	0.99	0.98	0.8	0.99	0.99	0.81	0.99	0.88	0.55	0.96
Anatomical structure formation (GO)	0.02	0	0.01	0	0.05	0	0	0.03	0.01	0	0	0	0	0	0.11	0	0	0.01	0.11	0	0.01	0	0	0	0	0	0	0.01	0	0	0	0.01	0	0	0	0.02	0.22	0.21	0.21	0	0.48	0.72	0.01	0.18	0.14	0.12	0	0.12	0
Immune effector process (GO)	0.04	0.07	0.08	0.09	0.09	0.01	0.02	0.04	0.08	0.06	0	0.1	0.08	0	0.69	0.11	0.14	0.11	0.1	0.01	0.11	0.01	0.02	0	0.02	0	0.03	0.58	0.07	0.01	0.1	0.02	0.23	0.14	0.03	0.13	0.94	0.93	0.98	0.05	0.97	0.95	0.08	0.19	0.84	0.11	0.02	0.66	0
Response to nutrient levels (GO)	0.99	0.24	0.78	0.44	0.74	0.3	0.71	0.79	0.72	0.79	0.62	0.43	0.6	0.82	0.86	0.75	0.47	0.93	0.8	0.9	0.9	0.49	0.51	0.28	0.61	0.81	0.34	0.99	0.46	0.21	0.9	0.3	0.69	0.94	0.45	0.46	0.88	0.9	0.83	0.8	0.93	0.88	0.71	0.67	0.91	0.8	0.69	0.45	0.51
Cell cell signaling (GO)	0	0	0	0	0.14	0	0	0	0	0	0	0	0	0	0.25	0	0	0	0	0	0	0	0	0	0	0.01	0	0.01	0	0	0	0	0	0	0	0	0.02	0	0.01	0	0	0	0	0.04	0	0	0	0.06	0.02
Lipid biosynthetic process (GO)	0.93	0.97	0.44	0.99	0.67	0.89	0.81	0.8	0.93	0.82	0.58	0.85	0.83	0.96	0.1	0.97	0.68	0.83	0.49	0.85	0.3	0.9	0.99	0.99	0.89	0.98	0.91	0.87	0.94	0.96	0.82	0.82	0.94	0.84	0.95	1	0.53	0.04	0.15	0.92	0.34	0.13	0.99	0.94	0.25	0.27	0.83	0.05	0.96
Organ morphogenesis (GO)	0.12	0.01	0.02	0.03	0.24	0	0.02	0.26	0.04	0.01	0	0.09	0	0.06	0.42	0.01	0	0.04	0.19	0.01	0.07	0	0	0.04	0.03	0.03	0.02	0.22	0	0	0.02	0.09	0	0.09	0.04	0.01	0.83	0.43	0.87	0.03	0.98	0.97	0.23	0.3	0.39	0.96	0	0.42	0.19
Detection of chemical stimulus (GO)	0.06	0.55	0.2	0.26	0.17	0.19	0.08	0.08	0.17	0.63	0.35	0.4	0.04	0.1	0.21	0.31	0.06	0.24	0.01	0.15	0.07	0.08	0.66	0.23	0.3	0.17	0.26	0.66	0.29	0.51	0.1	0.37	0.05	0.12	0.18	0.22	0.16	0.05	0.11	0.35	0.03	0.06	0.22	0.43	0.25	0.11	0.06	0.14	0.4
Positive regulation of hydrolase activity (GO)	0.64	0.06	0.21	0.18	0.74	0.06	0.41	0.81	0.5	0.26	0.07	0.44	0.01	0.1	0.64	0.06	0.32	0.12	0.37	0.25	0.79	0.5	0.11	0.28	0.01	0.03	0.01	0.54	0.14	0.04	0.23	0.54	0.06	0.79	0.14	0.61	0.91	0.72	0.94	0.13	0.67	0.9	0.39	0.85	0.96	0.88	0.1	0.65	0.27
S phase (GO)	0.96	0.85	0.93	0.95	0.93	0.89	0.93	0.98	0.98	0.95	0.97	0.96	0.91	0.93	0.95	0.91	0.92	0.98	0.73	0.95	0.83	0.96	0.91	0.92	0.99	0.95	0.89	0.93	0.96	0.73	0.95	0.88	0.94	0.96	0.93	0.54	0.97	0.85	0.95	0.98	0.92	0.98	0.92	0.95	0.97	0.74	0.96	0.4	0.83
Positive regulation of map kinase activity (GO)	0.2	0.12	0.49	0.04	0.8	0.08	0.44	0.23	0.16	0.15	0.06	0.02	0.03	0.18	0.42	0.06	0	0.22	0.44	0.1	0.05	0.03	0.06	0.22	0.37	0.11	0.37	0.31	0.1	0.03	0.07	0.03	0.36	0.21	0.04	0.35	0.79	0.84	0.7	0.27	0.83	0.9	0.15	0.86	0.67	0.67	0.34	0.18	0.63
Amino acid catabolic process (GO)	0.06	0.63	0.42	0.02	0	0.04	0.36	0	0.32	0.18	0.15	0.26	0.1	0.08	0.05	0.23	0.11	0	0.08	0.32	0.09	0.54	0.65	0.75	0.58	0.56	0.06	0.03	0.76	0.36	0.09	0.03	0.83	0.26	0.37	0.78	0.21	0.01	0	0.09	0.12	0	0.12	0.03	0.01	0.03	0.58	0.22	0.04
Cell cycle checkpoint go 0000075 (GO)	0.99	0.99	1	1	0.97	1	0.99	0.99	1	1	1	1	1	0.99	0.99	1	1	1	0.98	1	0.93	0.97	1	0.99	0.99	0.99	1	1	1	1	0.99	0.99	1	0.99	0.99	0.99	1	1	0.99	0.97	1	1	0.99	1	0.98	0.98	1	0.99	0.97
Mitochondrial membrane organization and biogenesis (GO)	0.59	0.62	0.81	0.64	0.64	0.63	0.59	0.43	0.6	0.82	0.71	0.79	0.52	0.64	0.32	0.72	0.84	0.4	0.48	0.51	0.82	0.71	0.73	0.43	0.68	0.65	0.54	0.61	0.42	0.72	0.71	0.59	0.57	0.7	0.77	0.58	0.38	0.43	0.54	0.57	0.38	0.35	0.71	0.6	0.26	0.64	0.58	0.46	0.61
Positive regulation of caspase activity (GO)	0.91	0.48	0.34	0.77	0.92	0.73	0.67	0.84	0.96	0.59	0.28	0.9	0.32	0.71	0.96	0.34	0.5	0.88	0.92	0.59	0.88	0.95	0.46	0.55	0.29	0.77	0.42	0.36	0.48	0.46	0.71	0.59	0.62	0.98	0.45	0.57	0.92	0.7	0.92	0.72	0.83	0.49	0.77	0.79	0.88	0.97	0.49	0.62	0.66
Regulation of transcription from rna polymerase ii promoter (GO)	0.93	0.94	0.98	0.99	0.87	0.78	0.96	0.94	0.91	0.88	0.93	0.98	0.86	0.86	0.98	0.79	0.84	0.94	0.88	0.89	0.99	0.87	0.26	0.82	0.97	0.99	0.87	0.95	0.72	0.23	0.96	0.96	0.93	1	0.35	0.96	0.98	0.89	0.96	0.91	1	1	0.94	0.95	0.88	0.96	0.86	0.86	0.94
Positive regulation of t cell proliferation (GO)	0.31	0.19	0.37	0.2	0.13	0.46	0.03	0.27	0.25	0.68	0.21	0.31	0.45	0.22	0.4	0.29	0.28	0.31	0.26	0.2	0.44	0.11	0.05	0.12	0.3	0.35	0.23	0.34	0.5	0.11	0.21	0.04	0.44	0.56	0.33	0.12	0.37	0.21	0.52	0.06	0.32	0.28	0.15	0.12	0.2	0.29	0.13	0.45	0.08
Positive regulation of cellular protein metabolic process (GO)	0.45	0.06	0.11	0.34	0.44	0.13	0.16	0.36	0.22	0.36	0.13	0.14	0.11	0.12	0.81	0.03	0.2	0.12	0.33	0.29	0.12	0.24	0.23	0.06	0.04	0	0.42	0.38	0.14	0.02	0.06	0.03	0.43	0.32	0.23	0.3	0.69	0.84	0.98	0.44	0.87	0.67	0.3	0.53	0.43	0.35	0.34	0.79	0.05
Cellular carbohydrate metabolic process (GO)	0.95	0.88	0.52	0.58	0.4	0.13	0.46	0.57	0.81	0.56	0.77	0.93	0.86	0.81	0.71	0.8	0.81	0.29	0.33	0.86	0.05	0.42	0.84	0.99	0.8	0.86	0.54	0.75	0.88	0.81	0.52	0.03	0.68	0.74	0.89	0.92	0.65	0.08	0.2	0.75	0.59	0.44	0.88	0.6	0.51	0.44	0.69	0.79	0.65
Regulation of transcription factor activity (GO)	0.08	0.02	0.16	0.04	0.26	0.22	0.06	0.17	0.03	0.12	0.1	0.04	0.01	0.05	0.43	0.04	0.05	0.09	0.02	0.11	0.1	0	0.01	0.03	0.03	0.04	0.18	0.02	0.04	0	0	0.06	0.07	0.05	0.01	0.06	0.75	0.52	0.8	0.16	0.94	0.17	0.03	0.11	0.44	0.1	0.11	0.02	0.04
Cell recognition (GO)	0.58	0.13	0	0.01	0.11	0.07	0	0.03	0.1	0.07	0.05	0.19	0.05	0.12	0.3	0.1	0.04	0.56	0.09	0.06	0.3	0.01	0.01	0.17	0.14	0.11	0.01	0.07	0.02	0.01	0.11	0.34	0.07	0	0.02	0	0.03	0.09	0.29	0.41	0.24	0.25	0.34	0.08	0.05	0.08	0.04	0.02	0.19
Proteoglycan metabolic process (GO)	0.89	0.39	0.77	0.7	0.66	0.27	0.76	0.54	0.76	0.49	0.54	0.83	0.35	0.6	0.92	0.75	0.55	0.68	0.77	0.38	0.25	0.02	0.37	0.61	0.91	0.55	0.82	0.64	0.38	0.34	0.19	0.47	0.26	0.69	0.54	0.77	0.95	0.98	0.92	0.8	0.76	0.85	0.74	0.71	0.88	0.96	0.13	0.96	0.37
Dna replication initiation (GO)	0.86	0.99	0.99	1	1	0.88	1	0.95	0.91	0.97	0.94	0.66	1	1	1	0.99	0.94	1	0.97	1	0.92	0.97	0.97	1	0.94	0.99	0.96	0.96	0.97	0.95	1	1	0.62	0.49	0.97	0.94	0.99	1	0.98	0.97	1	0.99	0.79	0.94	1	0.99	0.97	1	0.99
Peptide metabolic process (GO)	0.1	0.02	0.02	0.03	0.02	0.01	0.02	0.06	0.1	0.08	0.02	0.03	0.03	0.05	0.5	0.13	0.01	0.01	0.02	0.01	0.02	0.03	0.05	0.03	0.08	0.05	0.01	0.04	0.07	0	0.01	0.02	0.03	0.09	0.03	0	0.23	0.11	0.07	0.03	0.4	0.52	0.07	0.4	0.1	0.29	0.04	0.12	0.04
Regulation of myeloid cell differentiation (GO)	0.56	0.28	0.26	0.43	0.32	0.08	0.29	0.35	0.37	0.23	0.24	0.6	0.29	0.31	0.25	0.33	0.27	0.62	0.28	0.22	0.09	0.04	0.05	0.17	0.71	0.31	0.4	0.39	0.12	0.08	0.36	0.2	0.04	0.3	0.29	0.09	0.24	0.31	0.24	0.34	0.35	0.61	0.44	0.59	0.67	0.24	0.02	0.27	0.43
Defense response to virus (GO)	0	0	0.06	0	0.24	0	0	0	0	0	0	0	0.01	0	0.51	0.02	0	0	0.02	0	0.04	0	0	0	0.01	0	0	0.05	0.07	0	0	0.01	0.01	0	0	0.05	0.62	0.95	0.97	0	0.59	0.82	0	0.25	0.89	0.46	0	0.76	0
Regulation of ph (GO)	0.42	0.34	0.55	0.49	0.72	0.32	0.4	0.51	0.5	0.24	0.32	0.41	0.31	0.58	0.03	0.73	0.72	0.25	0.05	0.68	0.36	0.42	0.43	0.37	0.62	0.75	0.28	0.63	0.71	0.4	0.48	0.36	0.15	0.36	0.58	0.63	0.26	0	0.03	0.24	0.52	0.57	0.56	0.89	0.06	0.11	0.3	0.05	0.41
Cell substrate adhesion (GO)	0.33	0.03	0.04	0.08	0.03	0.02	0.17	0.17	0.19	0.05	0.02	0.18	0.01	0.03	0.51	0.11	0.16	0.16	0.69	0.04	0.08	0.01	0.01	0.14	0.05	0.04	0.02	0.13	0.05	0.01	0.04	0.22	0	0.34	0.3	0.19	0.66	0.82	0.66	0.1	0.86	0.26	0.42	0.25	0.68	0.46	0.12	0.45	0.03
Myeloid leukocyte differentiation (GO)	0.93	0.83	0.54	0.69	0.95	0.21	0.78	0.82	0.82	0.83	0.42	0.81	0.64	0.84	0.96	0.57	0.77	0.58	0.6	0.64	0.1	0.15	0.32	0.42	0.81	0.5	0.77	0.92	0.43	0.47	0.34	0.89	0.57	0.72	0.74	0.27	0.92	0.63	0.84	0.92	0.51	0.98	0.84	0.93	0.82	0.88	0.5	0.87	0.78
Chromosome segregation (GO)	0.99	1	1	1	0.99	0.99	0.95	1	0.98	0.99	0.99	1	0.98	0.98	0.99	1	1	1	1	0.99	0.95	0.9	0.95	0.97	1	1	0.99	1	1	0.98	1	0.99	0.98	1	0.99	0.98	1	1	1	0.99	1	1	1	1	0.99	1	0.99	1	1
Regulation of chromosome organization and biogenesis (GO)	0.9	0.87	0.83	0.98	0.37	0.95	0.93	0.96	0.61	0.57	0.94	0.55	0.76	0.79	0.38	0.56	0.86	0.72	0.69	0.83	0.34	0.33	0.46	0.71	0.8	0.8	0.3	0.73	0.57	0.75	0.8	0.65	0.51	0.33	0.65	0.85	0.42	0.26	0.21	0.91	0.41	0.27	0.85	0.61	0.38	0.28	0.73	0.23	0.71
Anion transport (GO)	0.31	0.24	0.33	0.3	0.16	0.59	0.26	0.01	0.04	0.2	0.62	0.19	0.48	0.54	0.78	0.32	0.36	0.21	0.1	0.35	0.31	0.18	0.48	0.03	0.3	0.27	0.05	0.38	0.7	0.46	0.27	0.05	0.34	0.14	0.54	0.33	0.3	0.22	0.4	0.23	0.79	0.2	0.17	0.36	0.12	0.09	0.19	0.35	0.19
Protein polymerization (GO)	0.2	0	0	0.03	0.51	0	0.37	0.66	0.25	0.07	0.08	0.13	0.01	0	0.27	0.04	0.09	0.34	0.73	0.03	0.87	0.26	0.04	0.04	0.03	0.02	0.06	0.08	0	0.07	0.2	0.28	0.04	0.47	0.21	0.48	0.89	0.24	0.93	0.14	0.9	0.87	0.1	0.81	0.42	0.36	0.01	0.3	0.19
Leukocyte activation (GO)	0.15	0.05	0.09	0.14	0.83	0.15	0.06	0.07	0.53	0.52	0.01	0.22	0.05	0.04	0.99	0.13	0.1	0.26	0.53	0.05	0.07	0.01	0	0	0.03	0.05	0.48	0.58	0.13	0	0.09	0.01	0.16	0.07	0.24	0	0.78	1	0.97	0.12	0.88	0.72	0.05	0.65	0.99	0.82	0.53	0.88	0
Interleukin 1 secretion (GO)	0.13	0.07	0.11	0.01	0.41	0.05	0	0.01	0.34	0.13	0.04	0.05	0.07	0.02	0.98	0.1	0.04	0.11	0.25	0.08	0.05	0	0.07	0	0.04	0.01	0.03	0.27	0.16	0.01	0.02	0	0.2	0.07	0.09	0	0.98	0.92	0.96	0.28	1	0.1	0.06	0.32	0.81	0.69	0.17	0.81	0.03
Alcohol metabolic process (GO)	0.92	0.9	0.98	0.96	0.93	0.82	0.92	0.54	0.72	0.74	0.98	0.96	0.9	0.89	0.93	0.89	0.76	0.53	0.63	0.76	0.61	0.36	0.85	1	0.9	0.94	0.92	0.99	0.8	0.94	0.92	0.86	0.67	0.91	0.97	0.95	0.83	0.61	0.43	0.76	0.22	0.61	0.9	0.79	0.22	0.8	0.87	0.72	0.95
Feeding behavior (GO)	0.2	0.46	0.03	0.03	0.29	0.11	0.22	0	0.03	0.39	0.15	0	0.37	0.55	0.47	0.26	0.09	0.18	0.2	0.11	0.05	0.57	0.14	0.11	0.08	0.03	0.4	0.51	0.13	0.16	0.01	0.01	0.09	0.1	0.11	0.02	0.07	0.05	0.04	0.04	0.01	0.04	0.02	0.58	0.11	0.07	0.57	0.09	0.78
Trna metabolic process (GO)	0.88	0.85	0.82	0.77	0.84	0.9	0.77	0.88	0.87	0.81	0.82	0.7	0.89	0.89	0.7	0.86	0.93	0.85	0.79	0.77	0.47	0.85	0.87	0.82	0.72	0.85	0.79	0.89	0.86	0.84	0.73	0.85	0.92	0.65	0.82	0.99	0.86	0.85	0.73	0.87	0.95	0.8	0.85	0.79	0.79	0.85	0.92	0.67	0.83
Electron transport go 0006118 (GO)	0.52	0.62	0.39	0.54	0	0.64	0.83	0.63	0.67	0.13	0.89	0.53	0.72	0.86	0.37	0.77	0.7	0.3	0.13	0.99	0.51	0.5	0.96	0.86	0.71	0.9	0.77	0.05	0.9	0.92	0.87	0.37	0.85	0.86	0.87	0.91	0.25	0.18	0	0.05	0.04	0.28	0.74	0.01	0.18	0.44	0.91	0.22	0.58
Adaptive immune response go 0002460 (GO)	0.03	0.05	0.04	0.09	0.18	0.03	0.07	0.05	0.33	0.1	0.01	0.1	0.01	0.09	0.26	0.08	0.15	0.12	0.19	0.14	0	0	0	0	0	0.01	0.27	0.11	0.03	0	0.19	0.01	0.17	0.03	0.07	0.03	0.43	0.75	0.73	0.34	0.53	0.17	0.03	0.11	0.87	0.08	0.08	0.26	0
Interleukin 2 production (GO)	0.6	0.72	0.71	0.58	0.42	0.41	0.54	0.68	0.81	0.59	0.66	0.67	0.51	0.68	0.92	0.55	0.67	0.71	0.9	0.61	0.43	0.58	0.54	0.35	0.59	0.51	0.73	0.46	0.68	0.53	0.43	0.67	0.73	0.59	0.59	0.45	0.76	0.39	0.76	0.88	0.93	0.79	0.52	0.72	0.79	0.51	0.6	0.83	0.4
Positive regulation of defense response (GO)	0.09	0.11	0	0.15	0.14	0.17	0.09	0.04	0.24	0.3	0.07	0.28	0.3	0.1	0.23	0.09	0.08	0.28	0.38	0.09	0.12	0	0.05	0	0.01	0	0.08	0.02	0.2	0.02	0.06	0.01	0.04	0.19	0.14	0.03	0.27	0.82	0.12	0.1	0.92	0.37	0.23	0.21	0.31	0.08	0.13	0.44	0.01
B cell differentiation (GO)	0.92	0.7	0.61	0.81	0.47	0.48	0.38	0.83	0.56	0.71	0.81	0.74	0.61	0.77	0.87	0.6	0.72	0.69	0.54	0.6	0.57	0.57	0.67	0.51	0.74	0.72	0.81	0.92	0.67	0.48	0.35	0.85	0.57	0.61	0.81	0.41	0.43	0.74	0.8	0.61	0.79	0.73	0.64	0.88	0.45	0.78	0.76	0.91	0.51
Regulation of homeostatic process (GO)	0.02	0.1	0.17	0.04	0.04	0.02	0.09	0.24	0.03	0.06	0.09	0.09	0.04	0.05	0.11	0.03	0.14	0.09	0.02	0.2	0.06	0.05	0.12	0.21	0.07	0.03	0.28	0.12	0.02	0.03	0.05	0.07	0.06	0.05	0.08	0.63	0.02	0.01	0	0.08	0.02	0.11	0.07	0.1	0.07	0.02	0.08	0.05	0.02
Metal ion transport (GO)	0	0.04	0.02	0	0.02	0.02	0.03	0	0.02	0.02	0.04	0.02	0	0	0.07	0.02	0	0.05	0	0.06	0.03	0.02	0	0.01	0.02	0.08	0	0	0.04	0.02	0	0.01	0.03	0.01	0.11	0.01	0	0	0.02	0	0	0	0	0	0	0	0.06	0.01	0
Endothelial cell proliferation (GO)	0.02	0.11	0.04	0.21	0.14	0.09	0.23	0.63	0.07	0.3	0.19	0.18	0.1	0.11	0.15	0.18	0.06	0.08	0.21	0.16	0.07	0.06	0.15	0.21	0.09	0.03	0.05	0.15	0.01	0.04	0	0.19	0.16	0.08	0.03	0.45	0.36	0.35	0.14	0.07	0.87	0.11	0.07	0.06	0.5	0.51	0.06	0.67	0.3
Neuropeptide signaling pathway (GO)	0.17	0.22	0.24	0.04	0	0.05	0.11	0.14	0.37	0.11	0.04	0.13	0.15	0.31	0.12	0.18	0.03	0.25	0.09	0.05	0.06	0.19	0.15	0.48	0.16	0.06	0.44	0.04	0.42	0.45	0.09	0.03	0.22	0.19	0.42	0	0.01	0.01	0.23	0.05	0.06	0	0.01	0.2	0.26	0.26	0	0.13	0.19
Actin polymerization and or depolymerization (GO)	0.11	0.01	0	0	0.26	0	0.12	0.34	0.02	0	0	0	0	0	0.05	0	0	0.04	0.07	0.01	0.14	0.02	0	0	0.01	0	0	0	0	0	0.02	0.06	0	0.23	0	0.05	0.53	0.16	0.48	0	0.4	0.67	0.02	0.52	0.08	0.02	0	0.04	0.1
Inflammatory response (GO)	0	0	0	0	0	0	0	0	0	0	0	0	0	0	0.22	0	0	0	0	0	0	0	0	0	0	0	0	0	0	0	0	0	0	0	0	0	0.48	0.17	0.83	0	0.75	0.27	0	0.01	0.22	0.02	0	0.17	0
Negative regulation of intracellular transport (GO)	0.18	0.22	0.2	0.25	0.6	0.41	0.23	0.12	0.25	0.14	0.3	0.08	0.23	0.11	0.89	0.12	0.1	0.03	0.52	0.19	0.07	0.4	0.14	0.16	0.07	0.12	0.18	0.6	0.16	0.12	0.05	0.14	0.41	0.37	0.13	0.29	0.79	0.61	0.84	0.13	0.63	0.68	0.09	0.48	0.82	0.74	0.31	0.8	0.1
Protein export from nucleus (GO)	0.87	0.89	0.95	0.97	0.97	0.86	0.92	0.98	0.91	0.86	0.91	0.89	0.93	0.9	0.96	0.93	0.84	0.96	0.97	0.88	0.97	0.91	0.84	0.86	0.92	0.89	0.85	0.82	0.92	0.91	0.92	0.87	0.87	0.91	0.84	0.86	0.97	0.92	0.88	0.74	0.99	0.91	0.91	0.98	0.95	0.98	0.84	0.95	0.91
Protein stabilization (GO)	0.62	0.79	0.3	0.58	0.18	0.49	0.87	0.97	0.48	0.67	0.63	0.48	0.74	0.42	0.38	0.77	0.81	0.61	0.59	0.57	0.49	0.97	0.84	0.88	0.43	0.81	0.78	0.48	0.6	0.68	0.82	0.72	0.62	0.54	0.87	0.7	0.75	0.58	0.69	0.82	0.84	0.92	0.82	0.77	0.77	0.82	0.77	0.58	0.96
Activation of immune response (GO)	0.41	0.25	0.2	0.02	0.62	0.06	0	0.14	0.12	0.7	0.06	0.02	0.08	0.04	0.89	0.03	0.61	0.18	0.57	0.27	0.08	0.05	0.39	0.08	0.23	0.01	0	0.83	0.17	0	0.05	0.01	0.57	0.19	0.19	0.2	0.78	0.78	0.83	0.13	0.31	0.85	0.02	0.43	0.85	0.76	0.13	0.8	0
Response to stress (GO)	0.07	0.05	0.04	0.09	0.53	0.03	0.24	0.09	0.12	0.16	0.13	0.39	0.01	0.03	0.56	0.03	0.05	0.02	0.26	0	0	0.05	0.24	0.32	0.06	0.15	0.06	0.98	0.22	0.07	0.09	0	0.13	0.18	0.06	0.56	0.97	0.6	0.93	0.35	1	0.78	0.59	0.51	0.97	0.54	0.14	0.59	0.24
Ribonucleoprotein complex biogenesis and assembly (GO)	0.33	0.42	0.62	0.63	0.32	0.54	0.66	0.72	0.33	0.26	0.41	0.34	0.43	0.25	0.33	0.17	0.6	0.43	0.37	0.37	0.48	0.48	0.22	0.25	0.39	0.3	0.22	0.2	0.46	0.47	0.64	0.61	0.32	0.35	0.51	0.7	0.58	0.56	0.44	0.48	0.81	0.58	0.46	0.56	0.42	0.54	0.45	0.28	0.13
Cellular cation homeostasis (GO)	0	0	0	0	0.13	0	0	0	0	0	0	0	0	0	0.02	0	0	0	0	0	0	0	0	0	0	0	0	0.01	0	0	0	0	0	0	0	0	0.07	0	0.07	0	0	0.02	0	0	0.01	0	0	0	0
Regulation of cellular metabolic process (GO)	1	0.74	1	1	1	0.3	0.95	1	0.75	0.77	0.81	0.96	0.25	0.24	0.96	0.71	0.55	1	0.98	0.69	0.99	0.77	0.09	0.13	0.49	0.52	0.64	0.99	0.17	0.01	0.99	0.9	0.1	1	0.26	0.94	1	1	1	0.95	1	1	1	1	0.98	0.99	0.62	0.99	0.84
Protein complex disassembly (GO)	0.64	0.77	0.68	0.87	0.59	0.78	0.87	0.55	0.7	0.92	0.81	0.87	0.81	0.77	0.6	0.91	0.88	0.88	0.83	0.71	0.9	0.74	0.93	0.91	0.78	0.71	0.85	0.84	0.97	0.96	0.95	0.8	0.87	0.89	0.74	0.95	0.79	0.7	0.67	0.93	0.76	0.88	0.67	0.75	0.77	0.86	0.73	0.88	0.91
Mitochondrion organization and biogenesis (GO)	0.62	0.68	0.84	0.86	0.33	0.87	0.8	0.52	0.88	0.99	0.89	0.89	0.91	0.99	0.31	0.88	0.84	0.62	0.72	0.92	0.84	0.91	0.97	0.84	0.93	0.85	0.72	0.55	0.86	0.92	0.6	0.64	1	0.76	0.83	0.92	0.32	0.39	0.12	0.89	0.01	0.01	0.67	0.51	0.07	0.4	0.97	0.04	0.76
Circadian rhythm (GO)	0.03	0.02	0.02	0.07	0.12	0	0.06	0.45	0.02	0.04	0.16	0.03	0.04	0.15	0.07	0	0.02	0.13	0.29	0.12	0.08	0.01	0.15	0.25	0.13	0.03	0.19	0	0.01	0.06	0.18	0.04	0.09	0.02	0.14	0.02	0.39	0.27	0.29	0.03	0.29	0.2	0.05	0.06	0.23	0.35	0.29	0.22	0.02
Rna processing (GO)	0.66	0.39	0.5	0.44	0.4	0.41	0.33	0.89	0.28	0.42	0.32	0.27	0.47	0.32	0.15	0.26	0.68	0.52	0.53	0.47	0.31	0.29	0.26	0.12	0.34	0.22	0.23	0.26	0.4	0.31	0.78	0.59	0.13	0.7	0.47	0.41	0.77	0.6	0.33	0.43	0.83	0.91	0.29	0.6	0.63	0.57	0.37	0.17	0.28
B cell activation (GO)	0.53	0.32	0.26	0.44	0.23	0.15	0.04	0.21	0.43	0.54	0.51	0.31	0.04	0.18	0.87	0.16	0.51	0.35	0.26	0.14	0.19	0.06	0.29	0.32	0.61	0.37	0.37	0.88	0.16	0.01	0.04	0.22	0.47	0.55	0.41	0.1	0.21	0.61	0.86	0.49	0.66	0.44	0.28	0.6	0.67	0.42	0.57	0.84	0.04
Extracellular structure organization and biogenesis (GO)	0.55	0	0	0.51	0.28	0	0	0.53	0.02	0	0.01	0.02	0.01	0	0.83	0.01	0.01	0.02	0.06	0.02	0.03	0	0	0.01	0	0	0.01	0.04	0	0	0	0.01	0	0	0.06	0.19	0.87	0.65	0.83	0	0.78	0.18	0.37	0	0.82	0.57	0	0.88	0.53
Interleukin 8 production (GO)	0.13	0.02	0	0.01	0.1	0.03	0	0.06	0	0	0.04	0.02	0	0.02	0.64	0	0.01	0.05	0.15	0	0.03	0.01	0	0.03	0	0.02	0	0.01	0	0.05	0	0	0.08	0	0.01	0.01	0.06	0.01	0.18	0	0.51	0.11	0.05	0.33	0.22	0.17	0	0.27	0.02
Dna catabolic process (GO)	0.77	0.9	0.81	0.94	0.95	0.78	0.92	0.41	0.95	0.95	0.96	0.85	0.99	0.96	0.98	0.96	0.78	0.86	0.93	0.9	0.47	0.94	0.98	0.87	0.96	0.83	0.86	0.87	0.97	0.88	0.78	0.87	0.9	0.76	0.95	0.94	0.78	0.93	0.92	0.95	0.63	0.7	0.85	0.91	0.55	0.77	0.9	0.96	0.83
Response to chemical stimulus (GO)	0	0	0.01	0	0	0	0	0	0	0	0	0	0	0.01	0.06	0	0	0	0	0	0	0	0	0	0	0	0	0	0	0	0	0	0	0	0	0	0.1	0	0.46	0	0.08	0.04	0	0.01	0.02	0	0	0.03	0
Protein import into nucleus (GO)	0.96	0.95	0.87	0.95	0.99	0.71	0.97	0.99	1	0.99	0.96	0.92	0.93	0.88	0.99	0.88	0.77	0.97	1	0.82	0.95	0.8	0.89	0.72	0.97	0.96	0.99	0.94	0.98	0.67	0.87	0.8	0.94	0.91	0.9	0.81	1	0.99	0.99	0.96	1	0.99	0.95	0.93	0.97	0.97	0.97	0.97	0.89
Regulation of neurotransmitter levels (GO)	0.5	0.79	0.83	0.84	0.86	0.87	0.31	0.33	0.7	0.86	0.8	0.83	0.87	0.8	0.42	0.72	0.59	0.83	0.03	0.68	0.62	0.82	0.65	0.95	0.93	0.71	0.65	0.79	0.6	0.74	0.78	0.71	0.85	0.51	0.94	0.33	0.89	0.14	0.21	0.67	0.52	0.68	0.79	0.78	0.46	0.35	0.65	0.16	0.23
Regulation of gene expression (GO)	1	0.69	1	1	0.98	0.66	0.89	1	0.71	0.72	0.88	0.98	0.37	0.35	0.9	0.69	0.61	0.99	0.95	0.58	1	0.84	0.03	0.17	0.58	0.3	0.86	0.97	0.28	0.02	0.99	0.96	0.04	1	0.24	0.93	1	1	0.99	0.92	1	0.99	0.97	0.96	1	1	0.76	0.98	0.92
Regulation of cell differentiation (GO)	0.43	0.07	0.38	0.38	0.64	0.14	0.37	0.47	0.5	0.35	0.08	0.29	0.27	0.35	0.46	0.39	0.22	0.56	0.58	0.06	0.14	0.17	0.09	0.26	0.37	0.22	0.25	0.32	0.07	0.22	0.27	0.3	0.18	0.29	0.29	0.19	0.93	0.44	0.8	0.45	0.78	0.96	0.33	0.69	0.66	0.55	0.25	0.46	0.2
Sensory perception (GO)	0.26	0.7	0.12	0.08	0.41	0.18	0.16	0.01	0.62	0.88	0.24	0.64	0.52	0.12	0.05	0.93	0.23	0.04	0	0.54	0.01	0.4	0.19	0.99	0.08	0.4	0.12	0.57	0.45	0.75	0.05	0.66	0.12	0.24	0.74	0.05	0.06	0.02	0.08	0.19	0	0.02	0.4	0.12	0.07	0	0.28	0.01	0.02
Negative regulation of dna binding (GO)	0.6	0.73	0.53	0.41	0.44	0.74	0.65	0.25	0.67	0.67	0.61	0.32	0.9	0.95	0.96	0.78	0.28	0.83	0.87	0.92	0.22	0.23	0.41	0.61	0.61	0.72	0.72	0.48	0.61	0.47	0.62	0.53	0.77	0.85	0.56	0.38	0.97	0.5	0.96	0.7	0.71	0	0.65	0.46	0.96	0.5	0.89	0.8	0.6
Positive regulation of developmental process (GO)	0.3	0	0.01	0.09	0.49	0.1	0.05	0.01	0.2	0.16	0.06	0.18	0.06	0.03	0.94	0.1	0.08	0.02	0.51	0.02	0.01	0.01	0.01	0.01	0.06	0.07	0.17	0.1	0.05	0	0.02	0.01	0.02	0.17	0.06	0.03	0.85	0.75	0.89	0.02	0.95	0.36	0.01	0.14	0.77	0.38	0.1	0.52	0.01
Protein rna complex assembly (GO)	0.11	0.08	0.28	0.14	0.09	0.16	0.36	0.54	0.13	0.2	0.22	0.29	0.2	0.13	0.25	0.07	0.2	0.19	0.52	0.22	0.02	0.34	0.17	0.13	0.11	0.12	0.22	0.06	0.09	0.21	0.09	0.27	0.19	0.19	0.21	0.62	0.26	0.26	0.11	0.32	0.33	0.55	0.19	0.25	0.24	0.14	0.14	0.01	0.29
Post translational protein modification (GO)	0.97	0.52	0.68	0.64	0.76	0.13	0.78	0.96	0.82	0.76	0.52	0.79	0.47	0.49	0.39	0.48	0.34	0.85	0.09	0.58	0.94	0.25	0.29	0.37	0.68	0.74	0.34	0.89	0.56	0.35	0.9	0.2	0.93	0.65	0.6	0.77	0.61	0.64	0.49	0.63	0.51	0.81	0.9	0.81	0.85	0.64	0.65	0.85	0.43
Vacuole organization and biogenesis (GO)	0	0.42	0.3	0.11	0.16	0.23	0.25	0.32	0.44	0.18	0.12	0.14	0.26	0.17	0.78	0.33	0.22	0.09	0.17	0.15	0.07	0.34	0.59	0.33	0.09	0.55	0.61	0.33	0.8	0.25	0.06	0.06	0.43	0.58	0.45	0.47	0.65	0.74	0.83	0.1	0.82	0.83	0.48	0.26	0.51	0.78	0.45	0.6	0.37
Positive regulation of cytokine secretion (GO)	0.28	0.25	0.27	0.07	0.44	0.16	0.06	0	0.7	0.34	0.09	0.23	0.21	0.12	0.98	0.25	0.2	0.44	0.45	0.2	0.02	0	0.2	0.02	0.19	0.25	0.42	0.28	0.45	0.03	0.09	0	0.69	0.09	0.24	0.03	0.99	0.78	0.73	0.58	0.95	0.11	0.29	0.35	0.76	0.7	0.47	0.79	0.01
Establishment of organelle localization (GO)	0.89	0.94	0.79	0.94	0.81	0.98	1	0.88	0.93	0.97	0.98	1	0.95	0.89	0.84	0.98	1	0.97	1	0.97	0.97	0.96	0.96	0.97	0.95	0.93	1	1	1	0.99	0.83	1	1	0.98	0.91	0.97	1	1	0.86	0.93	1	0.94	0.88	0.76	0.95	0.9	0.94	1	1
Vacuolar transport (GO)	0.13	0.11	0.24	0.02	0.11	0.35	0.22	0.18	0.13	0.03	0.11	0.02	0.16	0.32	0.62	0.07	0.35	0.14	0.53	0.11	0.34	0.13	0.49	0.44	0.29	0.28	0.19	0.03	0.23	0.29	0.19	0.06	0.37	0.18	0.12	0.18	0.23	0.45	0.51	0.5	0.92	0.2	0.39	0.16	0.6	0.56	0.27	0.52	0.21
Calcium independent cell cell adhesion (GO)	0.02	0.03	0.12	0.02	0.1	0.38	0	0	0.01	0	0.06	0.19	0.01	0	0.28	0.12	0.03	0	0.04	0.05	0.05	0.28	0.13	0.02	0.16	0.1	0.02	0	0.01	0.2	0	0.04	0.01	0.16	0	0.08	0.16	0.02	0.12	0	0.03	0	0.1	0.05	0.04	0.05	0.02	0.31	0
Phosphoinositide mediated signaling (GO)	0	0.02	0	0.01	0.02	0.01	0.02	0.05	0.05	0.02	0.01	0	0.02	0.02	0.4	0.01	0.01	0	0.02	0	0	0	0.01	0	0	0.01	0.04	0.1	0	0	0	0.04	0.01	0	0	0	0.15	0.12	0.11	0.01	0.29	0	0	0.73	0.06	0.04	0	0.04	0.12
Protein targeting to membrane (GO)	0.12	0.35	0.08	0.28	0.52	0.21	0.25	0.18	0.34	0.36	0.37	0.31	0.29	0.66	0.29	0.38	0.38	0.29	0.49	0.37	0.19	0.2	0.47	0.33	0.42	0.34	0.46	0.22	0.47	0.51	0.06	0.04	0.37	0.03	0.27	0.46	0.42	0.52	0.13	0.43	0.07	0.35	0.26	0.22	0.27	0.35	0.32	0.15	0.22
Nuclear export (GO)	0.84	0.81	0.85	0.98	0.9	0.91	0.91	0.89	0.81	0.81	0.87	0.73	0.87	0.78	0.73	0.86	0.82	0.9	0.96	0.83	0.96	0.94	0.8	0.51	0.87	0.5	0.82	0.85	0.83	0.87	0.86	0.87	0.71	0.89	0.68	0.83	0.76	0.82	0.88	0.66	0.99	0.81	0.89	0.85	0.85	0.99	0.59	0.86	0.89
Regulation of organelle organization and biogenesis (GO)	0.75	0.15	0.65	0.4	0.25	0.07	0.39	0.66	0.34	0.08	0.18	0.32	0.03	0.2	0.25	0.33	0.32	0.38	0.2	0.21	0.76	0.02	0.05	0.19	0.14	0.26	0.05	0.35	0.02	0.07	0.5	0.35	0.06	0.63	0.05	0.39	0.54	0.26	0.75	0.33	0.64	0.88	0.66	0.69	0.76	0.24	0.21	0.33	0.41
Morphogenesis of an epithelium (GO)	0.92	0.57	0.2	0.61	0.97	0.66	0.68	0.14	0.77	0.95	0.52	0.77	0.13	0.83	0.83	0.52	0.51	0.64	0.32	0.3	0.51	0.05	0.4	0.75	0.69	0.48	0.47	0.49	0.23	0.93	0.15	0.52	0.43	0.73	0.67	0.53	0.82	0.63	0.46	0.55	0.57	0.58	0.84	0.23	0.6	0.44	0.68	0.89	0.72
Neutral amino acid transport (GO)	0.83	0.75	0.51	0.78	0.41	0.62	0.79	0.8	0.8	0.72	0.36	0.66	0.85	0.76	0.97	0.77	0.8	0.81	0.69	0.67	0.8	0.5	0.45	0.67	0.81	0.78	0.23	0.92	0.6	0.83	0.8	0.52	0.8	0.78	0.66	0.92	0.89	0.8	0.84	0.59	0.79	0.86	0.72	0.73	0.95	0.93	0.79	0.95	0.73
Amine catabolic process (GO)	0.22	0.53	0.62	0.03	0	0.07	0.48	0	0.44	0.19	0.17	0.34	0.16	0.1	0.03	0.37	0.26	0	0.09	0.35	0.09	0.62	0.73	0.84	0.69	0.58	0.08	0.12	0.93	0.33	0.17	0.06	0.83	0.41	0.51	0.62	0.44	0.02	0.02	0.19	0.22	0	0.16	0.02	0.05	0.04	0.72	0.34	0.03
Cellular monovalent inorganic cation homeostasis (GO)	0.5	0.4	0.56	0.63	0.6	0.69	0.65	0.6	0.47	0.23	0.59	0.62	0.48	0.67	0	0.52	0.46	0.12	0.09	0.58	0.4	0.26	0.3	0.12	0.5	0.66	0.59	0.24	0.66	0.69	0.25	0.06	0.49	0.67	0.61	0.53	0.33	0.02	0	0.39	0.54	0.83	0.58	0.8	0.22	0.35	0.55	0.25	0.56
Response to bacterium (GO)	0.01	0.04	0.03	0.03	0.32	0.01	0.01	0.01	0.13	0.05	0.14	0.04	0.02	0.06	0.35	0.03	0	0.12	0.08	0.08	0.04	0	0.04	0.05	0.11	0.02	0.23	0.12	0.21	0.1	0	0.01	0.15	0	0.06	0.01	0.06	0.02	0.2	0.03	0.36	0.01	0.02	0.03	0.32	0.03	0.07	0.22	0
Cellular component assembly (GO)	0.35	0.09	0.51	0.48	0.18	0.43	0.36	0.83	0.28	0.16	0.32	0.27	0.32	0.17	0.32	0.08	0.37	0.27	0.5	0.45	0.52	0.43	0.09	0.07	0.37	0.28	0.3	0.19	0.27	0.31	0.59	0.65	0.33	0.52	0.09	0.74	0.48	0.26	0.21	0.5	0.87	0.77	0.21	0.27	0.16	0.26	0.15	0.06	0.49
Immune response (GO)	0	0	0	0	0	0	0	0	0	0	0	0	0	0	0.34	0	0	0	0	0	0	0	0	0	0	0	0	0	0	0	0	0	0	0	0	0	0.05	0.16	0.89	0	0.74	0.02	0	0	0.49	0	0	0.04	0
Hemopoietic or lymphoid organ development (GO)	0.42	0.54	0.1	0.58	0.93	0.03	0.34	0.54	0.67	0.76	0.1	0.52	0.16	0.38	0.85	0.27	0.2	0.55	0.2	0.1	0.22	0.07	0	0	0.08	0.04	0.16	0.66	0.12	0	0.21	0.36	0.13	0.05	0.33	0	0.84	0.8	0.84	0.66	0.86	0.92	0.18	0.88	0.94	0.58	0.25	0.91	0.25
Regulation of jnk cascade (GO)	0.7	0.57	0.62	0.42	0.7	0.32	0.58	0.32	0.61	0.75	0.18	0.2	0.06	0.12	0.68	0.37	0.51	0.43	0.37	0.38	0.31	0.28	0.64	0.32	0.74	0.26	0.63	0.63	0.78	0.21	0.26	0.21	0.67	0.58	0.23	0.18	0.89	0.31	0.73	0.54	0.49	0.66	0.62	0.64	0.77	0.3	0.56	0.62	0.76
Protein modification by small protein conjugation (GO)	0.79	0.39	0.3	0.8	0.66	0.66	0.85	0.59	0.56	0.5	0.58	0.78	0.29	0.42	0.26	0.71	0.5	0.91	0.65	0.55	0.85	0.56	0.4	0.36	0.58	0.39	0.49	0.11	0.14	0.51	0.73	0.71	0.59	0.84	0.48	0.66	0.23	0.43	0.3	0.88	0.84	0.79	0.47	0.44	0.55	0.38	0.31	0.49	0.38
Regulation of catabolic process (GO)	0.55	0.54	0.51	0.52	0.36	0.43	0.45	0.42	0.27	0.18	0.56	0.48	0.39	0.33	0.56	0.46	0.4	0.18	0.54	0.33	0.63	0.23	0.2	0.35	0.46	0.27	0.61	0.27	0.44	0.16	0.17	0.49	0.45	0.67	0.37	0.22	0.63	0.44	0.17	0.47	0.23	0.28	0.32	0.38	0.65	0.59	0.64	0.61	0.57
Biopolymer biosynthetic process (GO)	0.39	0.61	0.47	0.3	0.14	0.39	0.54	0.36	0.89	0.36	0.68	0.41	0.3	0.35	0.17	0.46	0.49	0.91	0.82	0.59	0.3	0.31	0.6	0.76	0.39	0.54	0.79	0.43	0.85	0.4	0.17	0.34	0.4	0.36	0.37	0.47	0.83	0.23	0.51	0.41	0.51	0.59	0.67	0.36	0.55	0.71	0.45	0.73	0.58
Growth (GO)	0.91	0.66	0.63	0.61	0.97	0.67	0.38	0.89	0.2	0.41	0.58	0.46	0.1	0.47	0.87	0.26	0.17	0.4	0.51	0.42	0.7	0.31	0.27	0.89	0.21	0.26	0.73	0.33	0.07	0.1	0.29	0.85	0.34	0.61	0.28	0.57	0.79	0.56	0.57	0.7	0.66	0.78	0.76	0.94	0.66	0.62	0.34	0.79	0.3
Excretion (GO)	0.19	0.06	0.02	0.14	0.01	0.25	0.1	0.04	0.03	0	0.09	0.2	0.08	0.06	0	0.08	0.09	0.06	0	0.04	0.44	0	0.08	0.04	0	0.06	0	0	0	0.29	0.02	0.15	0.01	0.21	0.01	0.83	0	0	0	0	0.04	0	0.03	0.1	0	0	0.05	0	0.05
Angiogenesis (GO)	0	0	0	0	0.07	0	0	0	0	0	0	0	0	0	0.14	0	0	0	0.19	0	0	0	0	0	0	0	0	0.03	0	0	0	0.01	0	0	0	0	0.24	0.28	0.29	0	0.74	0.57	0	0.12	0.21	0.14	0	0.18	0
Negative regulation of phosphorylation (GO)	0.6	0.65	0.64	0.9	0.89	0.4	0.28	0.42	0.7	0.7	0.82	0.3	0.67	0.79	0.94	0.8	0.5	0.62	0.92	0.78	0.5	0.55	0.56	0.87	0.66	0.54	0.6	1	0.56	0.06	0.56	0.61	0.76	0.69	0.85	0.45	0.92	0.93	0.9	0.5	0.87	0.93	0.7	0.95	0.94	0.95	0.53	0.91	0.75
Positive regulation of transcription factor activity (GO)	0.1	0.01	0.14	0.06	0.52	0.33	0	0.16	0.2	0.22	0.13	0.05	0	0.02	0.4	0.11	0.07	0.18	0	0.32	0.46	0	0.1	0.09	0.07	0.06	0.1	0	0.05	0.03	0.08	0.37	0.05	0.06	0.03	0.1	0.57	0.62	0.45	0.23	0.65	0.43	0.04	0.09	0.33	0.11	0.08	0.02	0.15
Protein ubiquitination (GO)	0.8	0.42	0.48	0.74	0.7	0.77	0.92	0.68	0.78	0.6	0.63	0.83	0.49	0.58	0.19	0.81	0.35	0.92	0.47	0.62	0.87	0.67	0.32	0.71	0.7	0.53	0.62	0.18	0.16	0.73	0.95	0.8	0.66	0.87	0.56	0.68	0.36	0.3	0.44	0.87	0.96	0.83	0.77	0.67	0.58	0.43	0.36	0.28	0.42
Carboxylic acid transport (GO)	0.59	0.34	0.39	0.35	0.32	0.63	0.77	0.45	0.71	0.48	0.47	0.63	0.55	0.41	0.8	0.55	0.42	0.38	0.33	0.53	0.51	0.7	0.55	0.64	0.45	0.43	0.31	0.69	0.98	0.59	0.59	0.64	0.55	0.76	0.25	0.8	0.57	0.85	0.67	0.45	0.62	0.57	0.46	0.4	0.88	0.93	0.53	0.81	0.54
Negative regulation of cellular component organization and biogenesis (GO)	0.48	0.01	0.25	0.24	0.15	0.34	0.26	0.81	0.31	0.08	0.44	0.39	0	0.1	0.4	0.15	0.19	0.23	0.35	0.26	0.52	0.14	0.15	0.16	0.13	0.05	0.07	0.07	0.01	0.03	0.14	0.23	0.04	0.43	0.05	0.89	0.61	0.15	0.36	0.02	0.4	0.4	0.16	0.85	0.5	0.35	0.03	0.46	0.29
Development of primary sexual characteristics (GO)	0.89	0.89	0.98	1	0.87	0.93	1	1	0.93	0.91	0.94	0.98	1	1	0.59	0.96	0.99	0.93	0.72	0.72	0.38	0.99	0.99	0.99	0.97	0.99	0.97	0.68	0.82	0.89	0.96	1	1	0.98	0.86	1	0.04	0.22	0.08	0.91	0.13	0.63	1	0.45	0.29	0.45	0.99	0.39	0.46
Protein catabolic process (GO)	0.26	0	0.3	0.22	0.27	0.43	0.7	0.54	0.18	0.19	0.21	0.29	0.19	0.14	0.04	0.19	0.23	0.2	0.3	0.3	0.21	0.36	0.34	0.09	0.27	0.2	0.08	0.17	0.44	0.32	0.3	0.17	0.26	0.48	0.23	0.71	0.52	0.57	0.04	0.25	0.45	0.74	0.36	0.53	0.3	0.17	0.14	0.11	0.21
Aging (GO)	0.65	0.27	0.52	0.56	0.37	0.04	0.52	0.52	0.31	0.38	0.46	0.27	0.41	0.25	0.13	0.49	0.54	0.55	0.26	0.44	0.19	0.42	0.13	0.29	0.13	0.29	0.16	0.5	0.15	0.27	0.49	0.51	0.33	0.49	0.57	0.44	0.59	0.33	0.41	0.42	0.58	0.8	0.51	0.54	0.54	0.22	0.5	0.16	0.4
Negative regulation of cell adhesion (GO)	0.72	0.74	0.37	0.53	0.75	0.28	0.34	0.59	0.6	0.19	0.45	0.22	0.13	0.59	0.83	0.23	0.47	0.69	0.71	0.27	0.85	0.16	0.57	0.18	0.31	0.45	0.05	0.85	0.17	0.22	0.29	0.09	0.71	0.82	0.24	0.69	0.75	0.64	0.82	0.68	0.73	0.82	0.69	0.95	0.9	0.49	0.14	0.82	0.16
Embryo implantation (GO)	0.37	0.86	0.67	0.43	0.65	0.61	0.75	0.55	0.51	0.83	0.6	0.87	0.88	0.68	0.32	0.86	0.45	0.52	0.7	0.69	0.42	0.46	0.71	0.75	0.55	0.58	0.69	0.39	0.73	0.65	0.71	0.49	0.68	0.41	0.91	0.91	0.81	0.85	0.39	0.84	0.08	0.38	0.45	0.3	0.24	0.42	0.56	0.62	0.87
Proteolysis (GO)	0.14	0.08	0	0.07	0.28	0.05	0.03	0.39	0.12	0.39	0.39	0.28	0.17	0.34	0.21	0.7	0.25	0.18	0.01	0.3	0.12	0.04	0.34	0.34	0.5	0.32	0.22	0.15	0.2	0.03	0.07	0	0.47	0.56	0.56	0.36	0.92	0.16	0.46	0.16	0.42	0.51	0.65	0.24	0.74	0.13	0.12	0.41	0.08
Secondary metabolic process (GO)	0.77	0.69	0.6	0.58	0.13	0.78	0.62	0.66	0.81	0.71	0.83	0.36	0.67	0.75	0.42	0.68	0.69	0.38	0.67	0.71	0.88	0.92	0.91	0.88	0.92	0.87	0.53	0.25	1	0.97	0.79	0.72	0.85	0.87	0.96	0.95	0.75	0.44	0.4	0.46	0.35	0.17	0.75	0.35	0.76	0.5	0.55	0.57	0.98
Vitamin metabolic process (GO)	0.66	0.43	0.37	0.33	0.31	0.55	0.49	0.42	0.52	0.36	0.29	0.41	0.29	0.21	0.32	0.38	0.14	0.71	0.03	0.32	0.38	0.75	0.63	0.56	0.33	0.35	0.46	0.11	0.22	0.56	0.53	0.71	0.47	0.76	0.45	0.74	0.74	0.42	0.35	0.08	0.21	0.33	0.37	0.01	0.26	0.34	0.54	0.11	0.18
Membrane organization and biogenesis (GO)	0.19	0.04	0.06	0.1	0.21	0.04	0.17	0.12	0.11	0.07	0.06	0.06	0.01	0.08	0.11	0.07	0.06	0.02	0.05	0.16	0.22	0	0.01	0.08	0.16	0.08	0	0.27	0.12	0.06	0	0	0.01	0.53	0.05	0.35	0.32	0.03	0	0.02	0.07	0.09	0.26	0.53	0.09	0.02	0.23	0	0.07
Maintenance of localization (GO)	0.35	0.26	0.38	0.43	0.67	0.1	0.48	0.71	0.25	0.27	0.22	0.43	0.11	0.25	0.9	0.16	0.28	0.24	0.73	0.13	0.38	0.07	0.34	0.08	0.22	0.18	0.34	0.66	0.14	0.19	0.09	0.3	0.49	0.59	0.1	0.16	0.84	0.72	0.84	0.12	0.7	0.81	0.15	0.55	1	0.88	0.3	0.85	0.21
Regulation of angiogenesis (GO)	0.04	0	0.01	0.01	0.09	0.06	0.01	0	0.03	0	0.02	0.03	0	0.01	0.53	0	0.01	0.01	0.46	0.03	0.17	0.05	0	0.02	0.01	0	0.01	0.05	0	0	0.06	0.07	0	0.01	0	0.04	0.64	0.26	0.37	0.01	0.94	0.58	0.04	0.28	0.4	0.39	0.01	0.61	0.07
Intercellular junction assembly and maintenance (GO)	0.33	0.18	0.36	0.28	0.18	0.14	0.13	0.1	0.04	0.18	0.13	0.17	0.12	0.2	0.32	0.04	0.09	0.29	0.22	0.19	0.24	0.06	0.05	0.1	0.13	0.11	0.14	0	0.06	0.06	0.04	0.24	0.04	0.61	0.02	0.36	0.05	0	0.19	0.13	0.11	0.32	0.24	0.46	0.09	0.06	0.14	0.25	0.61
Energy derivation by oxidation of organic compounds (GO)	0.61	0.61	0.16	0.53	0.01	0.23	0.22	0.55	0.35	0.11	0.81	0.72	0.7	0.74	0.01	0.63	0.29	0.07	0.05	0.65	0.9	0.36	0.6	0.77	0.38	0.56	0.37	0.12	0.83	0.92	0.38	0.62	0.53	0.36	0.89	0.93	0.05	0	0.01	0.16	0.01	0.01	0.55	0.22	0.14	0.01	0.65	0.06	0.79
Synaptic transmission (GO)	0.01	0.25	0.02	0	0.38	0.1	0	0.04	0.05	0.06	0.02	0.01	0.08	0	0.11	0.01	0.01	0.14	0	0	0.02	0.03	0.06	0.59	0.05	0.11	0.69	0.07	0.05	0.06	0	0.02	0.1	0	0.13	0.03	0.05	0	0	0	0.01	0	0.07	0	0.03	0.02	0.28	0.09	0.72
Actin filament polymerization (GO)	0.22	0.01	0	0.03	0.76	0	0.31	0.5	0.09	0.05	0.01	0.09	0	0.02	0.15	0	0.02	0.4	0.66	0.01	0.66	0.13	0.01	0.01	0	0	0.15	0.05	0	0.06	0.26	0.26	0.01	0.41	0.04	0.18	0.84	0.23	0.77	0.11	0.82	0.92	0.12	0.63	0.7	0.28	0.01	0.36	0.19
Actin cytoskeleton organization and biogenesis (GO)	0.15	0	0.03	0.05	0.18	0	0.26	0.51	0.02	0	0.06	0.02	0.01	0.01	0.1	0.02	0	0.04	0.02	0.01	0.5	0	0	0.02	0.01	0	0.02	0.03	0.03	0.02	0.01	0.02	0.01	0.77	0.02	0.08	0.62	0.08	0.55	0.05	0.94	0.73	0.02	0.58	0.55	0.17	0.03	0.01	0.16
Response to oxidative stress (GO)	0.25	0.66	0.53	0.31	0.06	0.16	0.39	0.16	0.31	0.39	0.59	0.52	0.63	0.55	0.15	0.44	0.49	0.2	0.05	0.51	0.4	0.43	0.79	0.69	0.4	0.61	0.47	0.05	0.72	0.55	0.19	0.22	0.73	0.74	0.54	0.6	0.03	0.01	0.12	0.27	0	0.04	0.28	0.09	0.02	0.01	0.65	0.16	0.11
Positive regulation of metabolic process (GO)	0.51	0.07	0.3	0.55	0.43	0	0.25	0.96	0.23	0.42	0.29	0.32	0.11	0.04	0.95	0.1	0.05	0.39	0.79	0.17	0.36	0.1	0	0.04	0.04	0.1	0.28	0.69	0.02	0	0.21	0.15	0.14	0.67	0.03	0.5	0.97	0.8	0.92	0.18	1	0.9	0.67	1	0.98	0.94	0.23	0.96	0.74
Keratinocyte differentiation (GO)	0.91	0.97	0.64	0.84	0.87	0.32	0.97	0.27	0.78	0.74	0.56	0.9	0.78	0.66	0.84	0.92	0.77	0.68	0.36	0.64	0.49	0.66	0.96	0.81	0.94	0.9	0.94	0.22	0.97	0.89	0.65	0.79	0.81	0.82	0.82	0.18	0.91	0.62	0.86	0.54	0.4	0.85	0.75	0.53	0.55	0.56	0.92	0.96	0.59
Amino acid and derivative metabolic process (GO)	0.77	0.65	0.68	0.18	0.02	0.65	0.36	0.23	0.48	0.46	0.47	0.23	0.51	0.49	0.03	0.67	0.33	0.16	0.17	0.68	0.23	0.63	0.65	0.73	0.2	0.48	0.26	0.49	0.81	0.83	0.31	0.32	0.57	0.68	0.69	0.93	0.81	0.5	0.1	0.17	0.86	0.01	0.71	0	0.08	0.26	0.63	0.39	0.15
Synapse organization and biogenesis (GO)	0.77	0	0	0.54	0.5	0.03	0	0.49	0.03	0.02	0.05	0.04	0.05	0	0.97	0	0	0.01	0.3	0	0.04	0	0.01	0	0	0.01	0	0.08	0.01	0	0	0	0	0.04	0.04	0.42	0.93	0.46	0.93	0.01	0.78	0.35	0.19	0.02	0.92	0.94	0.01	0.93	0.77
Bile acid metabolic process (GO)	0.11	0.26	0.39	0.07	0.01	0.38	0.63	0.15	0.07	0.53	0.28	0.35	0.19	0.34	0.57	0.46	0.2	0.13	0.49	0.42	0	0.33	0.19	0.2	0.47	0.28	0.06	0.14	0.41	0.18	0.16	0.01	0.28	0.49	0.52	0.63	0.54	0.05	0.3	0.32	0.44	0.17	0.52	0.09	0.31	0.52	0.21	0.57	0.38
Regulation of cytokine production (GO)	0.04	0.29	0.21	0.18	0.1	0.21	0.1	0.52	0.16	0.41	0.37	0.08	0.19	0.14	0.7	0.28	0.06	0.34	0.36	0.19	0.21	0.16	0.29	0.05	0.08	0.06	0.17	0.2	0.11	0	0.19	0.43	0.2	0.32	0.19	0.27	0.58	0.23	0.69	0.46	0.64	0.86	0.23	0.32	0.67	0.19	0.54	0.55	0.06
Response to temperature stimulus (GO)	0.74	0.47	0.73	0.62	0.88	0.66	0.66	0.77	0.78	0.28	0.47	0.51	0.5	0.57	0.23	0.51	0.55	0.45	0.58	0.45	0.34	0.54	0.57	0.45	0.41	0.64	0.41	0.72	0.67	0.26	0.48	0.58	0.7	0.71	0.62	0.96	0.46	0.33	0.2	0.42	0.86	0.81	0.8	0.72	0.3	0.33	0.62	0.17	0.36
Regulation of actin polymerization and or depolymerization (GO)	0.08	0	0.01	0.02	0.06	0	0.15	0.3	0.03	0	0	0.02	0	0	0.01	0.04	0.04	0.01	0.2	0	0.42	0.01	0	0	0.01	0.03	0	0.03	0	0	0.02	0.03	0	0.21	0.05	0.14	0.21	0.05	0.18	0.03	0.37	0.03	0.12	0.53	0.08	0	0.01	0.01	0.12
Oligosaccharide metabolic process (GO)	0.61	0.56	0.33	0.46	0.72	0.66	0.66	0.1	0.85	0.68	0.73	0.48	0.73	0.64	0.69	0.63	0.65	0.49	0.57	0.69	0.79	0.51	0.73	0.92	0.81	0.65	0.84	0.29	0.55	0.6	0.16	0.23	0.59	0.6	0.63	0.73	0.73	0.38	0.4	0.62	0.58	0.63	0.78	0.14	0.32	0.47	0.6	0.86	0.5
Regulation of heart contraction (GO)	0.36	0.41	0.25	0.43	0.84	0.4	0.37	0.34	0.76	0.24	0.67	0.49	0.4	0.46	0.54	0.56	0.73	0.75	0.54	0.55	0.23	0.23	0.06	0.49	0.65	0.76	0.47	0.81	0.16	0.24	0.28	0.66	0.59	0.56	0.41	0.43	0.52	0.47	0.57	0.7	0.06	0.51	0.43	0.9	0.38	0.41	0.49	0.16	0.65
Covalent chromatin modification (GO)	0.8	0.06	0.55	0.78	0.3	0.53	0.88	0.93	0.54	0.14	0.58	0.39	0.33	0.25	0.32	0.33	0.41	0.63	0.27	0.29	0.86	0.83	0.26	0.56	0.35	0.46	0.4	0.66	0.46	0.47	0.79	0.62	0.23	0.91	0.32	0.53	0.83	0.89	0.54	0.14	0.48	0.75	0.42	0.73	0.57	0.67	0.42	0.46	0.53
Regulation of action potential (GO)	0.99	0.33	0.76	0.49	0.99	0.91	0.89	0.97	0.61	0.39	0.98	1	0.57	0.61	0.36	0.71	0.74	0.76	0.34	0.65	0.96	0.9	1	0.79	0.29	0.39	0.5	0.38	0.43	0.96	0.36	0.99	0.28	0.72	0.41	0.99	0.15	0.3	0.62	0.85	0.32	0.47	1	0.71	0.09	0.32	0.48	0.11	0.82
Lipid homeostasis (GO)	0.88	0.17	0.1	0.19	0.04	0.13	0.23	0.07	0.7	0.34	0.1	0.09	0.32	0.27	0.46	0.13	0.06	0.41	0.06	0.04	0.48	0.38	0.36	0.11	0.21	0.16	0.31	0.4	0.24	0.38	0.31	0.03	0.1	0.14	0.35	0.7	0.49	0.62	0.51	0.1	0.22	0.81	0.54	0.14	0.53	0.32	0.1	0.68	0.29
Rrna processing (GO)	0.85	0.89	0.89	0.82	0.92	0.89	0.92	0.91	0.88	0.8	0.87	0.75	0.82	0.85	0.67	0.87	0.91	0.82	0.72	0.9	0.78	0.87	0.79	0.77	0.82	0.87	0.84	0.88	0.88	0.84	0.88	0.9	0.84	0.84	0.9	0.82	0.8	0.47	0.84	0.75	0.5	0.78	0.79	0.9	0.76	0.69	0.85	0.73	0.71
Xenobiotic metabolic process (GO)	0.12	0.03	0.07	0.03	0.04	0.02	0.01	0.02	0.02	0.01	0.07	0	0.01	0.01	0.21	0.03	0	0.02	0.58	0.01	0.01	0.01	0.03	0.01	0.04	0	0.01	0.07	0.03	0.03	0	0	0	0.01	0.01	0.02	0.69	0.73	0.62	0.03	0.53	0.66	0.01	0	0.84	0.62	0.01	0.73	0.07
Establishment of vesicle localization (GO)	0.08	0.46	0.2	0.29	0.5	0.57	0.18	0.41	0.88	0.64	0.43	0.31	0.57	0.67	0.21	0.74	0.79	0.2	0.54	0.74	0.49	0.64	0.7	0.82	0.63	0.69	0.38	0.31	0.6	0.42	0.08	0.24	0.67	0.27	0.73	0.9	0.76	0.67	0.25	0.92	0.79	0.37	0.72	0.08	0.1	0.13	0.31	0.08	0.57
Heme biosynthetic process (GO)	0.91	0.91	0.86	0.72	0.31	0.86	1	0.97	0.97	0.79	0.69	0.95	0.95	0.69	0.35	0.82	0.9	0.56	0.92	0.91	0.91	0.95	0.96	1	0.87	0.87	0.93	0.72	0.97	0.98	0.84	0.77	0.97	0.95	0.95	0.96	0.52	0.71	0.08	0.75	0.98	0.19	0.99	0.79	0.36	0.75	0.27	0.37	0.89
Unfolded protein response (GO)	0.24	0.15	0.08	0.11	0.13	0.32	0.3	0.03	0.18	0.36	0.41	0.37	0.45	0.43	0.18	0.77	0.12	0.11	0.03	0.37	0.08	0.28	0.43	0.35	0.49	0.3	0.37	0.36	0.69	0.65	0.12	0.08	0.49	0.24	0.42	0.15	0.38	0.12	0.06	0.31	0.13	0.32	0.22	0.14	0.4	0.24	0.21	0.33	0.49
Cell division (GO)	0.93	0.93	0.97	0.96	0.97	0.9	0.98	0.99	0.89	0.99	0.95	0.95	0.96	0.9	0.91	0.98	0.97	1	1	0.98	0.98	0.91	0.94	0.96	0.98	1	0.89	1	0.9	0.86	0.96	0.98	0.98	0.97	0.87	0.96	0.98	1	1	0.98	0.94	0.99	1	1	0.99	0.99	0.84	1	0.96
Response to abiotic stimulus (GO)	0.85	0.9	0.89	0.93	0.72	0.85	0.7	0.75	0.94	0.89	0.83	0.85	0.83	0.77	0.38	0.83	0.9	0.86	0.7	0.95	0.86	0.69	0.8	0.76	0.92	0.8	0.83	0.4	0.9	0.84	0.81	0.88	0.88	0.87	0.78	0.86	0.78	0.91	0.49	0.85	0.98	0.73	0.92	0.96	0.85	0.79	0.83	0.35	0.7
Homeostasis of number of cells (GO)	0.33	0.5	0.22	0.14	0.68	0.02	0.3	0.7	0.27	0.17	0.16	0.34	0.34	0.28	0.96	0.13	0.18	0.34	0.85	0.22	0.32	0.1	0.01	0.14	0.65	0.1	0.39	0.94	0.22	0.1	0.19	0.14	0.01	0.61	0.15	0.26	0.98	0.84	0.95	0.35	0.95	0.98	0.73	0.92	0.96	0.97	0.05	0.96	0.7
Regulated secretory pathway (GO)	0.71	0.77	0.79	0.86	0.92	0.87	0.37	0.3	0.47	0.9	0.78	0.82	0.84	0.8	0.67	0.86	0.67	0.81	0.89	0.82	0.74	0.57	0.66	0.93	0.69	0.68	0.76	0.82	0.59	0.8	0.64	0.82	0.84	0.39	0.89	0.72	0.91	0.33	0.53	0.53	0.44	0.71	0.79	0.72	0.69	0.9	0.69	0.26	0.34
Rna 3end processing (GO)	0.89	0.88	0.81	0.82	0.83	0.8	0.83	0.86	0.89	0.93	0.77	0.81	0.83	0.8	0.75	0.82	0.87	0.82	0.8	0.88	0.8	0.76	0.77	0.78	0.74	0.77	0.81	0.86	0.84	0.77	0.97	0.82	0.71	0.84	0.88	0.83	0.87	0.97	0.88	0.83	0.96	0.97	0.87	0.88	0.87	0.94	0.86	0.7	0.75
Response to biotic stimulus (GO)	0	0	0	0	0	0	0	0	0	0	0	0	0	0	0.06	0	0	0	0	0	0	0	0	0	0	0	0	0	0	0	0	0	0	0	0	0	0.04	0	0.03	0	0.05	0	0	0	0.06	0	0	0	0
G protein signaling coupled to camp nucleotide second messenger (GO)	0.02	0	0.01	0	0.01	0.07	0.03	0.14	0	0	0.01	0.01	0	0	0.04	0	0.01	0.01	0	0	0.03	0.01	0.01	0.01	0	0	0	0.04	0	0	0	0.01	0	0	0	0.11	0.03	0.23	0.03	0	0.19	0.02	0	0.63	0.01	0.05	0	0.06	0
Protein secretion (GO)	0.19	0.1	0.15	0.15	0.06	0.01	0.09	0	0.27	0.06	0.02	0.06	0.12	0.13	0.29	0.04	0.12	0.18	0.1	0.09	0	0	0.12	0.02	0.02	0.2	0.03	0.02	0.18	0	0	0.03	0.15	0.01	0.13	0.03	0.56	0.48	0.97	0.27	0.69	0.15	0.21	0.07	0.4	0.06	0.18	0.05	0.07
Protein kinase cascade (GO)	0.02	0	0.05	0	0.67	0	0.04	0.19	0.06	0	0	0	0	0	0.81	0.04	0	0.07	0.23	0.01	0	0	0	0	0	0	0.01	0.38	0	0	0	0	0.17	0.07	0	0.03	0.75	0.78	0.82	0.02	0.81	0.54	0.16	0.69	0.86	0.47	0	0.72	0.02
Protein amino acid lipidation (GO)	0.26	0.22	0.03	0.3	0.02	0.27	0.36	0.01	0.46	0.34	0.38	0.23	0.34	0.6	0.04	0.43	0.21	0.26	0.4	0.2	0.04	0.66	0.44	0.31	0.28	0.38	0.15	0.07	0.41	0.42	0.12	0.06	0.17	0.29	0.25	0.92	0.14	0.42	0.02	0.36	0.25	0.04	0.52	0.16	0.01	0.31	0.18	0.02	0.3
Negative regulation of cell differentiation (GO)	0.71	0.53	0.51	0.72	0.76	0.46	0.62	0.87	0.51	0.53	0.44	0.71	0.37	0.47	0.61	0.43	0.76	0.83	0.83	0.44	0.28	0.53	0.4	0.46	0.71	0.44	0.49	0.6	0.38	0.48	0.66	0.59	0.4	0.61	0.4	0.18	0.89	0.73	0.66	0.62	0.89	0.95	0.79	0.84	0.97	0.59	0.58	0.83	0.68
Macromolecule localization (GO)	0.69	0.64	0.84	0.93	0.85	0.97	0.95	0.96	0.97	0.92	0.99	0.88	0.92	0.97	0.61	0.99	0.99	0.97	0.57	0.89	0.85	0.78	0.92	0.6	0.77	0.76	0.78	0.71	0.92	0.68	0.92	0.85	0.92	0.96	0.86	0.91	0.99	0.86	0.48	0.92	0.99	0.99	0.94	0.81	1	0.99	0.92	0.73	0.95
[truncated: 484 more rows]
[truncated: 23 more columns]
