# Supplementary material for: Characterization of aberrant pathways across human cancers
Source: BMC Syst Biol. 2013 Aug 12;7(Suppl 1):S1. doi: 10.1186/1752-0509-7-S1-S1 (PMC3750561; doi:10.1186/1752-0509-7-S1-S1)
Supplement: Additional file 2 — Pathway aberration frequencies for each cancer type [file 1752-0509-7-S1-S1-S2.zip]

Archive with 2 entries (2 files):
- depleted_pathways.txt
- enriched_pathways.txt
