# Supplementary material for: Characterization of aberrant pathways across human cancers
Source: BMC Syst Biol. 2013 Aug 12;7(Suppl 1):S1. doi: 10.1186/1752-0509-7-S1-S1 (PMC3750561; doi:10.1186/1752-0509-7-S1-S1)
Supplement: Additional file 2 — Pathway aberration frequencies for each cancer type [file 1752-0509-7-S1-S1-S2.zip › depleted_pathways.txt]

	kirc	lusc	coad	read	ov	ucec	brca	gbm
Glycolysis gluconeogenesis (KEGG)	2 (0.0277778 %)	49 (0.318182 %)	19 (0.117284 %)	7 (0.1 %)	319 (0.54811 %)	27 (0.5 %)	408 (0.764045 %)	437 (0.750859 %)
Citrate cycle tca cycle (KEGG)	12 (0.166667 %)	78 (0.506494 %)	2 (0.0123457 %)	0 (0 %)	242 (0.415808 %)	44 (0.814815 %)	352 (0.659176 %)	495 (0.850515 %)
Pentose phosphate pathway (KEGG)	5 (0.0694444 %)	32 (0.207792 %)	12 (0.0740741 %)	4 (0.0571429 %)	361 (0.620275 %)	23 (0.425926 %)	386 (0.722846 %)	353 (0.606529 %)
Pentose and glucuronate interconversions (KEGG)	1 (0.0138889 %)	63 (0.409091 %)	9 (0.0555556 %)	4 (0.0571429 %)	161 (0.276632 %)	20 (0.37037 %)	360 (0.674157 %)	538 (0.924399 %)
Fructose and mannose metabolism (KEGG)	1 (0.0138889 %)	16 (0.103896 %)	1 (0.00617284 %)	1 (0.0142857 %)	360 (0.618557 %)	9 (0.166667 %)	82 (0.153558 %)	208 (0.357388 %)
Galactose metabolism (KEGG)	0 (0 %)	18 (0.116883 %)	15 (0.0925926 %)	8 (0.114286 %)	189 (0.324742 %)	5 (0.0925926 %)	123 (0.230337 %)	107 (0.183849 %)
Ascorbate and aldarate metabolism (KEGG)	0 (0 %)	100 (0.649351 %)	3 (0.0185185 %)	2 (0.0285714 %)	75 (0.128866 %)	4 (0.0740741 %)	257 (0.481273 %)	509 (0.87457 %)
Fatty acid metabolism (KEGG)	0 (0 %)	8 (0.0519481 %)	0 (0 %)	0 (0 %)	39 (0.0670103 %)	1 (0.0185185 %)	11 (0.0205993 %)	14 (0.024055 %)
Steroid biosynthesis (KEGG)	53 (0.736111 %)	17 (0.11039 %)	15 (0.0925926 %)	7 (0.1 %)	331 (0.568729 %)	34 (0.62963 %)	191 (0.357678 %)	434 (0.745704 %)
Primary bile acid biosynthesis (KEGG)	0 (0 %)	4 (0.025974 %)	0 (0 %)	0 (0 %)	53 (0.0910653 %)	4 (0.0740741 %)	7 (0.0131086 %)	15 (0.0257732 %)
Steroid hormone biosynthesis (KEGG)	0 (0 %)	49 (0.318182 %)	1 (0.00617284 %)	1 (0.0142857 %)	196 (0.33677 %)	14 (0.259259 %)	353 (0.661049 %)	421 (0.723368 %)
Oxidative phosphorylation (KEGG)	21 (0.291667 %)	19 (0.123377 %)	6 (0.037037 %)	1 (0.0142857 %)	48 (0.0824742 %)	21 (0.388889 %)	181 (0.338951 %)	43 (0.0738832 %)
Purine metabolism (KEGG)	68 (0.944444 %)	128 (0.831169 %)	123 (0.759259 %)	47 (0.671429 %)	547 (0.939863 %)	53 (0.981481 %)	524 (0.981273 %)	550 (0.945017 %)
Pyrimidine metabolism (KEGG)	64 (0.888889 %)	94 (0.61039 %)	80 (0.493827 %)	26 (0.371429 %)	498 (0.85567 %)	48 (0.888889 %)	480 (0.898876 %)	513 (0.881443 %)
Alanine aspartate and glutamate metabolism (KEGG)	1 (0.0138889 %)	21 (0.136364 %)	0 (0 %)	0 (0 %)	100 (0.171821 %)	18 (0.333333 %)	108 (0.202247 %)	80 (0.137457 %)
Glycine serine and threonine metabolism (KEGG)	4 (0.0555556 %)	126 (0.818182 %)	99 (0.611111 %)	39 (0.557143 %)	415 (0.713058 %)	16 (0.296296 %)	437 (0.818352 %)	98 (0.168385 %)
Cysteine and methionine metabolism (KEGG)	1 (0.0138889 %)	28 (0.181818 %)	13 (0.0802469 %)	1 (0.0142857 %)	77 (0.132302 %)	10 (0.185185 %)	250 (0.468165 %)	111 (0.190722 %)
Valine leucine and isoleucine degradation (KEGG)	2 (0.0277778 %)	43 (0.279221 %)	1 (0.00617284 %)	0 (0 %)	74 (0.127148 %)	10 (0.185185 %)	48 (0.0898876 %)	64 (0.109966 %)
Valine leucine and isoleucine biosynthesis (KEGG)	42 (0.583333 %)	117 (0.75974 %)	56 (0.345679 %)	17 (0.242857 %)	205 (0.352234 %)	27 (0.5 %)	260 (0.486891 %)	356 (0.611684 %)
Lysine degradation (KEGG)	2 (0.0277778 %)	56 (0.363636 %)	21 (0.12963 %)	7 (0.1 %)	60 (0.103093 %)	0 (0 %)	59 (0.110487 %)	154 (0.264605 %)
Arginine and proline metabolism (KEGG)	0 (0 %)	9 (0.0584416 %)	0 (0 %)	0 (0 %)	59 (0.101375 %)	3 (0.0555556 %)	49 (0.0917603 %)	50 (0.0859107 %)
Histidine metabolism (KEGG)	0 (0 %)	6 (0.038961 %)	0 (0 %)	0 (0 %)	32 (0.0549828 %)	1 (0.0185185 %)	9 (0.0168539 %)	20 (0.0343643 %)
Tyrosine metabolism (KEGG)	2 (0.0277778 %)	41 (0.266234 %)	14 (0.0864198 %)	3 (0.0428571 %)	299 (0.513746 %)	15 (0.277778 %)	145 (0.271536 %)	438 (0.752577 %)
Phenylalanine metabolism (KEGG)	0 (0 %)	2 (0.012987 %)	0 (0 %)	0 (0 %)	23 (0.0395189 %)	4 (0.0740741 %)	42 (0.0786517 %)	226 (0.388316 %)
Tryptophan metabolism (KEGG)	0 (0 %)	0 (0 %)	0 (0 %)	0 (0 %)	3 (0.00515464 %)	0 (0 %)	4 (0.00749064 %)	7 (0.0120275 %)
Beta alanine metabolism (KEGG)	0 (0 %)	2 (0.012987 %)	0 (0 %)	0 (0 %)	4 (0.00687285 %)	0 (0 %)	2 (0.00374532 %)	0 (0 %)
Taurine and hypotaurine metabolism (KEGG)	0 (0 %)	23 (0.149351 %)	39 (0.240741 %)	13 (0.185714 %)	101 (0.17354 %)	2 (0.037037 %)	17 (0.0318352 %)	12 (0.0206186 %)
Selenoamino acid metabolism (KEGG)	13 (0.180556 %)	42 (0.272727 %)	1 (0.00617284 %)	0 (0 %)	62 (0.106529 %)	7 (0.12963 %)	69 (0.129213 %)	214 (0.367698 %)
Glutathione metabolism (KEGG)	0 (0 %)	2 (0.012987 %)	0 (0 %)	1 (0.0142857 %)	94 (0.161512 %)	5 (0.0925926 %)	80 (0.149813 %)	201 (0.345361 %)
Starch and sucrose metabolism (KEGG)	0 (0 %)	45 (0.292208 %)	7 (0.0432099 %)	13 (0.185714 %)	94 (0.161512 %)	9 (0.166667 %)	175 (0.327715 %)	257 (0.441581 %)
N glycan biosynthesis (KEGG)	14 (0.194444 %)	12 (0.0779221 %)	1 (0.00617284 %)	0 (0 %)	66 (0.113402 %)	7 (0.12963 %)	85 (0.159176 %)	273 (0.469072 %)
Other glycan degradation (KEGG)	0 (0 %)	3 (0.0194805 %)	0 (0 %)	1 (0.0142857 %)	30 (0.0515464 %)	0 (0 %)	3 (0.00561798 %)	92 (0.158076 %)
O glycan biosynthesis (KEGG)	0 (0 %)	0 (0 %)	0 (0 %)	0 (0 %)	2 (0.00343643 %)	0 (0 %)	12 (0.0224719 %)	35 (0.0601375 %)
Amino sugar and nucleotide sugar metabolism (KEGG)	0 (0 %)	5 (0.0324675 %)	0 (0 %)	0 (0 %)	294 (0.505155 %)	13 (0.240741 %)	29 (0.0543071 %)	328 (0.563574 %)
Glycosaminoglycan degradation (KEGG)	0 (0 %)	5 (0.0324675 %)	5 (0.0308642 %)	0 (0 %)	18 (0.0309278 %)	1 (0.0185185 %)	12 (0.0224719 %)	67 (0.11512 %)
Glycosaminoglycan biosynthesis chondroitin sulfate (KEGG)	7 (0.0972222 %)	15 (0.0974026 %)	142 (0.876543 %)	66 (0.942857 %)	332 (0.570447 %)	8 (0.148148 %)	51 (0.0955056 %)	6 (0.0103093 %)
Glycosaminoglycan biosynthesis keratan sulfate (KEGG)	0 (0 %)	2 (0.012987 %)	11 (0.0679012 %)	3 (0.0428571 %)	0 (0 %)	0 (0 %)	4 (0.00749064 %)	0 (0 %)
Glycosaminoglycan biosynthesis heparan sulfate (KEGG)	22 (0.305556 %)	7 (0.0454545 %)	28 (0.17284 %)	24 (0.342857 %)	89 (0.152921 %)	0 (0 %)	39 (0.0730337 %)	0 (0 %)
Glycerolipid metabolism (KEGG)	0 (0 %)	4 (0.025974 %)	0 (0 %)	0 (0 %)	141 (0.242268 %)	1 (0.0185185 %)	8 (0.0149813 %)	2 (0.00343643 %)
Inositol phosphate metabolism (KEGG)	5 (0.0694444 %)	39 (0.253247 %)	22 (0.135802 %)	13 (0.185714 %)	153 (0.262887 %)	7 (0.12963 %)	22 (0.0411985 %)	88 (0.151203 %)
Glycosylphosphatidylinositol gpi anchor biosynthesis (KEGG)	10 (0.138889 %)	12 (0.0779221 %)	3 (0.0185185 %)	1 (0.0142857 %)	119 (0.204467 %)	16 (0.296296 %)	53 (0.0992509 %)	80 (0.137457 %)
Glycerophospholipid metabolism (KEGG)	7 (0.0972222 %)	1 (0.00649351 %)	0 (0 %)	0 (0 %)	152 (0.261168 %)	0 (0 %)	4 (0.00749064 %)	24 (0.0412371 %)
Ether lipid metabolism (KEGG)	0 (0 %)	0 (0 %)	0 (0 %)	0 (0 %)	9 (0.0154639 %)	0 (0 %)	0 (0 %)	1 (0.00171821 %)
Arachidonic acid metabolism (KEGG)	0 (0 %)	0 (0 %)	0 (0 %)	0 (0 %)	0 (0 %)	1 (0.0185185 %)	0 (0 %)	3 (0.00515464 %)
Linoleic acid metabolism (KEGG)	0 (0 %)	0 (0 %)	0 (0 %)	0 (0 %)	16 (0.0274914 %)	2 (0.037037 %)	25 (0.0468165 %)	11 (0.0189003 %)
Alpha linolenic acid metabolism (KEGG)	2 (0.0277778 %)	1 (0.00649351 %)	0 (0 %)	0 (0 %)	7 (0.0120275 %)	0 (0 %)	0 (0 %)	0 (0 %)
Sphingolipid metabolism (KEGG)	0 (0 %)	0 (0 %)	0 (0 %)	0 (0 %)	3 (0.00515464 %)	0 (0 %)	0 (0 %)	3 (0.00515464 %)
Glycosphingolipid biosynthesis lacto and neolacto series (KEGG)	0 (0 %)	0 (0 %)	0 (0 %)	0 (0 %)	7 (0.0120275 %)	0 (0 %)	72 (0.134831 %)	2 (0.00343643 %)
Glycosphingolipid biosynthesis globo series (KEGG)	0 (0 %)	2 (0.012987 %)	5 (0.0308642 %)	5 (0.0714286 %)	39 (0.0670103 %)	0 (0 %)	0 (0 %)	11 (0.0189003 %)
Glycosphingolipid biosynthesis ganglio series (KEGG)	0 (0 %)	8 (0.0519481 %)	29 (0.179012 %)	16 (0.228571 %)	18 (0.0309278 %)	5 (0.0925926 %)	11 (0.0205993 %)	1 (0.00171821 %)
Pyruvate metabolism (KEGG)	4 (0.0555556 %)	50 (0.324675 %)	1 (0.00617284 %)	0 (0 %)	163 (0.280069 %)	26 (0.481481 %)	166 (0.310861 %)	108 (0.185567 %)
Glyoxylate and dicarboxylate metabolism (KEGG)	0 (0 %)	46 (0.298701 %)	9 (0.0555556 %)	1 (0.0142857 %)	145 (0.249141 %)	13 (0.240741 %)	107 (0.200375 %)	78 (0.134021 %)
Propanoate metabolism (KEGG)	2 (0.0277778 %)	23 (0.149351 %)	0 (0 %)	0 (0 %)	51 (0.0876289 %)	10 (0.185185 %)	48 (0.0898876 %)	49 (0.0841924 %)
Butanoate metabolism (KEGG)	2 (0.0277778 %)	23 (0.149351 %)	1 (0.00617284 %)	0 (0 %)	92 (0.158076 %)	4 (0.0740741 %)	44 (0.082397 %)	117 (0.201031 %)
One carbon pool by folate (KEGG)	31 (0.430556 %)	140 (0.909091 %)	111 (0.685185 %)	56 (0.8 %)	470 (0.80756 %)	50 (0.925926 %)	512 (0.958801 %)	572 (0.982818 %)
Riboflavin metabolism (KEGG)	0 (0 %)	0 (0 %)	0 (0 %)	0 (0 %)	2 (0.00343643 %)	0 (0 %)	4 (0.00749064 %)	45 (0.0773196 %)
Nicotinate and nicotinamide metabolism (KEGG)	1 (0.0138889 %)	27 (0.175325 %)	2 (0.0123457 %)	1 (0.0142857 %)	61 (0.104811 %)	17 (0.314815 %)	120 (0.224719 %)	92 (0.158076 %)
Pantothenate and coa biosynthesis (KEGG)	0 (0 %)	1 (0.00649351 %)	0 (0 %)	1 (0.0142857 %)	17 (0.0292096 %)	2 (0.037037 %)	10 (0.0187266 %)	135 (0.231959 %)
Folate biosynthesis (KEGG)	0 (0 %)	1 (0.00649351 %)	0 (0 %)	0 (0 %)	3 (0.00515464 %)	0 (0 %)	3 (0.00561798 %)	22 (0.0378007 %)
Retinol metabolism (KEGG)	0 (0 %)	29 (0.188312 %)	0 (0 %)	0 (0 %)	44 (0.0756014 %)	3 (0.0555556 %)	241 (0.451311 %)	200 (0.343643 %)
Porphyrin and chlorophyll metabolism (KEGG)	2 (0.0277778 %)	95 (0.616883 %)	34 (0.209877 %)	29 (0.414286 %)	268 (0.460481 %)	30 (0.555556 %)	340 (0.636704 %)	550 (0.945017 %)
Terpenoid backbone biosynthesis (KEGG)	1 (0.0138889 %)	42 (0.272727 %)	1 (0.00617284 %)	0 (0 %)	129 (0.221649 %)	5 (0.0925926 %)	33 (0.0617978 %)	149 (0.256014 %)
Limonene and pinene degradation (KEGG)	0 (0 %)	0 (0 %)	0 (0 %)	0 (0 %)	1 (0.00171821 %)	0 (0 %)	1 (0.00187266 %)	2 (0.00343643 %)
Nitrogen metabolism (KEGG)	0 (0 %)	66 (0.428571 %)	7 (0.0432099 %)	2 (0.0285714 %)	324 (0.556701 %)	38 (0.703704 %)	385 (0.720974 %)	17 (0.0292096 %)
Sulfur metabolism (KEGG)	1 (0.0138889 %)	6 (0.038961 %)	1 (0.00617284 %)	1 (0.0142857 %)	58 (0.0996564 %)	6 (0.111111 %)	6 (0.011236 %)	38 (0.0652921 %)
Aminoacyl trna biosynthesis (KEGG)	69 (0.958333 %)	147 (0.954545 %)	104 (0.641975 %)	46 (0.657143 %)	439 (0.754296 %)	38 (0.703704 %)	474 (0.88764 %)	577 (0.991409 %)
Metabolism of xenobiotics by cytochrome p450 (KEGG)	0 (0 %)	21 (0.136364 %)	8 (0.0493827 %)	4 (0.0571429 %)	132 (0.226804 %)	11 (0.203704 %)	393 (0.735955 %)	478 (0.821306 %)
Drug metabolism cytochrome p450 (KEGG)	0 (0 %)	14 (0.0909091 %)	1 (0.00617284 %)	0 (0 %)	50 (0.0859107 %)	3 (0.0555556 %)	229 (0.428839 %)	329 (0.565292 %)
Drug metabolism other enzymes (KEGG)	0 (0 %)	14 (0.0909091 %)	0 (0 %)	0 (0 %)	169 (0.290378 %)	22 (0.407407 %)	356 (0.666667 %)	517 (0.888316 %)
Biosynthesis of unsaturated fatty acids (KEGG)	13 (0.180556 %)	47 (0.305195 %)	30 (0.185185 %)	23 (0.328571 %)	382 (0.656357 %)	13 (0.240741 %)	109 (0.20412 %)	75 (0.128866 %)
Abc transporters (KEGG)	1 (0.0138889 %)	30 (0.194805 %)	26 (0.160494 %)	10 (0.142857 %)	156 (0.268041 %)	6 (0.111111 %)	56 (0.104869 %)	6 (0.0103093 %)
Ribosome (KEGG)	29 (0.402778 %)	47 (0.305195 %)	24 (0.148148 %)	4 (0.0571429 %)	94 (0.161512 %)	23 (0.425926 %)	370 (0.692884 %)	437 (0.750859 %)
Rna degradation (KEGG)	66 (0.916667 %)	83 (0.538961 %)	92 (0.567901 %)	28 (0.4 %)	449 (0.771478 %)	44 (0.814815 %)	442 (0.827715 %)	526 (0.90378 %)
Rna polymerase (KEGG)	50 (0.694444 %)	26 (0.168831 %)	51 (0.314815 %)	15 (0.214286 %)	201 (0.345361 %)	38 (0.703704 %)	334 (0.625468 %)	179 (0.30756 %)
Basal transcription factors (KEGG)	59 (0.819444 %)	22 (0.142857 %)	34 (0.209877 %)	11 (0.157143 %)	106 (0.182131 %)	18 (0.333333 %)	254 (0.475655 %)	142 (0.243986 %)
Dna replication (KEGG)	72 (1 %)	141 (0.915584 %)	156 (0.962963 %)	69 (0.985714 %)	558 (0.958763 %)	52 (0.962963 %)	528 (0.988764 %)	574 (0.986254 %)
Spliceosome (KEGG)	72 (1 %)	117 (0.75974 %)	144 (0.888889 %)	63 (0.9 %)	390 (0.670103 %)	43 (0.796296 %)	482 (0.902622 %)	566 (0.972509 %)
Proteasome (KEGG)	54 (0.75 %)	15 (0.0974026 %)	35 (0.216049 %)	13 (0.185714 %)	317 (0.544674 %)	27 (0.5 %)	253 (0.473783 %)	335 (0.575601 %)
Protein export (KEGG)	7 (0.0972222 %)	4 (0.025974 %)	25 (0.154321 %)	6 (0.0857143 %)	89 (0.152921 %)	5 (0.0925926 %)	43 (0.0805243 %)	23 (0.0395189 %)
Ppar signaling pathway (KEGG)	0 (0 %)	24 (0.155844 %)	1 (0.00617284 %)	1 (0.0142857 %)	285 (0.489691 %)	21 (0.388889 %)	99 (0.185393 %)	39 (0.0670103 %)
Base excision repair (KEGG)	66 (0.916667 %)	76 (0.493506 %)	33 (0.203704 %)	10 (0.142857 %)	200 (0.343643 %)	11 (0.203704 %)	235 (0.440075 %)	518 (0.890034 %)
Nucleotide excision repair (KEGG)	64 (0.888889 %)	100 (0.649351 %)	120 (0.740741 %)	39 (0.557143 %)	476 (0.817869 %)	47 (0.87037 %)	450 (0.842697 %)	500 (0.859107 %)
Mismatch repair (KEGG)	72 (1 %)	128 (0.831169 %)	146 (0.901235 %)	62 (0.885714 %)	493 (0.847079 %)	52 (0.962963 %)	501 (0.938202 %)	478 (0.821306 %)
Homologous recombination (KEGG)	70 (0.972222 %)	111 (0.720779 %)	103 (0.635802 %)	40 (0.571429 %)	477 (0.819588 %)	46 (0.851852 %)	501 (0.938202 %)	500 (0.859107 %)
Non homologous end joining (KEGG)	2 (0.0277778 %)	21 (0.136364 %)	1 (0.00617284 %)	0 (0 %)	44 (0.0756014 %)	3 (0.0555556 %)	81 (0.151685 %)	381 (0.654639 %)
Mapk signaling pathway (KEGG)	0 (0 %)	3 (0.0194805 %)	0 (0 %)	0 (0 %)	61 (0.104811 %)	2 (0.037037 %)	0 (0 %)	0 (0 %)
Erbb signaling pathway (KEGG)	6 (0.0833333 %)	7 (0.0454545 %)	12 (0.0740741 %)	12 (0.171429 %)	126 (0.216495 %)	10 (0.185185 %)	22 (0.0411985 %)	4 (0.00687285 %)
Calcium signaling pathway (KEGG)	0 (0 %)	2 (0.012987 %)	2 (0.0123457 %)	1 (0.0142857 %)	45 (0.0773196 %)	3 (0.0555556 %)	3 (0.00561798 %)	0 (0 %)
Cytokine cytokine receptor interaction (KEGG)	0 (0 %)	1 (0.00649351 %)	0 (0 %)	0 (0 %)	30 (0.0515464 %)	3 (0.0555556 %)	13 (0.0243446 %)	31 (0.0532646 %)
Chemokine signaling pathway (KEGG)	0 (0 %)	2 (0.012987 %)	0 (0 %)	0 (0 %)	15 (0.0257732 %)	0 (0 %)	0 (0 %)	0 (0 %)
Phosphatidylinositol signaling system (KEGG)	4 (0.0555556 %)	10 (0.0649351 %)	11 (0.0679012 %)	3 (0.0428571 %)	153 (0.262887 %)	4 (0.0740741 %)	5 (0.0093633 %)	26 (0.0446735 %)
Neuroactive ligand receptor interaction (KEGG)	0 (0 %)	1 (0.00649351 %)	0 (0 %)	1 (0.0142857 %)	44 (0.0756014 %)	3 (0.0555556 %)	13 (0.0243446 %)	1 (0.00171821 %)
Cell cycle (KEGG)	72 (1 %)	142 (0.922078 %)	155 (0.95679 %)	67 (0.957143 %)	556 (0.955326 %)	52 (0.962963 %)	521 (0.975655 %)	566 (0.972509 %)
Oocyte meiosis (KEGG)	59 (0.819444 %)	45 (0.292208 %)	60 (0.37037 %)	44 (0.628571 %)	439 (0.754296 %)	39 (0.722222 %)	270 (0.505618 %)	146 (0.250859 %)
P53 signaling pathway (KEGG)	56 (0.777778 %)	60 (0.38961 %)	58 (0.358025 %)	29 (0.414286 %)	449 (0.771478 %)	37 (0.685185 %)	490 (0.917603 %)	460 (0.790378 %)
Ubiquitin mediated proteolysis (KEGG)	14 (0.194444 %)	4 (0.025974 %)	23 (0.141975 %)	9 (0.128571 %)	52 (0.0893471 %)	21 (0.388889 %)	92 (0.172285 %)	211 (0.362543 %)
Snare interactions in vesicular transport (KEGG)	0 (0 %)	0 (0 %)	0 (0 %)	0 (0 %)	7 (0.0120275 %)	0 (0 %)	1 (0.00187266 %)	0 (0 %)
Regulation of autophagy (KEGG)	0 (0 %)	1 (0.00649351 %)	0 (0 %)	0 (0 %)	18 (0.0309278 %)	0 (0 %)	2 (0.00374532 %)	1 (0.00171821 %)
Lysosome (KEGG)	0 (0 %)	2 (0.012987 %)	2 (0.0123457 %)	2 (0.0285714 %)	93 (0.159794 %)	3 (0.0555556 %)	4 (0.00749064 %)	67 (0.11512 %)
Endocytosis (KEGG)	0 (0 %)	1 (0.00649351 %)	0 (0 %)	0 (0 %)	20 (0.0343643 %)	0 (0 %)	0 (0 %)	3 (0.00515464 %)
Peroxisome (KEGG)	1 (0.0138889 %)	15 (0.0974026 %)	0 (0 %)	0 (0 %)	110 (0.189003 %)	6 (0.111111 %)	7 (0.0131086 %)	42 (0.0721649 %)
Mtor signaling pathway (KEGG)	1 (0.0138889 %)	14 (0.0909091 %)	50 (0.308642 %)	26 (0.371429 %)	125 (0.214777 %)	4 (0.0740741 %)	33 (0.0617978 %)	138 (0.237113 %)
Apoptosis (KEGG)	0 (0 %)	2 (0.012987 %)	0 (0 %)	0 (0 %)	20 (0.0343643 %)	2 (0.037037 %)	14 (0.0262172 %)	54 (0.0927835 %)
Cardiac muscle contraction (KEGG)	4 (0.0555556 %)	3 (0.0194805 %)	0 (0 %)	0 (0 %)	1 (0.00171821 %)	3 (0.0555556 %)	38 (0.071161 %)	1 (0.00171821 %)
Vascular smooth muscle contraction (KEGG)	0 (0 %)	0 (0 %)	0 (0 %)	0 (0 %)	0 (0 %)	0 (0 %)	0 (0 %)	0 (0 %)
Wnt signaling pathway (KEGG)	32 (0.444444 %)	3 (0.0194805 %)	0 (0 %)	1 (0.0142857 %)	31 (0.0532646 %)	0 (0 %)	3 (0.00561798 %)	10 (0.0171821 %)
Dorso ventral axis formation (KEGG)	0 (0 %)	0 (0 %)	0 (0 %)	0 (0 %)	12 (0.0206186 %)	2 (0.037037 %)	1 (0.00187266 %)	0 (0 %)
Notch signaling pathway (KEGG)	2 (0.0277778 %)	0 (0 %)	0 (0 %)	0 (0 %)	1 (0.00171821 %)	0 (0 %)	0 (0 %)	0 (0 %)
Hedgehog signaling pathway (KEGG)	11 (0.152778 %)	3 (0.0194805 %)	0 (0 %)	1 (0.0142857 %)	4 (0.00687285 %)	0 (0 %)	12 (0.0224719 %)	2 (0.00343643 %)
Tgf beta signaling pathway (KEGG)	14 (0.194444 %)	14 (0.0909091 %)	6 (0.037037 %)	3 (0.0428571 %)	230 (0.395189 %)	12 (0.222222 %)	115 (0.215356 %)	99 (0.170103 %)
Axon guidance (KEGG)	7 (0.0972222 %)	5 (0.0324675 %)	7 (0.0432099 %)	6 (0.0857143 %)	19 (0.032646 %)	3 (0.0555556 %)	8 (0.0149813 %)	1 (0.00171821 %)
Vegf signaling pathway (KEGG)	1 (0.0138889 %)	2 (0.012987 %)	1 (0.00617284 %)	2 (0.0285714 %)	87 (0.149485 %)	2 (0.037037 %)	16 (0.0299625 %)	27 (0.0463918 %)
Focal adhesion (KEGG)	3 (0.0416667 %)	25 (0.162338 %)	33 (0.203704 %)	27 (0.385714 %)	152 (0.261168 %)	12 (0.222222 %)	26 (0.0486891 %)	73 (0.12543 %)
Ecm receptor interaction (KEGG)	6 (0.0833333 %)	12 (0.0779221 %)	35 (0.216049 %)	15 (0.214286 %)	73 (0.12543 %)	3 (0.0555556 %)	27 (0.0505618 %)	148 (0.254296 %)
Cell adhesion molecules cams (KEGG)	0 (0 %)	0 (0 %)	0 (0 %)	2 (0.0285714 %)	2 (0.00343643 %)	0 (0 %)	1 (0.00187266 %)	0 (0 %)
Adherens junction (KEGG)	3 (0.0416667 %)	10 (0.0649351 %)	0 (0 %)	0 (0 %)	22 (0.0378007 %)	0 (0 %)	2 (0.00374532 %)	53 (0.0910653 %)
Tight junction (KEGG)	1 (0.0138889 %)	1 (0.00649351 %)	0 (0 %)	0 (0 %)	0 (0 %)	0 (0 %)	0 (0 %)	4 (0.00687285 %)
Gap junction (KEGG)	5 (0.0694444 %)	16 (0.103896 %)	20 (0.123457 %)	15 (0.214286 %)	237 (0.407216 %)	0 (0 %)	19 (0.0355805 %)	0 (0 %)
Complement and coagulation cascades (KEGG)	67 (0.930556 %)	142 (0.922078 %)	160 (0.987654 %)	69 (0.985714 %)	581 (0.998282 %)	54 (1 %)	533 (0.998127 %)	575 (0.987973 %)
Antigen processing and presentation (KEGG)	0 (0 %)	0 (0 %)	0 (0 %)	0 (0 %)	0 (0 %)	0 (0 %)	0 (0 %)	0 (0 %)
Renin angiotensin system (KEGG)	0 (0 %)	1 (0.00649351 %)	0 (0 %)	0 (0 %)	8 (0.0137457 %)	0 (0 %)	5 (0.0093633 %)	14 (0.024055 %)
Toll like receptor signaling pathway (KEGG)	0 (0 %)	0 (0 %)	0 (0 %)	0 (0 %)	1 (0.00171821 %)	0 (0 %)	0 (0 %)	0 (0 %)
Nod like receptor signaling pathway (KEGG)	2 (0.0277778 %)	1 (0.00649351 %)	0 (0 %)	0 (0 %)	17 (0.0292096 %)	2 (0.037037 %)	4 (0.00749064 %)	27 (0.0463918 %)
Rig i like receptor signaling pathway (KEGG)	0 (0 %)	0 (0 %)	0 (0 %)	0 (0 %)	8 (0.0137457 %)	0 (0 %)	0 (0 %)	27 (0.0463918 %)
Cytosolic dna sensing pathway (KEGG)	0 (0 %)	0 (0 %)	0 (0 %)	0 (0 %)	1 (0.00171821 %)	0 (0 %)	0 (0 %)	7 (0.0120275 %)
Jak stat signaling pathway (KEGG)	0 (0 %)	1 (0.00649351 %)	0 (0 %)	0 (0 %)	3 (0.00515464 %)	0 (0 %)	0 (0 %)	58 (0.0996564 %)
Hematopoietic cell lineage (KEGG)	7 (0.0972222 %)	16 (0.103896 %)	24 (0.148148 %)	13 (0.185714 %)	417 (0.716495 %)	29 (0.537037 %)	262 (0.490637 %)	344 (0.591065 %)
Natural killer cell mediated cytotoxicity (KEGG)	0 (0 %)	0 (0 %)	0 (0 %)	0 (0 %)	37 (0.0635739 %)	1 (0.0185185 %)	2 (0.00374532 %)	2 (0.00343643 %)
T cell receptor signaling pathway (KEGG)	6 (0.0833333 %)	1 (0.00649351 %)	0 (0 %)	0 (0 %)	58 (0.0996564 %)	4 (0.0740741 %)	27 (0.0505618 %)	93 (0.159794 %)
B cell receptor signaling pathway (KEGG)	0 (0 %)	0 (0 %)	0 (0 %)	0 (0 %)	7 (0.0120275 %)	0 (0 %)	1 (0.00187266 %)	6 (0.0103093 %)
Fc epsilon ri signaling pathway (KEGG)	0 (0 %)	1 (0.00649351 %)	0 (0 %)	0 (0 %)	31 (0.0532646 %)	1 (0.0185185 %)	10 (0.0187266 %)	3 (0.00515464 %)
Fc gamma r mediated phagocytosis (KEGG)	0 (0 %)	1 (0.00649351 %)	0 (0 %)	1 (0.0142857 %)	10 (0.0171821 %)	0 (0 %)	1 (0.00187266 %)	3 (0.00515464 %)
Leukocyte transendothelial migration (KEGG)	1 (0.0138889 %)	1 (0.00649351 %)	1 (0.00617284 %)	0 (0 %)	3 (0.00515464 %)	0 (0 %)	0 (0 %)	16 (0.0274914 %)
Intestinal immune network for iga production (KEGG)	0 (0 %)	0 (0 %)	0 (0 %)	0 (0 %)	0 (0 %)	0 (0 %)	1 (0.00187266 %)	2 (0.00343643 %)
Circadian rhythm mammal (KEGG)	0 (0 %)	4 (0.025974 %)	1 (0.00617284 %)	0 (0 %)	17 (0.0292096 %)	2 (0.037037 %)	4 (0.00749064 %)	6 (0.0103093 %)
Long term potentiation (KEGG)	0 (0 %)	1 (0.00649351 %)	0 (0 %)	0 (0 %)	23 (0.0395189 %)	1 (0.0185185 %)	2 (0.00374532 %)	0 (0 %)
Neurotrophin signaling pathway (KEGG)	4 (0.0555556 %)	0 (0 %)	5 (0.0308642 %)	1 (0.0142857 %)	96 (0.164948 %)	0 (0 %)	2 (0.00374532 %)	5 (0.00859107 %)
Long term depression (KEGG)	0 (0 %)	0 (0 %)	0 (0 %)	0 (0 %)	3 (0.00515464 %)	0 (0 %)	0 (0 %)	0 (0 %)
Olfactory transduction (KEGG)	62 (0.861111 %)	111 (0.720779 %)	82 (0.506173 %)	31 (0.442857 %)	501 (0.860825 %)	16 (0.296296 %)	428 (0.801498 %)	530 (0.910653 %)
Taste transduction (KEGG)	4 (0.0555556 %)	2 (0.012987 %)	0 (0 %)	0 (0 %)	0 (0 %)	0 (0 %)	9 (0.0168539 %)	1 (0.00171821 %)
Regulation of actin cytoskeleton (KEGG)	3 (0.0416667 %)	7 (0.0454545 %)	10 (0.0617284 %)	5 (0.0714286 %)	53 (0.0910653 %)	1 (0.0185185 %)	4 (0.00749064 %)	1 (0.00171821 %)
Insulin signaling pathway (KEGG)	8 (0.111111 %)	28 (0.181818 %)	36 (0.222222 %)	20 (0.285714 %)	259 (0.445017 %)	2 (0.037037 %)	14 (0.0262172 %)	119 (0.204467 %)
Gnrh signaling pathway (KEGG)	3 (0.0416667 %)	5 (0.0324675 %)	0 (0 %)	0 (0 %)	178 (0.305842 %)	0 (0 %)	5 (0.0093633 %)	4 (0.00687285 %)
Progesterone mediated oocyte maturation (KEGG)	58 (0.805556 %)	82 (0.532468 %)	145 (0.895062 %)	61 (0.871429 %)	439 (0.754296 %)	39 (0.722222 %)	276 (0.516854 %)	363 (0.623711 %)
Melanogenesis (KEGG)	9 (0.125 %)	3 (0.0194805 %)	10 (0.0617284 %)	7 (0.1 %)	63 (0.108247 %)	2 (0.037037 %)	30 (0.0561798 %)	7 (0.0120275 %)
Adipocytokine signaling pathway (KEGG)	0 (0 %)	2 (0.012987 %)	1 (0.00617284 %)	0 (0 %)	39 (0.0670103 %)	1 (0.0185185 %)	6 (0.011236 %)	30 (0.0515464 %)
Type ii diabetes mellitus (KEGG)	0 (0 %)	1 (0.00649351 %)	0 (0 %)	0 (0 %)	1 (0.00171821 %)	0 (0 %)	0 (0 %)	0 (0 %)
Type i diabetes mellitus (KEGG)	0 (0 %)	0 (0 %)	0 (0 %)	0 (0 %)	0 (0 %)	0 (0 %)	0 (0 %)	0 (0 %)
Maturity onset diabetes of the young (KEGG)	1 (0.0138889 %)	33 (0.214286 %)	0 (0 %)	0 (0 %)	196 (0.33677 %)	3 (0.0555556 %)	288 (0.539326 %)	16 (0.0274914 %)
Aldosterone regulated sodium reabsorption (KEGG)	0 (0 %)	1 (0.00649351 %)	0 (0 %)	0 (0 %)	1 (0.00171821 %)	0 (0 %)	0 (0 %)	3 (0.00515464 %)
Vasopressin regulated water reabsorption (KEGG)	0 (0 %)	0 (0 %)	1 (0.00617284 %)	0 (0 %)	11 (0.0189003 %)	0 (0 %)	0 (0 %)	0 (0 %)
Proximal tubule bicarbonate reclamation (KEGG)	0 (0 %)	24 (0.155844 %)	1 (0.00617284 %)	0 (0 %)	177 (0.304124 %)	9 (0.166667 %)	116 (0.217228 %)	7 (0.0120275 %)
Alzheimers disease (KEGG)	1 (0.0138889 %)	1 (0.00649351 %)	0 (0 %)	0 (0 %)	12 (0.0206186 %)	6 (0.111111 %)	68 (0.127341 %)	5 (0.00859107 %)
Parkinsons disease (KEGG)	14 (0.194444 %)	27 (0.175325 %)	11 (0.0679012 %)	1 (0.0142857 %)	79 (0.135739 %)	30 (0.555556 %)	296 (0.554307 %)	28 (0.04811 %)
Amyotrophic lateral sclerosis als (KEGG)	0 (0 %)	0 (0 %)	0 (0 %)	0 (0 %)	0 (0 %)	0 (0 %)	1 (0.00187266 %)	0 (0 %)
Huntingtons disease (KEGG)	10 (0.138889 %)	22 (0.142857 %)	7 (0.0432099 %)	0 (0 %)	55 (0.0945017 %)	9 (0.166667 %)	252 (0.47191 %)	38 (0.0652921 %)
Prion diseases (KEGG)	0 (0 %)	4 (0.025974 %)	1 (0.00617284 %)	5 (0.0714286 %)	63 (0.108247 %)	1 (0.0185185 %)	53 (0.0992509 %)	0 (0 %)
Vibrio cholerae infection (KEGG)	2 (0.0277778 %)	0 (0 %)	0 (0 %)	0 (0 %)	12 (0.0206186 %)	0 (0 %)	4 (0.00749064 %)	2 (0.00343643 %)
Epithelial cell signaling in helicobacter pylori infection (KEGG)	0 (0 %)	0 (0 %)	0 (0 %)	0 (0 %)	25 (0.0429553 %)	0 (0 %)	0 (0 %)	1 (0.00171821 %)
Pathogenic escherichia coli infection (KEGG)	14 (0.194444 %)	8 (0.0519481 %)	0 (0 %)	1 (0.0142857 %)	77 (0.132302 %)	3 (0.0555556 %)	26 (0.0486891 %)	10 (0.0171821 %)
Leishmania infection (KEGG)	0 (0 %)	0 (0 %)	0 (0 %)	0 (0 %)	0 (0 %)	0 (0 %)	0 (0 %)	0 (0 %)
Pathways in cancer (KEGG)	14 (0.194444 %)	9 (0.0584416 %)	33 (0.203704 %)	21 (0.3 %)	116 (0.199313 %)	1 (0.0185185 %)	86 (0.161049 %)	185 (0.317869 %)
Colorectal cancer (KEGG)	11 (0.152778 %)	27 (0.175325 %)	36 (0.222222 %)	27 (0.385714 %)	182 (0.312715 %)	9 (0.166667 %)	42 (0.0786517 %)	20 (0.0343643 %)
Renal cell carcinoma (KEGG)	2 (0.0277778 %)	3 (0.0194805 %)	36 (0.222222 %)	25 (0.357143 %)	84 (0.14433 %)	3 (0.0555556 %)	16 (0.0299625 %)	8 (0.0137457 %)
Pancreatic cancer (KEGG)	4 (0.0555556 %)	8 (0.0519481 %)	26 (0.160494 %)	16 (0.228571 %)	120 (0.206186 %)	12 (0.222222 %)	26 (0.0486891 %)	85 (0.146048 %)
Endometrial cancer (KEGG)	9 (0.125 %)	40 (0.25974 %)	21 (0.12963 %)	19 (0.271429 %)	99 (0.170103 %)	1 (0.0185185 %)	10 (0.0187266 %)	65 (0.111684 %)
Glioma (KEGG)	8 (0.111111 %)	13 (0.0844156 %)	59 (0.364198 %)	33 (0.471429 %)	249 (0.427835 %)	12 (0.222222 %)	34 (0.0636704 %)	8 (0.0137457 %)
Prostate cancer (KEGG)	5 (0.0694444 %)	6 (0.038961 %)	15 (0.0925926 %)	9 (0.128571 %)	19 (0.032646 %)	0 (0 %)	0 (0 %)	42 (0.0721649 %)
Thyroid cancer (KEGG)	23 (0.319444 %)	14 (0.0909091 %)	9 (0.0555556 %)	10 (0.142857 %)	180 (0.309278 %)	2 (0.037037 %)	38 (0.071161 %)	456 (0.783505 %)
Basal cell carcinoma (KEGG)	34 (0.472222 %)	11 (0.0714286 %)	8 (0.0493827 %)	7 (0.1 %)	31 (0.0532646 %)	1 (0.0185185 %)	64 (0.11985 %)	16 (0.0274914 %)
Melanoma (KEGG)	2 (0.0277778 %)	6 (0.038961 %)	54 (0.333333 %)	30 (0.428571 %)	70 (0.120275 %)	3 (0.0555556 %)	37 (0.0692884 %)	6 (0.0103093 %)
Bladder cancer (KEGG)	9 (0.125 %)	7 (0.0454545 %)	19 (0.117284 %)	15 (0.214286 %)	309 (0.530928 %)	11 (0.203704 %)	112 (0.209738 %)	276 (0.474227 %)
Chronic myeloid leukemia (KEGG)	15 (0.208333 %)	33 (0.214286 %)	56 (0.345679 %)	33 (0.471429 %)	168 (0.28866 %)	8 (0.148148 %)	34 (0.0636704 %)	106 (0.182131 %)
Acute myeloid leukemia (KEGG)	8 (0.111111 %)	8 (0.0519481 %)	32 (0.197531 %)	21 (0.3 %)	88 (0.151203 %)	1 (0.0185185 %)	7 (0.0131086 %)	131 (0.225086 %)
Small cell lung cancer (KEGG)	14 (0.194444 %)	23 (0.149351 %)	41 (0.253086 %)	27 (0.385714 %)	92 (0.158076 %)	4 (0.0740741 %)	76 (0.142322 %)	371 (0.637457 %)
Non small cell lung cancer (KEGG)	10 (0.138889 %)	32 (0.207792 %)	72 (0.444444 %)	37 (0.528571 %)	179 (0.30756 %)	13 (0.240741 %)	86 (0.161049 %)	165 (0.283505 %)
Asthma (KEGG)	0 (0 %)	0 (0 %)	0 (0 %)	0 (0 %)	0 (0 %)	0 (0 %)	0 (0 %)	0 (0 %)
Autoimmune thyroid disease (KEGG)	0 (0 %)	0 (0 %)	0 (0 %)	0 (0 %)	0 (0 %)	0 (0 %)	0 (0 %)	0 (0 %)
Systemic lupus erythematosus (KEGG)	43 (0.597222 %)	17 (0.11039 %)	35 (0.216049 %)	8 (0.114286 %)	83 (0.142612 %)	10 (0.185185 %)	81 (0.151685 %)	364 (0.62543 %)
Allograft rejection (KEGG)	0 (0 %)	0 (0 %)	0 (0 %)	0 (0 %)	0 (0 %)	0 (0 %)	0 (0 %)	0 (0 %)
Graft versus host disease (KEGG)	0 (0 %)	0 (0 %)	0 (0 %)	0 (0 %)	0 (0 %)	0 (0 %)	0 (0 %)	0 (0 %)
Primary immunodeficiency (KEGG)	7 (0.0972222 %)	8 (0.0519481 %)	9 (0.0555556 %)	6 (0.0857143 %)	151 (0.25945 %)	13 (0.240741 %)	129 (0.241573 %)	290 (0.498282 %)
Hypertrophic cardiomyopathy hcm (KEGG)	0 (0 %)	9 (0.0584416 %)	6 (0.037037 %)	3 (0.0428571 %)	16 (0.0274914 %)	4 (0.0740741 %)	66 (0.123596 %)	5 (0.00859107 %)
Arrhythmogenic right ventricular cardiomyopathy arvc (KEGG)	1 (0.0138889 %)	15 (0.0974026 %)	4 (0.0246914 %)	1 (0.0142857 %)	12 (0.0206186 %)	0 (0 %)	27 (0.0505618 %)	18 (0.0309278 %)
Dilated cardiomyopathy (KEGG)	4 (0.0555556 %)	17 (0.11039 %)	10 (0.0617284 %)	4 (0.0571429 %)	23 (0.0395189 %)	2 (0.037037 %)	33 (0.0617978 %)	0 (0 %)
Viral myocarditis (KEGG)	0 (0 %)	0 (0 %)	0 (0 %)	0 (0 %)	4 (0.00687285 %)	0 (0 %)	0 (0 %)	0 (0 %)
Rela pathway (BIOCARTA)	0 (0 %)	0 (0 %)	0 (0 %)	0 (0 %)	0 (0 %)	0 (0 %)	0 (0 %)	14 (0.024055 %)
No1 pathway (BIOCARTA)	1 (0.0138889 %)	2 (0.012987 %)	0 (0 %)	0 (0 %)	27 (0.0463918 %)	0 (0 %)	2 (0.00374532 %)	1 (0.00171821 %)
Csk pathway (BIOCARTA)	2 (0.0277778 %)	9 (0.0584416 %)	20 (0.123457 %)	12 (0.171429 %)	158 (0.271478 %)	9 (0.166667 %)	23 (0.0430712 %)	58 (0.0996564 %)
Srcrptp pathway (BIOCARTA)	33 (0.458333 %)	39 (0.253247 %)	27 (0.166667 %)	21 (0.3 %)	207 (0.35567 %)	7 (0.12963 %)	240 (0.449438 %)	45 (0.0773196 %)
Ami pathway (BIOCARTA)	56 (0.777778 %)	124 (0.805195 %)	159 (0.981481 %)	67 (0.957143 %)	576 (0.989691 %)	53 (0.981481 %)	508 (0.951311 %)	547 (0.939863 %)
Granulocytes pathway (BIOCARTA)	0 (0 %)	0 (0 %)	0 (0 %)	0 (0 %)	33 (0.056701 %)	0 (0 %)	2 (0.00374532 %)	2 (0.00343643 %)
Lym pathway (BIOCARTA)	1 (0.0138889 %)	0 (0 %)	1 (0.00617284 %)	0 (0 %)	46 (0.0790378 %)	6 (0.111111 %)	4 (0.00749064 %)	29 (0.0498282 %)
Arap pathway (BIOCARTA)	0 (0 %)	2 (0.012987 %)	0 (0 %)	0 (0 %)	13 (0.0223368 %)	0 (0 %)	0 (0 %)	26 (0.0446735 %)
Agr pathway (BIOCARTA)	0 (0 %)	0 (0 %)	0 (0 %)	0 (0 %)	1 (0.00171821 %)	0 (0 %)	0 (0 %)	0 (0 %)
Akap95 pathway (BIOCARTA)	10 (0.138889 %)	39 (0.253247 %)	16 (0.0987654 %)	12 (0.171429 %)	213 (0.365979 %)	20 (0.37037 %)	29 (0.0543071 %)	100 (0.171821 %)
Akt pathway (BIOCARTA)	0 (0 %)	0 (0 %)	0 (0 %)	0 (0 %)	1 (0.00171821 %)	0 (0 %)	0 (0 %)	0 (0 %)
Alk pathway (BIOCARTA)	1 (0.0138889 %)	5 (0.0324675 %)	2 (0.0123457 %)	3 (0.0428571 %)	53 (0.0910653 %)	5 (0.0925926 %)	14 (0.0262172 %)	1 (0.00171821 %)
At1r pathway (BIOCARTA)	1 (0.0138889 %)	0 (0 %)	2 (0.0123457 %)	3 (0.0428571 %)	24 (0.0412371 %)	2 (0.037037 %)	1 (0.00187266 %)	0 (0 %)
Ace2 pathway (BIOCARTA)	0 (0 %)	0 (0 %)	0 (0 %)	0 (0 %)	3 (0.00515464 %)	0 (0 %)	2 (0.00374532 %)	2 (0.00343643 %)
Asbcell pathway (BIOCARTA)	0 (0 %)	0 (0 %)	0 (0 %)	0 (0 %)	0 (0 %)	0 (0 %)	0 (0 %)	0 (0 %)
Dnafragment pathway (BIOCARTA)	5 (0.0694444 %)	1 (0.00649351 %)	0 (0 %)	0 (0 %)	7 (0.0120275 %)	0 (0 %)	4 (0.00749064 %)	10 (0.0171821 %)
Chemical pathway (BIOCARTA)	1 (0.0138889 %)	11 (0.0714286 %)	0 (0 %)	0 (0 %)	11 (0.0189003 %)	0 (0 %)	19 (0.0355805 %)	22 (0.0378007 %)
Sppa pathway (BIOCARTA)	1 (0.0138889 %)	3 (0.0194805 %)	5 (0.0308642 %)	7 (0.1 %)	46 (0.0790378 %)	3 (0.0555556 %)	59 (0.110487 %)	14 (0.024055 %)
Atm pathway (BIOCARTA)	0 (0 %)	2 (0.012987 %)	1 (0.00617284 %)	2 (0.0285714 %)	22 (0.0378007 %)	1 (0.0185185 %)	46 (0.0861423 %)	60 (0.103093 %)
Agpcr pathway (BIOCARTA)	12 (0.166667 %)	53 (0.344156 %)	17 (0.104938 %)	8 (0.114286 %)	220 (0.378007 %)	16 (0.296296 %)	31 (0.0580524 %)	13 (0.0223368 %)
Bcellsurvival pathway (BIOCARTA)	1 (0.0138889 %)	0 (0 %)	0 (0 %)	0 (0 %)	11 (0.0189003 %)	0 (0 %)	0 (0 %)	10 (0.0171821 %)
Blymphocyte pathway (BIOCARTA)	0 (0 %)	0 (0 %)	1 (0.00617284 %)	1 (0.0142857 %)	2 (0.00343643 %)	0 (0 %)	1 (0.00187266 %)	1 (0.00171821 %)
Bcr pathway (BIOCARTA)	0 (0 %)	0 (0 %)	0 (0 %)	1 (0.0142857 %)	12 (0.0206186 %)	0 (0 %)	0 (0 %)	1 (0.00171821 %)
Biopeptides pathway (BIOCARTA)	2 (0.0277778 %)	4 (0.025974 %)	12 (0.0740741 %)	10 (0.142857 %)	196 (0.33677 %)	2 (0.037037 %)	22 (0.0411985 %)	3 (0.00515464 %)
Rankl pathway (BIOCARTA)	1 (0.0138889 %)	0 (0 %)	0 (0 %)	0 (0 %)	0 (0 %)	0 (0 %)	0 (0 %)	2 (0.00343643 %)
Cacam pathway (BIOCARTA)	0 (0 %)	0 (0 %)	0 (0 %)	0 (0 %)	2 (0.00343643 %)	0 (0 %)	0 (0 %)	0 (0 %)
Cdmac pathway (BIOCARTA)	0 (0 %)	0 (0 %)	1 (0.00617284 %)	0 (0 %)	4 (0.00687285 %)	0 (0 %)	0 (0 %)	5 (0.00859107 %)
Carm er pathway (BIOCARTA)	20 (0.277778 %)	47 (0.305195 %)	52 (0.320988 %)	18 (0.257143 %)	63 (0.108247 %)	0 (0 %)	19 (0.0355805 %)	174 (0.298969 %)
Caspase pathway (BIOCARTA)	7 (0.0972222 %)	8 (0.0519481 %)	1 (0.00617284 %)	0 (0 %)	35 (0.0601375 %)	7 (0.12963 %)	81 (0.151685 %)	165 (0.283505 %)
Cbl pathway (BIOCARTA)	0 (0 %)	1 (0.00649351 %)	0 (0 %)	0 (0 %)	76 (0.130584 %)	2 (0.037037 %)	15 (0.0280899 %)	0 (0 %)
Ccr3 pathway (BIOCARTA)	0 (0 %)	0 (0 %)	0 (0 %)	0 (0 %)	5 (0.00859107 %)	0 (0 %)	3 (0.00561798 %)	3 (0.00515464 %)
Cd40 pathway (BIOCARTA)	0 (0 %)	0 (0 %)	0 (0 %)	0 (0 %)	1 (0.00171821 %)	0 (0 %)	0 (0 %)	8 (0.0137457 %)
Mcm pathway (BIOCARTA)	72 (1 %)	97 (0.62987 %)	108 (0.666667 %)	47 (0.671429 %)	463 (0.795533 %)	47 (0.87037 %)	481 (0.900749 %)	556 (0.955326 %)
G1 pathway (BIOCARTA)	66 (0.916667 %)	48 (0.311688 %)	83 (0.512346 %)	38 (0.542857 %)	251 (0.431271 %)	28 (0.518519 %)	374 (0.700375 %)	438 (0.752577 %)
G2 pathway (BIOCARTA)	66 (0.916667 %)	59 (0.383117 %)	54 (0.333333 %)	18 (0.257143 %)	429 (0.737113 %)	21 (0.388889 %)	347 (0.649813 %)	246 (0.42268 %)
Cell2cell pathway (BIOCARTA)	1 (0.0138889 %)	7 (0.0454545 %)	1 (0.00617284 %)	2 (0.0285714 %)	7 (0.0120275 %)	0 (0 %)	8 (0.0149813 %)	0 (0 %)
Lair pathway (BIOCARTA)	4 (0.0555556 %)	4 (0.025974 %)	12 (0.0740741 %)	4 (0.0571429 %)	117 (0.201031 %)	17 (0.314815 %)	57 (0.106742 %)	57 (0.0979381 %)
Ceramide pathway (BIOCARTA)	0 (0 %)	7 (0.0454545 %)	8 (0.0493827 %)	2 (0.0285714 %)	21 (0.0360825 %)	0 (0 %)	3 (0.00561798 %)	16 (0.0274914 %)
Tid pathway (BIOCARTA)	0 (0 %)	0 (0 %)	0 (0 %)	0 (0 %)	4 (0.00687285 %)	0 (0 %)	0 (0 %)	2 (0.00343643 %)
Classic pathway (BIOCARTA)	0 (0 %)	0 (0 %)	0 (0 %)	0 (0 %)	0 (0 %)	0 (0 %)	0 (0 %)	0 (0 %)
Comp pathway (BIOCARTA)	2 (0.0277778 %)	4 (0.025974 %)	0 (0 %)	1 (0.0142857 %)	5 (0.00859107 %)	2 (0.037037 %)	13 (0.0243446 %)	4 (0.00687285 %)
Vdr pathway (BIOCARTA)	3 (0.0416667 %)	9 (0.0584416 %)	8 (0.0493827 %)	2 (0.0285714 %)	12 (0.0206186 %)	0 (0 %)	0 (0 %)	71 (0.121993 %)
Hdac pathway (BIOCARTA)	0 (0 %)	0 (0 %)	0 (0 %)	0 (0 %)	2 (0.00343643 %)	0 (0 %)	0 (0 %)	0 (0 %)
Gcr pathway (BIOCARTA)	0 (0 %)	1 (0.00649351 %)	2 (0.0123457 %)	1 (0.0142857 %)	1 (0.00171821 %)	1 (0.0185185 %)	0 (0 %)	0 (0 %)
Ctcf pathway (BIOCARTA)	0 (0 %)	0 (0 %)	0 (0 %)	0 (0 %)	14 (0.024055 %)	6 (0.111111 %)	1 (0.00187266 %)	4 (0.00687285 %)
Ctl pathway (BIOCARTA)	0 (0 %)	1 (0.00649351 %)	0 (0 %)	0 (0 %)	20 (0.0343643 %)	1 (0.0185185 %)	1 (0.00187266 %)	3 (0.00515464 %)
Cxcr4 pathway (BIOCARTA)	2 (0.0277778 %)	2 (0.012987 %)	29 (0.179012 %)	22 (0.314286 %)	22 (0.0378007 %)	1 (0.0185185 %)	2 (0.00374532 %)	24 (0.0412371 %)
Cellcycle pathway (BIOCARTA)	71 (0.986111 %)	103 (0.668831 %)	87 (0.537037 %)	42 (0.6 %)	391 (0.671821 %)	45 (0.833333 %)	471 (0.882022 %)	343 (0.589347 %)
Cftr pathway (BIOCARTA)	0 (0 %)	5 (0.0324675 %)	5 (0.0308642 %)	1 (0.0142857 %)	92 (0.158076 %)	5 (0.0925926 %)	14 (0.0262172 %)	4 (0.00687285 %)
Cytokine pathway (BIOCARTA)	0 (0 %)	0 (0 %)	0 (0 %)	0 (0 %)	6 (0.0103093 %)	0 (0 %)	2 (0.00374532 %)	2 (0.00343643 %)
Inflam pathway (BIOCARTA)	0 (0 %)	0 (0 %)	0 (0 %)	0 (0 %)	3 (0.00515464 %)	0 (0 %)	3 (0.00561798 %)	0 (0 %)
D4gdi pathway (BIOCARTA)	1 (0.0138889 %)	1 (0.00649351 %)	0 (0 %)	0 (0 %)	1 (0.00171821 %)	3 (0.0555556 %)	12 (0.0224719 %)	0 (0 %)
Dc pathway (BIOCARTA)	0 (0 %)	0 (0 %)	0 (0 %)	0 (0 %)	6 (0.0103093 %)	0 (0 %)	0 (0 %)	0 (0 %)
P35alzheimers pathway (BIOCARTA)	0 (0 %)	2 (0.012987 %)	1 (0.00617284 %)	0 (0 %)	43 (0.0738832 %)	3 (0.0555556 %)	3 (0.00561798 %)	1 (0.00171821 %)
Rna pathway (BIOCARTA)	0 (0 %)	0 (0 %)	0 (0 %)	0 (0 %)	3 (0.00515464 %)	0 (0 %)	0 (0 %)	5 (0.00859107 %)
Mta3 pathway (BIOCARTA)	22 (0.305556 %)	12 (0.0779221 %)	73 (0.450617 %)	30 (0.428571 %)	123 (0.21134 %)	1 (0.0185185 %)	51 (0.0955056 %)	288 (0.494845 %)
Skp2e2f pathway (BIOCARTA)	66 (0.916667 %)	47 (0.305195 %)	55 (0.339506 %)	26 (0.371429 %)	139 (0.238832 %)	12 (0.222222 %)	373 (0.698502 %)	284 (0.487973 %)
Calcineurin pathway (BIOCARTA)	0 (0 %)	0 (0 %)	0 (0 %)	0 (0 %)	1 (0.00171821 %)	0 (0 %)	0 (0 %)	0 (0 %)
Egf pathway (BIOCARTA)	5 (0.0694444 %)	4 (0.025974 %)	4 (0.0246914 %)	9 (0.128571 %)	27 (0.0463918 %)	3 (0.0555556 %)	1 (0.00187266 %)	22 (0.0378007 %)
Etc pathway (BIOCARTA)	2 (0.0277778 %)	4 (0.025974 %)	1 (0.00617284 %)	0 (0 %)	13 (0.0223368 %)	9 (0.166667 %)	29 (0.0543071 %)	4 (0.00687285 %)
Ndkdynamin pathway (BIOCARTA)	0 (0 %)	0 (0 %)	0 (0 %)	0 (0 %)	6 (0.0103093 %)	0 (0 %)	0 (0 %)	0 (0 %)
Epha4 pathway (BIOCARTA)	0 (0 %)	0 (0 %)	0 (0 %)	0 (0 %)	3 (0.00515464 %)	1 (0.0185185 %)	7 (0.0131086 %)	0 (0 %)
Epo pathway (BIOCARTA)	9 (0.125 %)	18 (0.116883 %)	30 (0.185185 %)	25 (0.357143 %)	89 (0.152921 %)	4 (0.0740741 %)	67 (0.125468 %)	84 (0.14433 %)
Ecm pathway (BIOCARTA)	1 (0.0138889 %)	3 (0.0194805 %)	3 (0.0185185 %)	0 (0 %)	19 (0.032646 %)	2 (0.037037 %)	3 (0.00561798 %)	8 (0.0137457 %)
Erk pathway (BIOCARTA)	12 (0.166667 %)	10 (0.0649351 %)	14 (0.0864198 %)	12 (0.171429 %)	237 (0.407216 %)	2 (0.037037 %)	28 (0.0524345 %)	113 (0.194158 %)
Eryth pathway (BIOCARTA)	0 (0 %)	0 (0 %)	1 (0.00617284 %)	1 (0.0142857 %)	89 (0.152921 %)	1 (0.0185185 %)	18 (0.0337079 %)	2 (0.00343643 %)
Eponfkb pathway (BIOCARTA)	0 (0 %)	0 (0 %)	0 (0 %)	0 (0 %)	1 (0.00171821 %)	0 (0 %)	0 (0 %)	5 (0.00859107 %)
Eif pathway (BIOCARTA)	20 (0.277778 %)	7 (0.0454545 %)	3 (0.0185185 %)	1 (0.0142857 %)	73 (0.12543 %)	4 (0.0740741 %)	105 (0.196629 %)	80 (0.137457 %)
Extrinsic pathway (BIOCARTA)	63 (0.875 %)	147 (0.954545 %)	161 (0.993827 %)	70 (1 %)	581 (0.998282 %)	53 (0.981481 %)	532 (0.996255 %)	581 (0.998282 %)
Fas pathway (BIOCARTA)	10 (0.138889 %)	3 (0.0194805 %)	4 (0.0246914 %)	2 (0.0285714 %)	34 (0.0584192 %)	3 (0.0555556 %)	12 (0.0224719 %)	94 (0.161512 %)
Fcer1 pathway (BIOCARTA)	0 (0 %)	0 (0 %)	0 (0 %)	0 (0 %)	7 (0.0120275 %)	0 (0 %)	0 (0 %)	0 (0 %)
Fibrinolysis pathway (BIOCARTA)	59 (0.819444 %)	108 (0.701299 %)	159 (0.981481 %)	69 (0.985714 %)	571 (0.9811 %)	54 (1 %)	519 (0.97191 %)	572 (0.982818 %)
Fmlp pathway (BIOCARTA)	0 (0 %)	0 (0 %)	0 (0 %)	0 (0 %)	5 (0.00859107 %)	0 (0 %)	0 (0 %)	1 (0.00171821 %)
Free pathway (BIOCARTA)	0 (0 %)	0 (0 %)	0 (0 %)	0 (0 %)	0 (0 %)	0 (0 %)	0 (0 %)	0 (0 %)
Gaba pathway (BIOCARTA)	0 (0 %)	0 (0 %)	0 (0 %)	0 (0 %)	1 (0.00171821 %)	0 (0 %)	6 (0.011236 %)	0 (0 %)
Gata3 pathway (BIOCARTA)	2 (0.0277778 %)	5 (0.0324675 %)	0 (0 %)	0 (0 %)	73 (0.12543 %)	7 (0.12963 %)	0 (0 %)	7 (0.0120275 %)
Glycolysis pathway (BIOCARTA)	6 (0.0833333 %)	69 (0.448052 %)	112 (0.691358 %)	52 (0.742857 %)	502 (0.862543 %)	33 (0.611111 %)	451 (0.844569 %)	459 (0.78866 %)
Set pathway (BIOCARTA)	1 (0.0138889 %)	0 (0 %)	0 (0 %)	0 (0 %)	1 (0.00171821 %)	0 (0 %)	2 (0.00374532 %)	8 (0.0137457 %)
Gh pathway (BIOCARTA)	0 (0 %)	7 (0.0454545 %)	4 (0.0246914 %)	4 (0.0571429 %)	116 (0.199313 %)	6 (0.111111 %)	4 (0.00749064 %)	146 (0.250859 %)
Ahsp pathway (BIOCARTA)	5 (0.0694444 %)	29 (0.188312 %)	53 (0.32716 %)	33 (0.471429 %)	180 (0.309278 %)	30 (0.555556 %)	183 (0.342697 %)	50 (0.0859107 %)
Tcapoptosis pathway (BIOCARTA)	0 (0 %)	2 (0.012987 %)	2 (0.0123457 %)	0 (0 %)	21 (0.0360825 %)	2 (0.037037 %)	9 (0.0168539 %)	36 (0.0618557 %)
Hivnef pathway (BIOCARTA)	3 (0.0416667 %)	2 (0.012987 %)	0 (0 %)	0 (0 %)	20 (0.0343643 %)	0 (0 %)	2 (0.00374532 %)	53 (0.0910653 %)
Salmonella pathway (BIOCARTA)	2 (0.0277778 %)	0 (0 %)	0 (0 %)	0 (0 %)	16 (0.0274914 %)	3 (0.0555556 %)	13 (0.0243446 %)	2 (0.00343643 %)
Mpr pathway (BIOCARTA)	2 (0.0277778 %)	2 (0.012987 %)	3 (0.0185185 %)	0 (0 %)	108 (0.185567 %)	4 (0.0740741 %)	44 (0.082397 %)	79 (0.135739 %)
Hcmv pathway (BIOCARTA)	1 (0.0138889 %)	2 (0.012987 %)	0 (0 %)	0 (0 %)	6 (0.0103093 %)	0 (0 %)	1 (0.00187266 %)	62 (0.106529 %)
P53hypoxia pathway (BIOCARTA)	7 (0.0972222 %)	11 (0.0714286 %)	7 (0.0432099 %)	3 (0.0428571 %)	241 (0.414089 %)	5 (0.0925926 %)	66 (0.123596 %)	105 (0.180412 %)
Hif pathway (BIOCARTA)	2 (0.0277778 %)	3 (0.0194805 %)	1 (0.00617284 %)	0 (0 %)	26 (0.0446735 %)	0 (0 %)	8 (0.0149813 %)	19 (0.032646 %)
Igf1 pathway (BIOCARTA)	12 (0.166667 %)	12 (0.0779221 %)	21 (0.12963 %)	15 (0.214286 %)	42 (0.0721649 %)	2 (0.037037 %)	0 (0 %)	24 (0.0412371 %)
Il17 pathway (BIOCARTA)	0 (0 %)	0 (0 %)	1 (0.00617284 %)	0 (0 %)	85 (0.146048 %)	3 (0.0555556 %)	19 (0.0355805 %)	18 (0.0309278 %)
Il2 pathway (BIOCARTA)	1 (0.0138889 %)	0 (0 %)	0 (0 %)	0 (0 %)	13 (0.0223368 %)	0 (0 %)	13 (0.0243446 %)	9 (0.0154639 %)
Il3 pathway (BIOCARTA)	2 (0.0277778 %)	2 (0.012987 %)	4 (0.0246914 %)	5 (0.0714286 %)	34 (0.0584192 %)	0 (0 %)	5 (0.0093633 %)	49 (0.0841924 %)
Il4 pathway (BIOCARTA)	2 (0.0277778 %)	10 (0.0649351 %)	1 (0.00617284 %)	0 (0 %)	73 (0.12543 %)	3 (0.0555556 %)	10 (0.0187266 %)	262 (0.450172 %)
Il5 pathway (BIOCARTA)	0 (0 %)	0 (0 %)	0 (0 %)	0 (0 %)	0 (0 %)	0 (0 %)	0 (0 %)	0 (0 %)
Il6 pathway (BIOCARTA)	5 (0.0694444 %)	4 (0.025974 %)	3 (0.0185185 %)	4 (0.0571429 %)	18 (0.0309278 %)	1 (0.0185185 %)	7 (0.0131086 %)	27 (0.0463918 %)
Il10 pathway (BIOCARTA)	0 (0 %)	0 (0 %)	0 (0 %)	0 (0 %)	9 (0.0154639 %)	2 (0.037037 %)	0 (0 %)	8 (0.0137457 %)
Il12 pathway (BIOCARTA)	0 (0 %)	0 (0 %)	0 (0 %)	0 (0 %)	1 (0.00171821 %)	1 (0.0185185 %)	9 (0.0168539 %)	3 (0.00515464 %)
Il2rb pathway (BIOCARTA)	2 (0.0277778 %)	0 (0 %)	0 (0 %)	0 (0 %)	10 (0.0171821 %)	0 (0 %)	2 (0.00374532 %)	22 (0.0378007 %)
Il22bp pathway (BIOCARTA)	1 (0.0138889 %)	0 (0 %)	0 (0 %)	0 (0 %)	1 (0.00171821 %)	0 (0 %)	0 (0 %)	3 (0.00515464 %)
Il7 pathway (BIOCARTA)	4 (0.0555556 %)	1 (0.00649351 %)	3 (0.0185185 %)	0 (0 %)	57 (0.0979381 %)	7 (0.12963 %)	26 (0.0486891 %)	11 (0.0189003 %)
Gsk3 pathway (BIOCARTA)	0 (0 %)	0 (0 %)	0 (0 %)	0 (0 %)	6 (0.0103093 %)	0 (0 %)	0 (0 %)	0 (0 %)
Death pathway (BIOCARTA)	1 (0.0138889 %)	3 (0.0194805 %)	0 (0 %)	0 (0 %)	20 (0.0343643 %)	0 (0 %)	10 (0.0187266 %)	100 (0.171821 %)
Raccycd pathway (BIOCARTA)	8 (0.111111 %)	5 (0.0324675 %)	3 (0.0185185 %)	3 (0.0428571 %)	130 (0.223368 %)	11 (0.203704 %)	26 (0.0486891 %)	106 (0.182131 %)
Gleevec pathway (BIOCARTA)	4 (0.0555556 %)	7 (0.0454545 %)	7 (0.0432099 %)	6 (0.0857143 %)	45 (0.0773196 %)	2 (0.037037 %)	2 (0.00374532 %)	11 (0.0189003 %)
Insulin pathway (BIOCARTA)	5 (0.0694444 %)	16 (0.103896 %)	14 (0.0864198 %)	4 (0.0571429 %)	42 (0.0721649 %)	1 (0.0185185 %)	3 (0.00561798 %)	30 (0.0515464 %)
Integrin pathway (BIOCARTA)	10 (0.138889 %)	53 (0.344156 %)	44 (0.271605 %)	28 (0.4 %)	204 (0.350515 %)	5 (0.0925926 %)	48 (0.0898876 %)	84 (0.14433 %)
Intrinsic pathway (BIOCARTA)	56 (0.777778 %)	126 (0.818182 %)	159 (0.981481 %)	67 (0.957143 %)	577 (0.991409 %)	52 (0.962963 %)	527 (0.986891 %)	542 (0.931271 %)
Keratinocyte pathway (BIOCARTA)	0 (0 %)	0 (0 %)	0 (0 %)	0 (0 %)	1 (0.00171821 %)	0 (0 %)	0 (0 %)	8 (0.0137457 %)
Tcra pathway (BIOCARTA)	4 (0.0555556 %)	22 (0.142857 %)	31 (0.191358 %)	20 (0.285714 %)	221 (0.379725 %)	22 (0.407407 %)	134 (0.250936 %)	246 (0.42268 %)
Lectin pathway (BIOCARTA)	1 (0.0138889 %)	37 (0.24026 %)	26 (0.160494 %)	10 (0.142857 %)	62 (0.106529 %)	13 (0.240741 %)	162 (0.303371 %)	10 (0.0171821 %)
Pyk2 pathway (BIOCARTA)	6 (0.0833333 %)	5 (0.0324675 %)	1 (0.00617284 %)	4 (0.0571429 %)	100 (0.171821 %)	0 (0 %)	12 (0.0224719 %)	15 (0.0257732 %)
Egfr smrte pathway (BIOCARTA)	0 (0 %)	1 (0.00649351 %)	5 (0.0308642 %)	5 (0.0714286 %)	5 (0.00859107 %)	0 (0 %)	1 (0.00187266 %)	1 (0.00171821 %)
Mapk pathway (BIOCARTA)	7 (0.0972222 %)	6 (0.038961 %)	4 (0.0246914 %)	3 (0.0428571 %)	75 (0.128866 %)	0 (0 %)	3 (0.00561798 %)	69 (0.118557 %)
Mcalpain pathway (BIOCARTA)	0 (0 %)	11 (0.0714286 %)	2 (0.0123457 %)	1 (0.0142857 %)	127 (0.218213 %)	10 (0.185185 %)	5 (0.0093633 %)	48 (0.0824742 %)
Ppara pathway (BIOCARTA)	1 (0.0138889 %)	12 (0.0779221 %)	2 (0.0123457 %)	1 (0.0142857 %)	232 (0.398625 %)	27 (0.5 %)	26 (0.0486891 %)	36 (0.0618557 %)
Ets pathway (BIOCARTA)	2 (0.0277778 %)	0 (0 %)	0 (0 %)	0 (0 %)	5 (0.00859107 %)	0 (0 %)	3 (0.00561798 %)	7 (0.0120275 %)
Monocyte pathway (BIOCARTA)	0 (0 %)	0 (0 %)	0 (0 %)	0 (0 %)	5 (0.00859107 %)	0 (0 %)	0 (0 %)	1 (0.00171821 %)
Mtor pathway (BIOCARTA)	0 (0 %)	6 (0.038961 %)	3 (0.0185185 %)	3 (0.0428571 %)	13 (0.0223368 %)	0 (0 %)	7 (0.0131086 %)	28 (0.04811 %)
Igf1r pathway (BIOCARTA)	1 (0.0138889 %)	8 (0.0519481 %)	12 (0.0740741 %)	7 (0.1 %)	121 (0.207904 %)	1 (0.0185185 %)	5 (0.0093633 %)	21 (0.0360825 %)
Pitx2 pathway (BIOCARTA)	8 (0.111111 %)	7 (0.0454545 %)	0 (0 %)	0 (0 %)	28 (0.04811 %)	0 (0 %)	0 (0 %)	36 (0.0618557 %)
Ngf pathway (BIOCARTA)	5 (0.0694444 %)	9 (0.0584416 %)	24 (0.148148 %)	24 (0.342857 %)	41 (0.0704467 %)	2 (0.037037 %)	22 (0.0411985 %)	10 (0.0171821 %)
Vip pathway (BIOCARTA)	0 (0 %)	0 (0 %)	0 (0 %)	0 (0 %)	2 (0.00343643 %)	0 (0 %)	0 (0 %)	0 (0 %)
Nfat pathway (BIOCARTA)	4 (0.0555556 %)	11 (0.0714286 %)	15 (0.0925926 %)	8 (0.114286 %)	147 (0.252577 %)	17 (0.314815 %)	28 (0.0524345 %)	0 (0 %)
Nthi pathway (BIOCARTA)	0 (0 %)	0 (0 %)	0 (0 %)	0 (0 %)	0 (0 %)	0 (0 %)	0 (0 %)	1 (0.00171821 %)
Nfkb pathway (BIOCARTA)	0 (0 %)	0 (0 %)	0 (0 %)	0 (0 %)	5 (0.00859107 %)	0 (0 %)	0 (0 %)	24 (0.0412371 %)
Nos1 pathway (BIOCARTA)	0 (0 %)	0 (0 %)	0 (0 %)	0 (0 %)	1 (0.00171821 %)	0 (0 %)	1 (0.00187266 %)	0 (0 %)
No2il12 pathway (BIOCARTA)	0 (0 %)	0 (0 %)	0 (0 %)	0 (0 %)	5 (0.00859107 %)	0 (0 %)	2 (0.00374532 %)	7 (0.0120275 %)
Rarrxr pathway (BIOCARTA)	1 (0.0138889 %)	0 (0 %)	7 (0.0432099 %)	1 (0.0142857 %)	3 (0.00515464 %)	0 (0 %)	0 (0 %)	8 (0.0137457 %)
Nuclearrs pathway (BIOCARTA)	0 (0 %)	4 (0.025974 %)	0 (0 %)	0 (0 %)	44 (0.0756014 %)	1 (0.0185185 %)	56 (0.104869 %)	2 (0.00343643 %)
Arenrf2 pathway (BIOCARTA)	0 (0 %)	1 (0.00649351 %)	1 (0.00617284 %)	0 (0 %)	11 (0.0189003 %)	2 (0.037037 %)	28 (0.0524345 %)	3 (0.00515464 %)
P38mapk pathway (BIOCARTA)	0 (0 %)	0 (0 %)	1 (0.00617284 %)	0 (0 %)	12 (0.0206186 %)	0 (0 %)	0 (0 %)	0 (0 %)
P53 pathway (BIOCARTA)	9 (0.125 %)	48 (0.311688 %)	38 (0.234568 %)	18 (0.257143 %)	320 (0.549828 %)	17 (0.314815 %)	336 (0.629213 %)	175 (0.300687 %)
Pdgf pathway (BIOCARTA)	7 (0.0972222 %)	5 (0.0324675 %)	14 (0.0864198 %)	5 (0.0714286 %)	37 (0.0635739 %)	2 (0.037037 %)	1 (0.00187266 %)	25 (0.0429553 %)
Ccr5 pathway (BIOCARTA)	0 (0 %)	1 (0.00649351 %)	0 (0 %)	0 (0 %)	0 (0 %)	1 (0.0185185 %)	0 (0 %)	0 (0 %)
Ptdins pathway (BIOCARTA)	3 (0.0416667 %)	9 (0.0584416 %)	7 (0.0432099 %)	4 (0.0571429 %)	46 (0.0790378 %)	0 (0 %)	13 (0.0243446 %)	17 (0.0292096 %)
Plce pathway (BIOCARTA)	3 (0.0416667 %)	3 (0.0194805 %)	1 (0.00617284 %)	1 (0.0142857 %)	26 (0.0446735 %)	3 (0.0555556 %)	8 (0.0149813 %)	0 (0 %)
Edg1 pathway (BIOCARTA)	0 (0 %)	0 (0 %)	3 (0.0185185 %)	2 (0.0285714 %)	56 (0.0962199 %)	13 (0.240741 %)	18 (0.0337079 %)	2 (0.00343643 %)
Cdk5 pathway (BIOCARTA)	8 (0.111111 %)	5 (0.0324675 %)	37 (0.228395 %)	24 (0.342857 %)	217 (0.372852 %)	0 (0 %)	58 (0.108614 %)	0 (0 %)
Myosin pathway (BIOCARTA)	4 (0.0555556 %)	3 (0.0194805 %)	4 (0.0246914 %)	9 (0.128571 %)	16 (0.0274914 %)	0 (0 %)	0 (0 %)	5 (0.00859107 %)
Plateletapp pathway (BIOCARTA)	0 (0 %)	3 (0.0194805 %)	22 (0.135802 %)	11 (0.157143 %)	46 (0.0790378 %)	5 (0.0925926 %)	44 (0.082397 %)	18 (0.0309278 %)
Ps1 pathway (BIOCARTA)	0 (0 %)	0 (0 %)	0 (0 %)	0 (0 %)	11 (0.0189003 %)	0 (0 %)	0 (0 %)	0 (0 %)
Proteasome pathway (BIOCARTA)	35 (0.486111 %)	7 (0.0454545 %)	11 (0.0679012 %)	2 (0.0285714 %)	142 (0.243986 %)	8 (0.148148 %)	155 (0.290262 %)	133 (0.228522 %)
Akapcentrosome pathway (BIOCARTA)	2 (0.0277778 %)	18 (0.116883 %)	13 (0.0802469 %)	6 (0.0857143 %)	37 (0.0635739 %)	9 (0.166667 %)	10 (0.0187266 %)	6 (0.0103093 %)
Pten pathway (BIOCARTA)	1 (0.0138889 %)	5 (0.0324675 %)	4 (0.0246914 %)	0 (0 %)	11 (0.0189003 %)	0 (0 %)	0 (0 %)	12 (0.0206186 %)
Rab pathway (BIOCARTA)	1 (0.0138889 %)	1 (0.00649351 %)	0 (0 %)	0 (0 %)	22 (0.0378007 %)	7 (0.12963 %)	0 (0 %)	10 (0.0171821 %)
Rac1 pathway (BIOCARTA)	3 (0.0416667 %)	0 (0 %)	0 (0 %)	0 (0 %)	6 (0.0103093 %)	0 (0 %)	0 (0 %)	0 (0 %)
Ras pathway (BIOCARTA)	1 (0.0138889 %)	0 (0 %)	0 (0 %)	2 (0.0285714 %)	7 (0.0120275 %)	0 (0 %)	0 (0 %)	13 (0.0223368 %)
Nkcells pathway (BIOCARTA)	0 (0 %)	1 (0.00649351 %)	0 (0 %)	0 (0 %)	59 (0.101375 %)	9 (0.166667 %)	12 (0.0224719 %)	36 (0.0618557 %)
Rb pathway (BIOCARTA)	51 (0.708333 %)	53 (0.344156 %)	25 (0.154321 %)	6 (0.0857143 %)	240 (0.412371 %)	27 (0.5 %)	349 (0.653558 %)	205 (0.352234 %)
Chrebp2 pathway (BIOCARTA)	0 (0 %)	3 (0.0194805 %)	3 (0.0185185 %)	1 (0.0142857 %)	128 (0.219931 %)	4 (0.0740741 %)	24 (0.0449438 %)	11 (0.0189003 %)
Bad pathway (BIOCARTA)	0 (0 %)	2 (0.012987 %)	1 (0.00617284 %)	0 (0 %)	14 (0.024055 %)	0 (0 %)	1 (0.00187266 %)	1 (0.00171821 %)
Ck1 pathway (BIOCARTA)	2 (0.0277778 %)	1 (0.00649351 %)	1 (0.00617284 %)	0 (0 %)	23 (0.0395189 %)	0 (0 %)	3 (0.00561798 %)	0 (0 %)
Eif2 pathway (BIOCARTA)	3 (0.0416667 %)	2 (0.012987 %)	0 (0 %)	0 (0 %)	13 (0.0223368 %)	0 (0 %)	5 (0.0093633 %)	21 (0.0360825 %)
Eif4 pathway (BIOCARTA)	2 (0.0277778 %)	12 (0.0779221 %)	6 (0.037037 %)	4 (0.0571429 %)	46 (0.0790378 %)	5 (0.0925926 %)	5 (0.0093633 %)	67 (0.11512 %)
Stem pathway (BIOCARTA)	1 (0.0138889 %)	0 (0 %)	0 (0 %)	0 (0 %)	91 (0.156357 %)	3 (0.0555556 %)	91 (0.170412 %)	22 (0.0378007 %)
P27 pathway (BIOCARTA)	41 (0.569444 %)	29 (0.188312 %)	50 (0.308642 %)	18 (0.257143 %)	165 (0.283505 %)	38 (0.703704 %)	321 (0.601124 %)	257 (0.441581 %)
Pgc1a pathway (BIOCARTA)	0 (0 %)	1 (0.00649351 %)	0 (0 %)	0 (0 %)	17 (0.0292096 %)	1 (0.0185185 %)	2 (0.00374532 %)	0 (0 %)
Pml pathway (BIOCARTA)	0 (0 %)	0 (0 %)	0 (0 %)	0 (0 %)	0 (0 %)	0 (0 %)	0 (0 %)	3 (0.00515464 %)
Dream pathway (BIOCARTA)	0 (0 %)	9 (0.0584416 %)	2 (0.0123457 %)	0 (0 %)	26 (0.0446735 %)	9 (0.166667 %)	12 (0.0224719 %)	0 (0 %)
Leptin pathway (BIOCARTA)	0 (0 %)	1 (0.00649351 %)	0 (0 %)	0 (0 %)	13 (0.0223368 %)	1 (0.0185185 %)	4 (0.00749064 %)	11 (0.0189003 %)
Rho pathway (BIOCARTA)	0 (0 %)	1 (0.00649351 %)	0 (0 %)	0 (0 %)	6 (0.0103093 %)	0 (0 %)	3 (0.00561798 %)	21 (0.0360825 %)
Akap13 pathway (BIOCARTA)	0 (0 %)	4 (0.025974 %)	0 (0 %)	0 (0 %)	63 (0.108247 %)	8 (0.148148 %)	3 (0.00561798 %)	0 (0 %)
Atrbrca pathway (BIOCARTA)	40 (0.555556 %)	52 (0.337662 %)	24 (0.148148 %)	4 (0.0571429 %)	188 (0.323024 %)	23 (0.425926 %)	310 (0.580524 %)	502 (0.862543 %)
Cardiacegf pathway (BIOCARTA)	0 (0 %)	4 (0.025974 %)	0 (0 %)	0 (0 %)	97 (0.166667 %)	8 (0.148148 %)	16 (0.0299625 %)	0 (0 %)
Her2 pathway (BIOCARTA)	2 (0.0277778 %)	3 (0.0194805 %)	15 (0.0925926 %)	10 (0.142857 %)	14 (0.024055 %)	1 (0.0185185 %)	2 (0.00374532 %)	27 (0.0463918 %)
Erk5 pathway (BIOCARTA)	1 (0.0138889 %)	3 (0.0194805 %)	25 (0.154321 %)	16 (0.228571 %)	79 (0.135739 %)	0 (0 %)	2 (0.00374532 %)	4 (0.00687285 %)
Mal pathway (BIOCARTA)	2 (0.0277778 %)	8 (0.0519481 %)	8 (0.0493827 %)	5 (0.0714286 %)	97 (0.166667 %)	2 (0.037037 %)	16 (0.0299625 %)	32 (0.0549828 %)
Mef2d pathway (BIOCARTA)	0 (0 %)	0 (0 %)	0 (0 %)	0 (0 %)	1 (0.00171821 %)	0 (0 %)	0 (0 %)	0 (0 %)
Mitochondria pathway (BIOCARTA)	0 (0 %)	0 (0 %)	0 (0 %)	0 (0 %)	3 (0.00515464 %)	0 (0 %)	59 (0.110487 %)	106 (0.182131 %)
Ach pathway (BIOCARTA)	0 (0 %)	0 (0 %)	0 (0 %)	0 (0 %)	0 (0 %)	0 (0 %)	0 (0 %)	0 (0 %)
Parkin pathway (BIOCARTA)	0 (0 %)	0 (0 %)	8 (0.0493827 %)	2 (0.0285714 %)	1 (0.00171821 %)	0 (0 %)	3 (0.00561798 %)	0 (0 %)
Cdc42rac pathway (BIOCARTA)	0 (0 %)	0 (0 %)	1 (0.00617284 %)	0 (0 %)	14 (0.024055 %)	3 (0.0555556 %)	3 (0.00561798 %)	3 (0.00515464 %)
Ranms pathway (BIOCARTA)	72 (1 %)	109 (0.707792 %)	115 (0.709877 %)	48 (0.685714 %)	437 (0.750859 %)	27 (0.5 %)	351 (0.657303 %)	525 (0.902062 %)
Barr mapk pathway (BIOCARTA)	11 (0.152778 %)	36 (0.233766 %)	42 (0.259259 %)	14 (0.2 %)	155 (0.266323 %)	3 (0.0555556 %)	86 (0.161049 %)	52 (0.0893471 %)
Tob1 pathway (BIOCARTA)	0 (0 %)	2 (0.012987 %)	2 (0.0123457 %)	2 (0.0285714 %)	35 (0.0601375 %)	4 (0.0740741 %)	8 (0.0149813 %)	31 (0.0532646 %)
Barrestin src pathway (BIOCARTA)	4 (0.0555556 %)	4 (0.025974 %)	13 (0.0802469 %)	4 (0.0571429 %)	64 (0.109966 %)	1 (0.0185185 %)	34 (0.0636704 %)	8 (0.0137457 %)
Nkt pathway (BIOCARTA)	0 (0 %)	0 (0 %)	0 (0 %)	0 (0 %)	0 (0 %)	0 (0 %)	0 (0 %)	0 (0 %)
Il1r pathway (BIOCARTA)	0 (0 %)	0 (0 %)	0 (0 %)	0 (0 %)	0 (0 %)	0 (0 %)	0 (0 %)	1 (0.00171821 %)
Met pathway (BIOCARTA)	7 (0.0972222 %)	15 (0.0974026 %)	4 (0.0246914 %)	4 (0.0571429 %)	153 (0.262887 %)	5 (0.0925926 %)	12 (0.0224719 %)	34 (0.0584192 %)
Gpcr pathway (BIOCARTA)	2 (0.0277778 %)	3 (0.0194805 %)	2 (0.0123457 %)	1 (0.0142857 %)	63 (0.108247 %)	4 (0.0740741 %)	7 (0.0131086 %)	0 (0 %)
Igf1mtor pathway (BIOCARTA)	1 (0.0138889 %)	1 (0.00649351 %)	0 (0 %)	1 (0.0142857 %)	23 (0.0395189 %)	5 (0.0925926 %)	6 (0.011236 %)	131 (0.225086 %)
Sodd pathway (BIOCARTA)	2 (0.0277778 %)	3 (0.0194805 %)	0 (0 %)	0 (0 %)	6 (0.0103093 %)	0 (0 %)	1 (0.00187266 %)	62 (0.106529 %)
Shh pathway (BIOCARTA)	2 (0.0277778 %)	7 (0.0454545 %)	2 (0.0123457 %)	0 (0 %)	35 (0.0601375 %)	1 (0.0185185 %)	1 (0.00187266 %)	4 (0.00687285 %)
Ptc1 pathway (BIOCARTA)	44 (0.611111 %)	95 (0.616883 %)	19 (0.117284 %)	5 (0.0714286 %)	244 (0.419244 %)	17 (0.314815 %)	371 (0.694757 %)	171 (0.293814 %)
Spry pathway (BIOCARTA)	0 (0 %)	4 (0.025974 %)	1 (0.00617284 %)	2 (0.0285714 %)	88 (0.151203 %)	2 (0.037037 %)	18 (0.0337079 %)	7 (0.0120275 %)
Barrestin pathway (BIOCARTA)	2 (0.0277778 %)	9 (0.0584416 %)	28 (0.17284 %)	6 (0.0857143 %)	64 (0.109966 %)	1 (0.0185185 %)	47 (0.088015 %)	37 (0.0635739 %)
Stathmin pathway (BIOCARTA)	7 (0.0972222 %)	25 (0.162338 %)	10 (0.0617284 %)	2 (0.0285714 %)	294 (0.505155 %)	23 (0.425926 %)	45 (0.0842697 %)	25 (0.0429553 %)
Hsp27 pathway (BIOCARTA)	0 (0 %)	2 (0.012987 %)	0 (0 %)	0 (0 %)	0 (0 %)	0 (0 %)	1 (0.00187266 %)	3 (0.00515464 %)
Tcr pathway (BIOCARTA)	5 (0.0694444 %)	12 (0.0779221 %)	19 (0.117284 %)	21 (0.3 %)	141 (0.242268 %)	9 (0.166667 %)	9 (0.0168539 %)	8 (0.0137457 %)
Tcytotoxic pathway (BIOCARTA)	3 (0.0416667 %)	10 (0.0649351 %)	24 (0.148148 %)	14 (0.2 %)	134 (0.230241 %)	15 (0.277778 %)	36 (0.0674157 %)	83 (0.142612 %)
Thelper pathway (BIOCARTA)	2 (0.0277778 %)	4 (0.025974 %)	19 (0.117284 %)	7 (0.1 %)	97 (0.166667 %)	13 (0.240741 %)	16 (0.0299625 %)	40 (0.0687285 %)
Tall1 pathway (BIOCARTA)	0 (0 %)	0 (0 %)	0 (0 %)	0 (0 %)	0 (0 %)	0 (0 %)	1 (0.00187266 %)	10 (0.0171821 %)
Tel pathway (BIOCARTA)	22 (0.305556 %)	54 (0.350649 %)	38 (0.234568 %)	24 (0.342857 %)	242 (0.415808 %)	12 (0.222222 %)	73 (0.136704 %)	122 (0.209622 %)
Tgfb pathway (BIOCARTA)	3 (0.0416667 %)	0 (0 %)	5 (0.0308642 %)	2 (0.0285714 %)	18 (0.0309278 %)	2 (0.037037 %)	0 (0 %)	4 (0.00687285 %)
Th1th2 pathway (BIOCARTA)	0 (0 %)	0 (0 %)	0 (0 %)	0 (0 %)	0 (0 %)	0 (0 %)	0 (0 %)	0 (0 %)
41bb pathway (BIOCARTA)	0 (0 %)	0 (0 %)	0 (0 %)	0 (0 %)	1 (0.00171821 %)	0 (0 %)	0 (0 %)	5 (0.00859107 %)
Ctla4 pathway (BIOCARTA)	1 (0.0138889 %)	1 (0.00649351 %)	0 (0 %)	0 (0 %)	29 (0.0498282 %)	1 (0.0185185 %)	7 (0.0131086 %)	13 (0.0223368 %)
Longevity pathway (BIOCARTA)	1 (0.0138889 %)	0 (0 %)	1 (0.00617284 %)	0 (0 %)	2 (0.00343643 %)	0 (0 %)	0 (0 %)	3 (0.00515464 %)
Sars pathway (BIOCARTA)	7 (0.0972222 %)	33 (0.214286 %)	4 (0.0246914 %)	0 (0 %)	57 (0.0979381 %)	10 (0.185185 %)	145 (0.271536 %)	215 (0.369416 %)
Par1 pathway (BIOCARTA)	2 (0.0277778 %)	6 (0.038961 %)	10 (0.0617284 %)	10 (0.142857 %)	26 (0.0446735 %)	0 (0 %)	0 (0 %)	2 (0.00343643 %)
Stress pathway (BIOCARTA)	1 (0.0138889 %)	0 (0 %)	0 (0 %)	0 (0 %)	1 (0.00171821 %)	0 (0 %)	0 (0 %)	14 (0.024055 %)
Tnfr1 pathway (BIOCARTA)	22 (0.305556 %)	8 (0.0519481 %)	15 (0.0925926 %)	18 (0.257143 %)	94 (0.161512 %)	1 (0.0185185 %)	16 (0.0299625 %)	136 (0.233677 %)
Tnfr2 pathway (BIOCARTA)	0 (0 %)	0 (0 %)	0 (0 %)	0 (0 %)	8 (0.0137457 %)	0 (0 %)	0 (0 %)	17 (0.0292096 %)
Toll pathway (BIOCARTA)	0 (0 %)	0 (0 %)	0 (0 %)	0 (0 %)	0 (0 %)	0 (0 %)	0 (0 %)	0 (0 %)
Tpo pathway (BIOCARTA)	7 (0.0972222 %)	9 (0.0584416 %)	15 (0.0925926 %)	10 (0.142857 %)	59 (0.101375 %)	9 (0.166667 %)	5 (0.0093633 %)	13 (0.0223368 %)
Creb pathway (BIOCARTA)	17 (0.236111 %)	12 (0.0779221 %)	8 (0.0493827 %)	6 (0.0857143 %)	220 (0.378007 %)	10 (0.185185 %)	8 (0.0149813 %)	2 (0.00343643 %)
Carm1 pathway (BIOCARTA)	1 (0.0138889 %)	2 (0.012987 %)	0 (0 %)	0 (0 %)	9 (0.0154639 %)	1 (0.0185185 %)	0 (0 %)	2 (0.00343643 %)
Tff pathway (BIOCARTA)	0 (0 %)	1 (0.00649351 %)	1 (0.00617284 %)	4 (0.0571429 %)	29 (0.0498282 %)	2 (0.037037 %)	5 (0.0093633 %)	1 (0.00171821 %)
Trka pathway (BIOCARTA)	7 (0.0972222 %)	10 (0.0649351 %)	51 (0.314815 %)	27 (0.385714 %)	84 (0.14433 %)	1 (0.0185185 %)	11 (0.0205993 %)	23 (0.0395189 %)
Arf pathway (BIOCARTA)	13 (0.180556 %)	14 (0.0909091 %)	17 (0.104938 %)	7 (0.1 %)	116 (0.199313 %)	14 (0.259259 %)	170 (0.318352 %)	150 (0.257732 %)
Ucalpain pathway (BIOCARTA)	3 (0.0416667 %)	21 (0.136364 %)	3 (0.0185185 %)	2 (0.0285714 %)	50 (0.0859107 %)	2 (0.037037 %)	11 (0.0205993 %)	16 (0.0274914 %)
Vegf pathway (BIOCARTA)	3 (0.0416667 %)	6 (0.038961 %)	24 (0.148148 %)	8 (0.114286 %)	153 (0.262887 %)	6 (0.111111 %)	32 (0.0599251 %)	56 (0.0962199 %)
Vitcb pathway (BIOCARTA)	0 (0 %)	1 (0.00649351 %)	65 (0.401235 %)	24 (0.342857 %)	80 (0.137457 %)	0 (0 %)	55 (0.102996 %)	42 (0.0721649 %)
Wnt pathway (BIOCARTA)	4 (0.0555556 %)	2 (0.012987 %)	5 (0.0308642 %)	2 (0.0285714 %)	13 (0.0223368 %)	0 (0 %)	0 (0 %)	12 (0.0206186 %)
Actiny pathway (BIOCARTA)	3 (0.0416667 %)	0 (0 %)	0 (0 %)	0 (0 %)	19 (0.032646 %)	4 (0.0740741 %)	30 (0.0561798 %)	3 (0.00515464 %)
mRNA_Processing (PWC)	72 (1 %)	133 (0.863636 %)	109 (0.67284 %)	28 (0.4 %)	383 (0.658076 %)	54 (1 %)	517 (0.968165 %)	577 (0.991409 %)
mRNA_Editing (PWC)	65 (0.902778 %)	103 (0.668831 %)	58 (0.358025 %)	8 (0.114286 %)	242 (0.415808 %)	46 (0.851852 %)	483 (0.904494 %)	565 (0.97079 %)
mRNA_Editing:_C_to_U_Conversion (PWC)	64 (0.888889 %)	103 (0.668831 %)	56 (0.345679 %)	10 (0.142857 %)	245 (0.420962 %)	48 (0.888889 %)	484 (0.906367 %)	563 (0.967354 %)
L13a-mediated_translational_silencing_of_Ceruloplasmin_expression (PWC)	35 (0.486111 %)	55 (0.357143 %)	29 (0.179012 %)	4 (0.0571429 %)	106 (0.182131 %)	27 (0.5 %)	382 (0.715356 %)	470 (0.80756 %)
Translation_initiation_complex_formation (PWC)	38 (0.527778 %)	54 (0.350649 %)	28 (0.17284 %)	4 (0.0571429 %)	109 (0.187285 %)	25 (0.462963 %)	389 (0.728464 %)	476 (0.817869 %)
Formation_of_the_Editosome (PWC)	64 (0.888889 %)	102 (0.662338 %)	62 (0.382716 %)	11 (0.157143 %)	244 (0.419244 %)	48 (0.888889 %)	483 (0.904494 %)	558 (0.958763 %)
mRNA_Capping (PWC)	72 (1 %)	134 (0.87013 %)	108 (0.666667 %)	29 (0.414286 %)	378 (0.649485 %)	54 (1 %)	519 (0.97191 %)	577 (0.991409 %)
Cleavage_of_Growing_Transcript_in_the_Termination_Region (PWC)	63 (0.875 %)	105 (0.681818 %)	66 (0.407407 %)	10 (0.142857 %)	243 (0.417526 %)	46 (0.851852 %)	487 (0.911985 %)	564 (0.969072 %)
mRNA_Splicing (PWC)	71 (0.986111 %)	124 (0.805195 %)	92 (0.567901 %)	19 (0.271429 %)	339 (0.582474 %)	52 (0.962963 %)	514 (0.962547 %)	574 (0.986254 %)
mRNA_Splicing_-_Major_Pathway (PWC)	70 (0.972222 %)	123 (0.798701 %)	93 (0.574074 %)	21 (0.3 %)	335 (0.575601 %)	51 (0.944444 %)	510 (0.955056 %)	574 (0.986254 %)
mRNA_3'-end_processing (PWC)	66 (0.916667 %)	105 (0.681818 %)	64 (0.395062 %)	9 (0.128571 %)	241 (0.414089 %)	46 (0.851852 %)	489 (0.91573 %)	559 (0.960481 %)
mRNA_Splicing_-_Minor_Pathway (PWC)	69 (0.958333 %)	39 (0.253247 %)	76 (0.469136 %)	23 (0.328571 %)	238 (0.408935 %)	23 (0.425926 %)	397 (0.743446 %)	340 (0.584192 %)
Formation_of_the_Early_Elongation_Complex (PWC)	68 (0.944444 %)	124 (0.805195 %)	84 (0.518519 %)	18 (0.257143 %)	296 (0.508591 %)	48 (0.888889 %)	498 (0.932584 %)	565 (0.97079 %)
Oxidative_decarboxylation_of_alpha-ketoadipate_to_glutaryl_CoA_by_alpha-ketoglutarate_dehydrogenase (PWC)	33 (0.458333 %)	71 (0.461039 %)	22 (0.135802 %)	1 (0.0142857 %)	117 (0.201031 %)	37 (0.685185 %)	343 (0.642322 %)	157 (0.269759 %)
Oxidative_decarboxylation_of_alpha-ketoglutarate_to_succinyl_CoA_by_alpha-ketoglutarate_dehydrogenase (PWC)	35 (0.486111 %)	71 (0.461039 %)	17 (0.104938 %)	3 (0.0428571 %)	124 (0.213058 %)	38 (0.703704 %)	358 (0.670412 %)	145 (0.249141 %)
5-Phosphoribose_1-diphosphate_biosynthesis (PWC)	51 (0.708333 %)	48 (0.311688 %)	5 (0.0308642 %)	1 (0.0142857 %)	360 (0.618557 %)	44 (0.814815 %)	445 (0.833333 %)	486 (0.835052 %)
Conversion_of_cytosolic_inosine_5'-monophosphate_(IMP),_NAD+,_and_H2O_to_xanthosine_5'-monophosphate_(XMP)_and_NADH_+_H+ (PWC)	47 (0.652778 %)	10 (0.0649351 %)	0 (0 %)	0 (0 %)	303 (0.520619 %)	23 (0.425926 %)	300 (0.561798 %)	495 (0.850515 %)
De_novo_synthesis_of_IMP (PWC)	34 (0.472222 %)	31 (0.201299 %)	3 (0.0185185 %)	1 (0.0142857 %)	222 (0.381443 %)	31 (0.574074 %)	372 (0.696629 %)	363 (0.623711 %)
Extension_of_Telomeres (PWC)	72 (1 %)	138 (0.896104 %)	159 (0.981481 %)	66 (0.942857 %)	561 (0.963918 %)	51 (0.944444 %)	516 (0.966292 %)	553 (0.950172 %)
Telomere_Extension_By_Telomerase (PWC)	72 (1 %)	139 (0.902597 %)	156 (0.962963 %)	66 (0.942857 %)	557 (0.957045 %)	52 (0.962963 %)	520 (0.973783 %)	557 (0.957045 %)
Telomere_C-strand_synthesis_initiation (PWC)	72 (1 %)	137 (0.88961 %)	155 (0.95679 %)	65 (0.928571 %)	535 (0.919244 %)	51 (0.944444 %)	508 (0.951311 %)	513 (0.881443 %)
Removal_of_the_Flap_Intermediate_from_the_C-strand (PWC)	58 (0.805556 %)	72 (0.467532 %)	86 (0.530864 %)	40 (0.571429 %)	340 (0.584192 %)	36 (0.666667 %)	381 (0.713483 %)	293 (0.503436 %)
Polymerase_switching_on_the_C-strand_of_the_telomere (PWC)	72 (1 %)	132 (0.857143 %)	152 (0.938272 %)	64 (0.914286 %)	516 (0.886598 %)	51 (0.944444 %)	490 (0.917603 %)	478 (0.821306 %)
Processive_synthesis_on_the_C-strand_of_the_telomere (PWC)	41 (0.569444 %)	69 (0.448052 %)	114 (0.703704 %)	48 (0.685714 %)	323 (0.554983 %)	34 (0.62963 %)	274 (0.513109 %)	103 (0.176976 %)
Telomere_C-strand_(Lagging_Strand)_Synthesis (PWC)	72 (1 %)	136 (0.883117 %)	156 (0.962963 %)	65 (0.928571 %)	539 (0.926117 %)	50 (0.925926 %)	506 (0.947566 %)	518 (0.890034 %)
Recycling_of_eIF2:GDP (PWC)	22 (0.305556 %)	34 (0.220779 %)	11 (0.0679012 %)	2 (0.0285714 %)	79 (0.135739 %)	22 (0.407407 %)	306 (0.573034 %)	412 (0.707904 %)
Steroid_metabolism (PWC)	34 (0.472222 %)	31 (0.201299 %)	6 (0.037037 %)	0 (0 %)	299 (0.513746 %)	30 (0.555556 %)	308 (0.576779 %)	327 (0.561856 %)
Metabolism_of_bile_acids_and_bile_salts (PWC)	2 (0.0277778 %)	3 (0.0194805 %)	0 (0 %)	0 (0 %)	130 (0.223368 %)	11 (0.203704 %)	135 (0.252809 %)	55 (0.0945017 %)
Recycling_of_bile_acids_and_salts (PWC)	18 (0.25 %)	8 (0.0519481 %)	11 (0.0679012 %)	1 (0.0142857 %)	149 (0.256014 %)	14 (0.259259 %)	432 (0.808989 %)	61 (0.104811 %)
Synthesis_of_bile_acids_and_bile_salts (PWC)	0 (0 %)	7 (0.0454545 %)	0 (0 %)	0 (0 %)	37 (0.0635739 %)	6 (0.111111 %)	9 (0.0168539 %)	14 (0.024055 %)
Synthesis_of_bile_acids_and_bile_salts_via_7alpha-hydroxycholesterol (PWC)	0 (0 %)	33 (0.214286 %)	0 (0 %)	0 (0 %)	136 (0.233677 %)	14 (0.259259 %)	63 (0.117978 %)	70 (0.120275 %)
Synthesis_of_bile_acids_and_bile_salts_via_27-hydroxycholesterol (PWC)	0 (0 %)	18 (0.116883 %)	0 (0 %)	0 (0 %)	88 (0.151203 %)	8 (0.148148 %)	46 (0.0861423 %)	40 (0.0687285 %)
Synthesis_of_bile_acids_and_bile_salts_via_24-hydroxycholesterol (PWC)	0 (0 %)	16 (0.103896 %)	0 (0 %)	0 (0 %)	71 (0.121993 %)	8 (0.148148 %)	31 (0.0580524 %)	49 (0.0841924 %)
Cholesterol_biosynthesis (PWC)	46 (0.638889 %)	39 (0.253247 %)	33 (0.203704 %)	13 (0.185714 %)	187 (0.321306 %)	26 (0.481481 %)	195 (0.365169 %)	291 (0.5 %)
RNA_Polymerase_II_Transcription_Pre-Initiation (PWC)	72 (1 %)	134 (0.87013 %)	113 (0.697531 %)	29 (0.414286 %)	404 (0.694158 %)	53 (0.981481 %)	521 (0.975655 %)	578 (0.993127 %)
RNA_Polymerase_II_Transcription_Initiation (PWC)	72 (1 %)	135 (0.876623 %)	113 (0.697531 %)	31 (0.442857 %)	398 (0.683849 %)	53 (0.981481 %)	523 (0.979401 %)	577 (0.991409 %)
RNA_Polymerase_II_Promoter_Escape (PWC)	72 (1 %)	133 (0.863636 %)	112 (0.691358 %)	29 (0.414286 %)	402 (0.690722 %)	54 (1 %)	519 (0.97191 %)	576 (0.989691 %)
Amplification_of_signal_from_the_kinetochores (PWC)	69 (0.958333 %)	59 (0.383117 %)	97 (0.598765 %)	42 (0.6 %)	484 (0.831615 %)	48 (0.888889 %)	442 (0.827715 %)	500 (0.859107 %)
Amplification_of_signal_from_unattached_kinetochores_via_a_MAD2_inhibitory_signal (PWC)	68 (0.944444 %)	60 (0.38961 %)	94 (0.580247 %)	39 (0.557143 %)	486 (0.835052 %)	48 (0.888889 %)	438 (0.820225 %)	493 (0.847079 %)
Inactivation_of_APC/C_via_direct_inhibition_of_the_APC/C_complex (PWC)	69 (0.958333 %)	55 (0.357143 %)	90 (0.555556 %)	38 (0.542857 %)	476 (0.817869 %)	48 (0.888889 %)	430 (0.805243 %)	494 (0.848797 %)
Inhibition_of_the_proteolytic_activity_of_APC/C_required_for_the_onset_of_anaphase_by_mitotic_spindle_checkpoint_components (PWC)	69 (0.958333 %)	62 (0.402597 %)	88 (0.54321 %)	36 (0.514286 %)	475 (0.816151 %)	48 (0.888889 %)	428 (0.801498 %)	488 (0.838488 %)
PI3K_Cascade (PWC)	8 (0.111111 %)	19 (0.123377 %)	4 (0.0246914 %)	4 (0.0571429 %)	77 (0.132302 %)	4 (0.0740741 %)	80 (0.149813 %)	189 (0.324742 %)
PKB-mediated_events (PWC)	18 (0.25 %)	15 (0.0974026 %)	9 (0.0555556 %)	8 (0.114286 %)	63 (0.108247 %)	1 (0.0185185 %)	110 (0.205993 %)	219 (0.376289 %)
mTOR_signalling (PWC)	16 (0.222222 %)	10 (0.0649351 %)	12 (0.0740741 %)	9 (0.128571 %)	64 (0.109966 %)	2 (0.037037 %)	114 (0.213483 %)	219 (0.376289 %)
mTORC1-mediated_signalling (PWC)	18 (0.25 %)	13 (0.0844156 %)	9 (0.0555556 %)	6 (0.0857143 %)	74 (0.127148 %)	1 (0.0185185 %)	117 (0.219101 %)	212 (0.364261 %)
Release_of_eIF4E (PWC)	15 (0.208333 %)	17 (0.11039 %)	7 (0.0432099 %)	5 (0.0714286 %)	65 (0.111684 %)	4 (0.0740741 %)	122 (0.228464 %)	221 (0.379725 %)
Ubiquitin_Mediated_Degradation_of_Phosphorylated_Cdc25A (PWC)	65 (0.902778 %)	37 (0.24026 %)	66 (0.407407 %)	23 (0.328571 %)	406 (0.697595 %)	43 (0.796296 %)	387 (0.724719 %)	420 (0.721649 %)
E2F_transcriptional_targets_at_G1/S (PWC)	72 (1 %)	137 (0.88961 %)	154 (0.950617 %)	67 (0.957143 %)	574 (0.986254 %)	53 (0.981481 %)	523 (0.979401 %)	576 (0.989691 %)
Phosphorylation_of_Emi1 (PWC)	66 (0.916667 %)	48 (0.311688 %)	75 (0.462963 %)	33 (0.471429 %)	451 (0.774914 %)	45 (0.833333 %)	405 (0.758427 %)	456 (0.783505 %)
Reversible_phosphorylation_of_cytosolic_nucleoside_monophosphates_by_adenylate_kinase_1 (PWC)	7 (0.0972222 %)	27 (0.175325 %)	4 (0.0246914 %)	3 (0.0428571 %)	88 (0.151203 %)	18 (0.333333 %)	171 (0.320225 %)	19 (0.032646 %)
Ca-dependent_events (PWC)	0 (0 %)	12 (0.0779221 %)	1 (0.00617284 %)	0 (0 %)	54 (0.0927835 %)	0 (0 %)	5 (0.0093633 %)	5 (0.00859107 %)
CaM_pathway (PWC)	0 (0 %)	10 (0.0649351 %)	0 (0 %)	0 (0 %)	25 (0.0429553 %)	0 (0 %)	1 (0.00187266 %)	3 (0.00515464 %)
Hydrolysis_of_nucleoside_5'-monophosphates_to_nucleosides_plus_orthophosphate (PWC)	41 (0.569444 %)	16 (0.103896 %)	0 (0 %)	0 (0 %)	293 (0.503436 %)	19 (0.351852 %)	332 (0.621723 %)	421 (0.723368 %)
Hydrolysis_of_cytosolic_nucleoside_5'-monophosphates_by_5'-nucleotidase_cytosolic_II (PWC)	41 (0.569444 %)	11 (0.0714286 %)	0 (0 %)	0 (0 %)	307 (0.527491 %)	23 (0.425926 %)	307 (0.574906 %)	501 (0.860825 %)
mitochondrial_fatty_acid_beta-oxidation_of_saturated_fatty_acids (PWC)	14 (0.194444 %)	49 (0.318182 %)	16 (0.0987654 %)	3 (0.0428571 %)	73 (0.12543 %)	27 (0.5 %)	297 (0.55618 %)	90 (0.154639 %)
Beta_oxidation_of_octanoyl-CoA_to_hexanoyl-CoA (PWC)	21 (0.291667 %)	56 (0.363636 %)	18 (0.111111 %)	3 (0.0428571 %)	72 (0.123711 %)	24 (0.444444 %)	304 (0.569288 %)	100 (0.171821 %)
Beta_oxidation_of_hexanoyl-CoA_to_butanoyl-CoA (PWC)	22 (0.305556 %)	52 (0.337662 %)	13 (0.0802469 %)	2 (0.0285714 %)	76 (0.130584 %)	28 (0.518519 %)	294 (0.550562 %)	96 (0.164948 %)
Beta_oxidation_of_butanoyl-CoA_to_acetyl-CoA (PWC)	23 (0.319444 %)	54 (0.350649 %)	15 (0.0925926 %)	3 (0.0428571 %)	64 (0.109966 %)	25 (0.462963 %)	282 (0.52809 %)	86 (0.147766 %)
Beta_oxidation_of_myristoyl-CoA_to_lauroyl-CoA (PWC)	19 (0.263889 %)	46 (0.298701 %)	17 (0.104938 %)	2 (0.0285714 %)	69 (0.118557 %)	25 (0.462963 %)	294 (0.550562 %)	78 (0.134021 %)
Beta_oxidation_of_lauroyl-CoA_to_decanoyl-CoA-CoA (PWC)	16 (0.222222 %)	47 (0.305195 %)	16 (0.0987654 %)	4 (0.0571429 %)	77 (0.132302 %)	25 (0.462963 %)	303 (0.567416 %)	86 (0.147766 %)
Beta_oxidation_of_decanoyl-CoA_to_octanoyl-CoA-CoA (PWC)	20 (0.277778 %)	61 (0.396104 %)	16 (0.0987654 %)	3 (0.0428571 %)	78 (0.134021 %)	29 (0.537037 %)	308 (0.576779 %)	103 (0.176976 %)
Beta_oxidation_of_palmitoyl-CoA_to_myristoyl-CoA (PWC)	16 (0.222222 %)	51 (0.331169 %)	15 (0.0925926 %)	3 (0.0428571 %)	81 (0.139175 %)	25 (0.462963 %)	301 (0.56367 %)	91 (0.156357 %)
Nicotinate_metabolism (PWC)	0 (0 %)	2 (0.012987 %)	0 (0 %)	0 (0 %)	8 (0.0137457 %)	2 (0.037037 %)	17 (0.0318352 %)	94 (0.161512 %)
Catecholamines_biosynthesis (PWC)	0 (0 %)	1 (0.00649351 %)	0 (0 %)	1 (0.0142857 %)	59 (0.101375 %)	2 (0.037037 %)	21 (0.0393258 %)	3 (0.00515464 %)
Presynaptic_phase_of_homologous_DNA_pairing_and_strand_exchange (PWC)	66 (0.916667 %)	111 (0.720779 %)	86 (0.530864 %)	39 (0.557143 %)	412 (0.707904 %)	46 (0.851852 %)	452 (0.846442 %)	458 (0.786942 %)
Homologous_DNA_pairing_and_strand_exchange (PWC)	68 (0.944444 %)	112 (0.727273 %)	92 (0.567901 %)	29 (0.414286 %)	413 (0.709622 %)	42 (0.777778 %)	455 (0.85206 %)	462 (0.793814 %)
Protein_folding (PWC)	46 (0.638889 %)	19 (0.123377 %)	45 (0.277778 %)	24 (0.342857 %)	132 (0.226804 %)	3 (0.0555556 %)	131 (0.245318 %)	142 (0.243986 %)
Chaperonin-mediated_protein_folding (PWC)	54 (0.75 %)	20 (0.12987 %)	51 (0.314815 %)	27 (0.385714 %)	135 (0.231959 %)	3 (0.0555556 %)	123 (0.230337 %)	135 (0.231959 %)
Cooperation_of_Prefoldin_and_TriC/CCT_in_actin_and_tubulin_folding (PWC)	41 (0.569444 %)	22 (0.142857 %)	48 (0.296296 %)	24 (0.342857 %)	98 (0.168385 %)	1 (0.0185185 %)	129 (0.241573 %)	111 (0.190722 %)
Prefoldin_mediated_transfer_of_substrate_to_CCT/TriC (PWC)	42 (0.583333 %)	23 (0.149351 %)	41 (0.253086 %)	21 (0.3 %)	95 (0.16323 %)	3 (0.0555556 %)	131 (0.245318 %)	116 (0.199313 %)
Formation_of_tubulin_folding_intermediates_by_CCT/TriC (PWC)	50 (0.694444 %)	44 (0.285714 %)	93 (0.574074 %)	41 (0.585714 %)	195 (0.335052 %)	11 (0.203704 %)	137 (0.256554 %)	304 (0.522337 %)
Valine_catabolism (PWC)	28 (0.388889 %)	78 (0.506494 %)	15 (0.0925926 %)	3 (0.0428571 %)	126 (0.216495 %)	42 (0.777778 %)	357 (0.668539 %)	139 (0.238832 %)
Oxidative_decarboxylation_of_alpha-ketoisovalerate_to_isobutyryl-CoA_by_branched-chain_alpha-ketoacid_dehydrogenase (PWC)	26 (0.361111 %)	77 (0.5 %)	18 (0.111111 %)	1 (0.0142857 %)	123 (0.21134 %)	39 (0.722222 %)	347 (0.649813 %)	140 (0.24055 %)
PLC_beta_mediated_events (PWC)	0 (0 %)	4 (0.025974 %)	0 (0 %)	0 (0 %)	17 (0.0292096 %)	0 (0 %)	1 (0.00187266 %)	0 (0 %)
Chk1/Chk2(Cds1)_mediated_inactivation_of_Cyclin_B:Cdk1_complex (PWC)	68 (0.944444 %)	55 (0.357143 %)	93 (0.574074 %)	42 (0.6 %)	473 (0.812715 %)	48 (0.888889 %)	437 (0.818352 %)	500 (0.859107 %)
CDT1_association_with_the_CDC6:ORC:origin_complex (PWC)	66 (0.916667 %)	49 (0.318182 %)	76 (0.469136 %)	24 (0.342857 %)	449 (0.771478 %)	52 (0.962963 %)	431 (0.807116 %)	456 (0.783505 %)
Transcription-coupled_NER_(TC-NER) (PWC)	68 (0.944444 %)	83 (0.538961 %)	131 (0.808642 %)	49 (0.7 %)	459 (0.78866 %)	48 (0.888889 %)	493 (0.923221 %)	490 (0.841924 %)
Gap-filling_DNA_repair_synthesis_and_ligation_in_TC-NER (PWC)	69 (0.958333 %)	73 (0.474026 %)	124 (0.765432 %)	46 (0.657143 %)	431 (0.74055 %)	49 (0.907407 %)	495 (0.926966 %)	418 (0.718213 %)
Repair_synthesis_for_gap-filling_by_DNA_polymerase_in_TC-NER (PWC)	69 (0.958333 %)	72 (0.467532 %)	112 (0.691358 %)	49 (0.7 %)	426 (0.731959 %)	48 (0.888889 %)	489 (0.91573 %)	416 (0.714777 %)
Dual_incision_reaction_in_TC-NER (PWC)	67 (0.930556 %)	87 (0.564935 %)	129 (0.796296 %)	45 (0.642857 %)	461 (0.792096 %)	47 (0.87037 %)	489 (0.91573 %)	497 (0.853952 %)
Formation_of_transcription-coupled_NER_(TC-NER)_repair_complex (PWC)	69 (0.958333 %)	85 (0.551948 %)	133 (0.820988 %)	49 (0.7 %)	457 (0.785223 %)	49 (0.907407 %)	491 (0.919476 %)	487 (0.83677 %)
Eicosanoid_ligand-binding_receptors (PWC)	0 (0 %)	0 (0 %)	0 (0 %)	0 (0 %)	0 (0 %)	0 (0 %)	0 (0 %)	0 (0 %)
Prostanoid_ligand_receptors (PWC)	0 (0 %)	0 (0 %)	0 (0 %)	0 (0 %)	0 (0 %)	0 (0 %)	1 (0.00187266 %)	0 (0 %)
Serotonin_Neurotransmitter_Release_Cycle (PWC)	0 (0 %)	1 (0.00649351 %)	0 (0 %)	0 (0 %)	12 (0.0206186 %)	0 (0 %)	5 (0.0093633 %)	1 (0.00171821 %)
Transcriptional_activation_of_glucose_metabolism_genes_by_ChREBP:MLX (PWC)	39 (0.541667 %)	88 (0.571429 %)	19 (0.117284 %)	5 (0.0714286 %)	311 (0.534364 %)	44 (0.814815 %)	468 (0.876404 %)	408 (0.701031 %)
RNA_Polymerase_I_Promoter_Clearance (PWC)	48 (0.666667 %)	37 (0.24026 %)	22 (0.135802 %)	10 (0.142857 %)	184 (0.316151 %)	29 (0.537037 %)	242 (0.453184 %)	393 (0.675258 %)
RNA_Polymerase_I_Promoter_Opening (PWC)	54 (0.75 %)	29 (0.188312 %)	19 (0.117284 %)	6 (0.0857143 %)	173 (0.297251 %)	26 (0.481481 %)	231 (0.432584 %)	471 (0.809278 %)
RNA_Polymerase_I_Transcription_Initiation (PWC)	34 (0.472222 %)	35 (0.227273 %)	25 (0.154321 %)	7 (0.1 %)	161 (0.276632 %)	27 (0.5 %)	243 (0.455056 %)	361 (0.620275 %)
RNA_Polymerase_I_Promoter_Escape (PWC)	44 (0.611111 %)	28 (0.181818 %)	25 (0.154321 %)	6 (0.0857143 %)	150 (0.257732 %)	26 (0.481481 %)	215 (0.402622 %)	443 (0.761168 %)
Regulation_of_gene_expression_in_beta_cells (PWC)	34 (0.472222 %)	84 (0.545455 %)	12 (0.0740741 %)	3 (0.0428571 %)	359 (0.616838 %)	42 (0.777778 %)	441 (0.825843 %)	399 (0.685567 %)
Glycolysis (PWC)	33 (0.458333 %)	86 (0.558442 %)	15 (0.0925926 %)	5 (0.0714286 %)	344 (0.591065 %)	45 (0.833333 %)	454 (0.850187 %)	405 (0.695876 %)
Phosphoenolpyruvate_and_ADP_react_to_form_pyruvate_and_ATP (PWC)	35 (0.486111 %)	88 (0.571429 %)	26 (0.160494 %)	7 (0.1 %)	311 (0.534364 %)	45 (0.833333 %)	475 (0.889513 %)	414 (0.71134 %)
Glyceraldehyde_3-phosphate,_NAD+,_and_orthophosphate_react_to_form_1,3-bisphosphoglycerate,_NADH,_and_H+ (PWC)	38 (0.527778 %)	90 (0.584416 %)	18 (0.111111 %)	6 (0.0857143 %)	323 (0.554983 %)	44 (0.814815 %)	469 (0.878277 %)	420 (0.721649 %)
1,3-bisphosphoglycerate_and_ADP_react_to_form_3-phosphoglycerate_and_ATP (PWC)	38 (0.527778 %)	85 (0.551948 %)	21 (0.12963 %)	4 (0.0571429 %)	321 (0.551546 %)	44 (0.814815 %)	468 (0.876404 %)	413 (0.709622 %)
Dihydroxyacetone_phosphate_is_isomerized_to_form_glyceraldehyde-3-phosphate (PWC)	34 (0.472222 %)	90 (0.584416 %)	19 (0.117284 %)	3 (0.0428571 %)	344 (0.591065 %)	46 (0.851852 %)	458 (0.857678 %)	417 (0.716495 %)
Glucose_6-phosphate_is_isomerized_to_form_fructose-6-phosphate (PWC)	37 (0.513889 %)	91 (0.590909 %)	18 (0.111111 %)	3 (0.0428571 %)	342 (0.587629 %)	44 (0.814815 %)	453 (0.848315 %)	428 (0.735395 %)
Mitochondrial_tRNA_aminoacylation (PWC)	53 (0.736111 %)	103 (0.668831 %)	15 (0.0925926 %)	6 (0.0857143 %)	66 (0.113402 %)	12 (0.222222 %)	177 (0.331461 %)	531 (0.912371 %)
Translation (PWC)	44 (0.611111 %)	65 (0.422078 %)	37 (0.228395 %)	3 (0.0428571 %)	134 (0.230241 %)	35 (0.648148 %)	411 (0.769663 %)	486 (0.835052 %)
Eukaryotic_Translation_Elongation (PWC)	28 (0.388889 %)	49 (0.318182 %)	20 (0.123457 %)	3 (0.0428571 %)	90 (0.154639 %)	21 (0.388889 %)	368 (0.689139 %)	435 (0.747423 %)
Peptide_chain_elongation (PWC)	30 (0.416667 %)	52 (0.337662 %)	20 (0.123457 %)	3 (0.0428571 %)	90 (0.154639 %)	21 (0.388889 %)	360 (0.674157 %)	436 (0.749141 %)
Eukaryotic_Translation_Termination (PWC)	29 (0.402778 %)	48 (0.311688 %)	20 (0.123457 %)	4 (0.0571429 %)	87 (0.149485 %)	21 (0.388889 %)	355 (0.664794 %)	418 (0.718213 %)
Eukaryotic_Translation_Initiation (PWC)	41 (0.569444 %)	65 (0.422078 %)	34 (0.209877 %)	4 (0.0571429 %)	133 (0.228522 %)	37 (0.685185 %)	407 (0.762172 %)	487 (0.83677 %)
Cap-dependent_Translation_Initiation (PWC)	43 (0.597222 %)	63 (0.409091 %)	31 (0.191358 %)	4 (0.0571429 %)	130 (0.223368 %)	36 (0.666667 %)	406 (0.7603 %)	480 (0.824742 %)
Formation_of_the_ternary_complex,_and_subsequently,_the_43S_complex (PWC)	18 (0.25 %)	29 (0.188312 %)	11 (0.0679012 %)	2 (0.0285714 %)	58 (0.0996564 %)	18 (0.333333 %)	283 (0.529963 %)	382 (0.656357 %)
Activation_of_the_mRNA_upon_binding_of_the_cap-binding_complex_and_eIFs,_and_subsequent_binding_to_43S (PWC)	45 (0.625 %)	68 (0.441558 %)	31 (0.191358 %)	4 (0.0571429 %)	134 (0.230241 %)	37 (0.685185 %)	407 (0.762172 %)	485 (0.833333 %)
Ribosomal_scanning_and_start_codon_recognition (PWC)	44 (0.611111 %)	64 (0.415584 %)	34 (0.209877 %)	5 (0.0714286 %)	126 (0.216495 %)	35 (0.648148 %)	408 (0.764045 %)	484 (0.831615 %)
GTP_hydrolysis_and_joining_of_the_60S_ribosomal_subunit (PWC)	43 (0.597222 %)	65 (0.422078 %)	36 (0.222222 %)	5 (0.0714286 %)	127 (0.218213 %)	37 (0.685185 %)	406 (0.7603 %)	482 (0.828179 %)
Formation_of_a_pool_of_free_40S_subunits (PWC)	43 (0.597222 %)	66 (0.428571 %)	35 (0.216049 %)	4 (0.0571429 %)	132 (0.226804 %)	38 (0.703704 %)	418 (0.782772 %)	488 (0.838488 %)
RNA_Polymerase_III_Transcription_Initiation_From_Type_1_Promoter (PWC)	62 (0.861111 %)	35 (0.227273 %)	80 (0.493827 %)	27 (0.385714 %)	235 (0.40378 %)	14 (0.259259 %)	226 (0.423221 %)	183 (0.314433 %)
Platelet_activation_triggers (PWC)	0 (0 %)	0 (0 %)	0 (0 %)	0 (0 %)	6 (0.0103093 %)	2 (0.037037 %)	3 (0.00561798 %)	6 (0.0103093 %)
Gene_Expression (PWC)	72 (1 %)	146 (0.948052 %)	136 (0.839506 %)	44 (0.628571 %)	490 (0.841924 %)	54 (1 %)	531 (0.994382 %)	579 (0.994845 %)
Formation_and_Maturation_of_mRNA_Transcript (PWC)	72 (1 %)	135 (0.876623 %)	118 (0.728395 %)	31 (0.442857 %)	394 (0.676976 %)	54 (1 %)	522 (0.977528 %)	577 (0.991409 %)
Elongation_and_Processing_of_Capped_Transcripts (PWC)	72 (1 %)	132 (0.857143 %)	107 (0.660494 %)	27 (0.385714 %)	376 (0.646048 %)	53 (0.981481 %)	519 (0.97191 %)	576 (0.989691 %)
Elongation_of_Intron-Containing_Transcripts_and_co-transcriptional_mRNA_splicing (PWC)	72 (1 %)	133 (0.863636 %)	102 (0.62963 %)	26 (0.371429 %)	377 (0.647766 %)	54 (1 %)	518 (0.970037 %)	577 (0.991409 %)
RNA_Polymerase_II_Transcription_Elongation (PWC)	67 (0.930556 %)	120 (0.779221 %)	83 (0.512346 %)	16 (0.228571 %)	292 (0.501718 %)	51 (0.944444 %)	500 (0.93633 %)	566 (0.972509 %)
Formation_of_RNA_Pol_II_elongation_complex (PWC)	68 (0.944444 %)	119 (0.772727 %)	84 (0.518519 %)	19 (0.271429 %)	290 (0.498282 %)	49 (0.907407 %)	502 (0.940075 %)	569 (0.977663 %)
Post-Elongation_Processing_of_the_Transcript (PWC)	63 (0.875 %)	107 (0.694805 %)	70 (0.432099 %)	10 (0.142857 %)	236 (0.405498 %)	47 (0.87037 %)	487 (0.911985 %)	563 (0.967354 %)
Post-Elongation_Processing_of_Intron-Containing_pre-mRNA (PWC)	64 (0.888889 %)	101 (0.655844 %)	64 (0.395062 %)	10 (0.142857 %)	242 (0.415808 %)	46 (0.851852 %)	487 (0.911985 %)	566 (0.972509 %)
RNA_Polymerase_II_Transcription_Initiation_And_Promoter_Clearance (PWC)	72 (1 %)	135 (0.876623 %)	113 (0.697531 %)	30 (0.428571 %)	399 (0.685567 %)	53 (0.981481 %)	521 (0.975655 %)	578 (0.993127 %)
Transport_of_Mature_Transcript_to_Cytoplasm (PWC)	63 (0.875 %)	94 (0.61039 %)	59 (0.364198 %)	11 (0.157143 %)	224 (0.38488 %)	45 (0.833333 %)	477 (0.893258 %)	559 (0.960481 %)
Transport_of_Mature_mRNAs_Derived_from_Intronless_Transcripts (PWC)	57 (0.791667 %)	83 (0.538961 %)	52 (0.320988 %)	6 (0.0857143 %)	186 (0.319588 %)	45 (0.833333 %)	459 (0.859551 %)	532 (0.914089 %)
Transport_of_the_SLBP_independent_Mature_mRNA (PWC)	55 (0.763889 %)	81 (0.525974 %)	50 (0.308642 %)	7 (0.1 %)	182 (0.312715 %)	40 (0.740741 %)	455 (0.85206 %)	521 (0.895189 %)
Transport_of_the_SLBP_Dependant_Mature_mRNA (PWC)	55 (0.763889 %)	79 (0.512987 %)	50 (0.308642 %)	5 (0.0714286 %)	180 (0.309278 %)	42 (0.777778 %)	453 (0.848315 %)	528 (0.907216 %)
Transport_of_Mature_mRNA_Derived_from_an_Intronless_Transcript (PWC)	55 (0.763889 %)	78 (0.506494 %)	53 (0.32716 %)	7 (0.1 %)	182 (0.312715 %)	42 (0.777778 %)	462 (0.865169 %)	530 (0.910653 %)
Transport_of_Mature_mRNA_derived_from_an_Intron-Containing_Transcript (PWC)	60 (0.833333 %)	95 (0.616883 %)	59 (0.364198 %)	9 (0.128571 %)	219 (0.376289 %)	46 (0.851852 %)	474 (0.88764 %)	548 (0.941581 %)
tRNA_Aminoacylation (PWC)	70 (0.972222 %)	151 (0.980519 %)	129 (0.796296 %)	49 (0.7 %)	499 (0.857388 %)	42 (0.777778 %)	485 (0.90824 %)	581 (0.998282 %)
Cytosolic_tRNA_aminoacylation (PWC)	71 (0.986111 %)	152 (0.987013 %)	147 (0.907407 %)	60 (0.857143 %)	566 (0.972509 %)	48 (0.888889 %)	508 (0.951311 %)	574 (0.986254 %)
Generic_Transcription_Pathway (PWC)	19 (0.263889 %)	6 (0.038961 %)	1 (0.00617284 %)	2 (0.0285714 %)	58 (0.0996564 %)	8 (0.148148 %)	53 (0.0992509 %)	113 (0.194158 %)
Apoptotic_execution_phase (PWC)	67 (0.930556 %)	14 (0.0909091 %)	24 (0.148148 %)	5 (0.0714286 %)	343 (0.589347 %)	35 (0.648148 %)	290 (0.543071 %)	521 (0.895189 %)
Apoptotic_cleavage_of_cellular_proteins (PWC)	4 (0.0555556 %)	2 (0.012987 %)	2 (0.0123457 %)	0 (0 %)	9 (0.0154639 %)	0 (0 %)	2 (0.00374532 %)	348 (0.597938 %)
Caspase-mediated_cleavage_of_cytoskeletal_proteins (PWC)	1 (0.0138889 %)	15 (0.0974026 %)	1 (0.00617284 %)	2 (0.0285714 %)	37 (0.0635739 %)	1 (0.0185185 %)	5 (0.0093633 %)	3 (0.00515464 %)
Stimulation_of_the_cell_death_response_by_PAK-2p34 (PWC)	64 (0.888889 %)	30 (0.194805 %)	56 (0.345679 %)	21 (0.3 %)	422 (0.725086 %)	45 (0.833333 %)	389 (0.728464 %)	400 (0.687285 %)
FasL/_CD95L_signaling (PWC)	59 (0.819444 %)	7 (0.0454545 %)	9 (0.0555556 %)	1 (0.0142857 %)	282 (0.484536 %)	28 (0.518519 %)	276 (0.516854 %)	492 (0.845361 %)
SMAC-mediated_apoptotic_response (PWC)	68 (0.944444 %)	14 (0.0909091 %)	28 (0.17284 %)	5 (0.0714286 %)	346 (0.594502 %)	32 (0.592593 %)	300 (0.561798 %)	521 (0.895189 %)
SMAC-mediated_dissociation_of_IAP:caspase_complexes (PWC)	0 (0 %)	0 (0 %)	0 (0 %)	0 (0 %)	1 (0.00171821 %)	0 (0 %)	4 (0.00749064 %)	5 (0.00859107 %)
SMAC_binds_to_IAPs (PWC)	1 (0.0138889 %)	0 (0 %)	0 (0 %)	0 (0 %)	1 (0.00171821 %)	0 (0 %)	2 (0.00374532 %)	2 (0.00343643 %)
Cytochrome_c-mediated_apoptotic_response (PWC)	68 (0.944444 %)	23 (0.149351 %)	29 (0.179012 %)	5 (0.0714286 %)	371 (0.637457 %)	36 (0.666667 %)	323 (0.604869 %)	536 (0.920962 %)
Activation_of_caspases_through_apoptosome-mediated_cleavage (PWC)	69 (0.958333 %)	20 (0.12987 %)	23 (0.141975 %)	8 (0.114286 %)	372 (0.639175 %)	35 (0.648148 %)	323 (0.604869 %)	539 (0.926117 %)
Release_of_apoptotic_factors_from_the_mitochondria (PWC)	67 (0.930556 %)	20 (0.12987 %)	22 (0.135802 %)	6 (0.0857143 %)	359 (0.616838 %)	36 (0.666667 %)	323 (0.604869 %)	526 (0.90378 %)
Apoptotic_factor-mediated_response (PWC)	68 (0.944444 %)	20 (0.12987 %)	26 (0.160494 %)	7 (0.1 %)	368 (0.632302 %)	36 (0.666667 %)	313 (0.586142 %)	516 (0.886598 %)
Insulin_Synthesis_and_Secretion (PWC)	2 (0.0277778 %)	1 (0.00649351 %)	3 (0.0185185 %)	3 (0.0428571 %)	46 (0.0790378 %)	2 (0.037037 %)	10 (0.0187266 %)	12 (0.0206186 %)
G2/M_Transition (PWC)	72 (1 %)	140 (0.909091 %)	158 (0.975309 %)	69 (0.985714 %)	572 (0.982818 %)	48 (0.888889 %)	499 (0.934457 %)	572 (0.982818 %)
Polo-like_kinase_mediated_events (PWC)	69 (0.958333 %)	55 (0.357143 %)	109 (0.67284 %)	44 (0.628571 %)	487 (0.83677 %)	49 (0.907407 %)	445 (0.833333 %)	496 (0.852234 %)
Cyclin_A/B1_associated_events_during_G2/M_transition (PWC)	71 (0.986111 %)	65 (0.422078 %)	111 (0.685185 %)	48 (0.685714 %)	500 (0.859107 %)	50 (0.925926 %)	460 (0.861423 %)	519 (0.891753 %)
Centrosome_maturation (PWC)	72 (1 %)	144 (0.935065 %)	158 (0.975309 %)	69 (0.985714 %)	541 (0.929553 %)	24 (0.444444 %)	411 (0.769663 %)	528 (0.907216 %)
Recruitment_of_mitotic_centrosome_proteins_and_complexes (PWC)	72 (1 %)	147 (0.954545 %)	158 (0.975309 %)	68 (0.971429 %)	536 (0.920962 %)	24 (0.444444 %)	386 (0.722846 %)	516 (0.886598 %)
Recruitment_of_NuMA_to_mitotic_centrosomes (PWC)	63 (0.875 %)	108 (0.701299 %)	95 (0.58642 %)	46 (0.657143 %)	510 (0.876289 %)	21 (0.388889 %)	181 (0.338951 %)	507 (0.871134 %)
Loss_of_proteins_required_for_interphase_microtubule_organization from_the_centrosome (PWC)	72 (1 %)	133 (0.863636 %)	156 (0.962963 %)	69 (0.985714 %)	498 (0.85567 %)	23 (0.425926 %)	374 (0.700375 %)	468 (0.804124 %)
Loss_of_Nlp_from_mitotic_centrosomes (PWC)	72 (1 %)	141 (0.915584 %)	157 (0.969136 %)	68 (0.971429 %)	490 (0.841924 %)	15 (0.277778 %)	375 (0.702247 %)	452 (0.776632 %)
M_Phase (PWC)	72 (1 %)	149 (0.967532 %)	160 (0.987654 %)	69 (0.985714 %)	573 (0.984536 %)	53 (0.981481 %)	527 (0.986891 %)	575 (0.987973 %)
Mitotic_Prometaphase (PWC)	72 (1 %)	153 (0.993506 %)	158 (0.975309 %)	69 (0.985714 %)	565 (0.97079 %)	53 (0.981481 %)	524 (0.981273 %)	574 (0.986254 %)
Mitotic_Spindle_Checkpoint (PWC)	67 (0.930556 %)	58 (0.376623 %)	94 (0.580247 %)	40 (0.571429 %)	483 (0.829897 %)	50 (0.925926 %)	440 (0.82397 %)	502 (0.862543 %)
Initiation_of_checkpoint_signal_from_defective_kinetochores (PWC)	68 (0.944444 %)	54 (0.350649 %)	95 (0.58642 %)	39 (0.557143 %)	483 (0.829897 %)	48 (0.888889 %)	437 (0.818352 %)	502 (0.862543 %)
M/G1_Transition (PWC)	72 (1 %)	130 (0.844156 %)	153 (0.944444 %)	66 (0.942857 %)	574 (0.986254 %)	53 (0.981481 %)	525 (0.983146 %)	578 (0.993127 %)
Assembly_of_the_pre-replicative_complex (PWC)	72 (1 %)	124 (0.805195 %)	142 (0.876543 %)	65 (0.928571 %)	573 (0.984536 %)	53 (0.981481 %)	520 (0.973783 %)	574 (0.986254 %)
Activation_of_the_pre-replicative_complex (PWC)	72 (1 %)	151 (0.980519 %)	161 (0.993827 %)	68 (0.971429 %)	567 (0.974227 %)	52 (0.962963 %)	528 (0.988764 %)	578 (0.993127 %)
DNA_replication_initiation (PWC)	72 (1 %)	134 (0.87013 %)	139 (0.858025 %)	54 (0.771429 %)	543 (0.93299 %)	52 (0.962963 %)	513 (0.960674 %)	574 (0.986254 %)
Switching_of_origins_to_a_post-replicative_state (PWC)	71 (0.986111 %)	64 (0.415584 %)	101 (0.623457 %)	40 (0.571429 %)	506 (0.869416 %)	49 (0.907407 %)	467 (0.874532 %)	514 (0.883162 %)
CDK-mediated_phosphorylation_and_removal_of_Cdc6 (PWC)	65 (0.902778 %)	39 (0.253247 %)	65 (0.401235 %)	28 (0.4 %)	422 (0.725086 %)	46 (0.851852 %)	388 (0.726592 %)	421 (0.723368 %)
Orc1_removal_from_chromatin (PWC)	70 (0.972222 %)	58 (0.376623 %)	100 (0.617284 %)	38 (0.542857 %)	503 (0.864261 %)	52 (0.962963 %)	460 (0.861423 %)	517 (0.888316 %)
DNA_strand_elongation (PWC)	72 (1 %)	150 (0.974026 %)	158 (0.975309 %)	70 (1 %)	564 (0.969072 %)	51 (0.944444 %)	524 (0.981273 %)	577 (0.991409 %)
Unwinding_of_DNA (PWC)	72 (1 %)	124 (0.805195 %)	141 (0.87037 %)	62 (0.885714 %)	505 (0.867698 %)	48 (0.888889 %)	486 (0.910112 %)	575 (0.987973 %)
Leading_Strand_Synthesis (PWC)	72 (1 %)	138 (0.896104 %)	153 (0.944444 %)	67 (0.957143 %)	536 (0.920962 %)	51 (0.944444 %)	517 (0.968165 %)	557 (0.957045 %)
Polymerase_switching (PWC)	72 (1 %)	122 (0.792208 %)	125 (0.771605 %)	58 (0.828571 %)	498 (0.85567 %)	46 (0.851852 %)	492 (0.921348 %)	558 (0.958763 %)
Processive_synthesis_on_the_lagging_strand (PWC)	72 (1 %)	128 (0.831169 %)	135 (0.833333 %)	62 (0.885714 %)	526 (0.90378 %)	49 (0.907407 %)	497 (0.930712 %)	535 (0.919244 %)
Removal_of_the_Flap_Intermediate (PWC)	71 (0.986111 %)	123 (0.798701 %)	123 (0.759259 %)	57 (0.814286 %)	497 (0.853952 %)	50 (0.925926 %)	486 (0.910112 %)	514 (0.883162 %)
Lagging_Strand_Synthesis (PWC)	72 (1 %)	133 (0.863636 %)	151 (0.932099 %)	67 (0.957143 %)	541 (0.929553 %)	48 (0.888889 %)	518 (0.970037 %)	554 (0.95189 %)
G1_Phase (PWC)	72 (1 %)	131 (0.850649 %)	150 (0.925926 %)	67 (0.957143 %)	576 (0.989691 %)	53 (0.981481 %)	525 (0.983146 %)	579 (0.994845 %)
Cyclin_D_associated_events_in_G1 (PWC)	72 (1 %)	131 (0.850649 %)	153 (0.944444 %)	67 (0.957143 %)	578 (0.993127 %)	53 (0.981481 %)	525 (0.983146 %)	577 (0.991409 %)
Ubiquitin-dependent_degradation_of_Cyclin_D1 (PWC)	63 (0.875 %)	38 (0.246753 %)	67 (0.41358 %)	26 (0.371429 %)	421 (0.723368 %)	47 (0.87037 %)	382 (0.715356 %)	430 (0.738832 %)
G1/S_Transition (PWC)	72 (1 %)	143 (0.928571 %)	156 (0.962963 %)	68 (0.971429 %)	579 (0.994845 %)	53 (0.981481 %)	525 (0.983146 %)	578 (0.993127 %)
Cyclin_E_associated_events_during_G1/S_transition (PWC)	67 (0.930556 %)	50 (0.324675 %)	80 (0.493827 %)	37 (0.528571 %)	466 (0.800687 %)	49 (0.907407 %)	430 (0.805243 %)	463 (0.795533 %)
SCF(Skp2)-mediated_degradation_of_p27/p21 (PWC)	64 (0.888889 %)	48 (0.311688 %)	84 (0.518519 %)	36 (0.514286 %)	449 (0.771478 %)	50 (0.925926 %)	422 (0.790262 %)	446 (0.766323 %)
E2F_mediated_regulation_of_DNA_replication (PWC)	72 (1 %)	136 (0.883117 %)	153 (0.944444 %)	67 (0.957143 %)	577 (0.991409 %)	53 (0.981481 %)	526 (0.985019 %)	577 (0.991409 %)
S_Phase (PWC)	72 (1 %)	131 (0.850649 %)	148 (0.91358 %)	67 (0.957143 %)	575 (0.987973 %)	53 (0.981481 %)	524 (0.981273 %)	579 (0.994845 %)
Cyclin_A:Cdk2-associated_events_at_S_phase_entry (PWC)	64 (0.888889 %)	48 (0.311688 %)	83 (0.512346 %)	36 (0.514286 %)	463 (0.795533 %)	49 (0.907407 %)	415 (0.777154 %)	459 (0.78866 %)
Synthesis_of_DNA (PWC)	72 (1 %)	127 (0.824675 %)	144 (0.888889 %)	67 (0.957143 %)	573 (0.984536 %)	53 (0.981481 %)	523 (0.979401 %)	579 (0.994845 %)
Ubiquitin-dependent_degradation_of_Cyclin_D (PWC)	64 (0.888889 %)	36 (0.233766 %)	68 (0.419753 %)	22 (0.314286 %)	422 (0.725086 %)	45 (0.833333 %)	384 (0.719101 %)	421 (0.723368 %)
G2/M_Checkpoints (PWC)	72 (1 %)	121 (0.785714 %)	144 (0.888889 %)	66 (0.942857 %)	574 (0.986254 %)	53 (0.981481 %)	524 (0.981273 %)	576 (0.989691 %)
G2/M_DNA_replication_checkpoint (PWC)	70 (0.972222 %)	65 (0.422078 %)	103 (0.635802 %)	49 (0.7 %)	484 (0.831615 %)	50 (0.925926 %)	442 (0.827715 %)	497 (0.853952 %)
Activation_of_ATR_in_response_to_replication_stress (PWC)	72 (1 %)	91 (0.590909 %)	134 (0.82716 %)	58 (0.828571 %)	558 (0.958763 %)	52 (0.962963 %)	511 (0.956929 %)	565 (0.97079 %)
G2/M_DNA_damage_checkpoint (PWC)	71 (0.986111 %)	74 (0.480519 %)	116 (0.716049 %)	48 (0.685714 %)	537 (0.92268 %)	51 (0.944444 %)	463 (0.867041 %)	541 (0.929553 %)
p53-Dependent_G1_DNA_Damage_Response (PWC)	63 (0.875 %)	49 (0.318182 %)	81 (0.5 %)	35 (0.5 %)	484 (0.831615 %)	45 (0.833333 %)	413 (0.773408 %)	458 (0.786942 %)
p53-Independent_DNA_Damage_Response (PWC)	64 (0.888889 %)	37 (0.24026 %)	59 (0.364198 %)	28 (0.4 %)	415 (0.713058 %)	43 (0.796296 %)	399 (0.747191 %)	431 (0.74055 %)
G1/S_DNA_Damage_Checkpoints (PWC)	68 (0.944444 %)	56 (0.363636 %)	87 (0.537037 %)	40 (0.571429 %)	507 (0.871134 %)	48 (0.888889 %)	430 (0.805243 %)	490 (0.841924 %)
p53-Independent_G1/S_DNA_damage_checkpoint (PWC)	65 (0.902778 %)	58 (0.376623 %)	87 (0.537037 %)	38 (0.542857 %)	500 (0.859107 %)	49 (0.907407 %)	436 (0.816479 %)	477 (0.819588 %)
p53-Dependent_G1/S_DNA_damage_checkpoint (PWC)	64 (0.888889 %)	53 (0.344156 %)	86 (0.530864 %)	41 (0.585714 %)	503 (0.864261 %)	47 (0.87037 %)	427 (0.799625 %)	483 (0.829897 %)
Dual_incision_reaction_in_GG-NER (PWC)	69 (0.958333 %)	119 (0.772727 %)	134 (0.82716 %)	52 (0.742857 %)	520 (0.893471 %)	48 (0.888889 %)	468 (0.876404 %)	534 (0.917526 %)
Repair_synthesis_of_patch_~27-30_bases_long_by_DNA_polymerase (PWC)	72 (1 %)	121 (0.785714 %)	145 (0.895062 %)	62 (0.885714 %)	513 (0.881443 %)	47 (0.87037 %)	507 (0.949438 %)	535 (0.919244 %)
snRNP_Assembly (PWC)	72 (1 %)	123 (0.798701 %)	133 (0.820988 %)	53 (0.757143 %)	490 (0.841924 %)	52 (0.962963 %)	503 (0.941948 %)	571 (0.9811 %)
Downstream_TCR_signaling (PWC)	1 (0.0138889 %)	9 (0.0584416 %)	2 (0.0123457 %)	3 (0.0428571 %)	52 (0.0893471 %)	4 (0.0740741 %)	22 (0.0411985 %)	171 (0.293814 %)
Glucagon-type_ligand_receptors (PWC)	0 (0 %)	0 (0 %)	0 (0 %)	0 (0 %)	0 (0 %)	0 (0 %)	0 (0 %)	0 (0 %)
Citric_acid_cycle_(TCA_cycle) (PWC)	35 (0.486111 %)	73 (0.474026 %)	21 (0.12963 %)	4 (0.0571429 %)	120 (0.206186 %)	36 (0.666667 %)	356 (0.666667 %)	141 (0.242268 %)
Cytochrome_P450_-_arranged_by_substrate_type (PWC)	3 (0.0416667 %)	9 (0.0584416 %)	0 (0 %)	1 (0.0142857 %)	104 (0.178694 %)	18 (0.333333 %)	110 (0.205993 %)	239 (0.410653 %)
Xenobiotics (PWC)	0 (0 %)	3 (0.0194805 %)	0 (0 %)	0 (0 %)	15 (0.0257732 %)	0 (0 %)	82 (0.153558 %)	36 (0.0618557 %)
Endogenous_sterols (PWC)	1 (0.0138889 %)	8 (0.0519481 %)	1 (0.00617284 %)	0 (0 %)	63 (0.108247 %)	11 (0.203704 %)	40 (0.0749064 %)	76 (0.130584 %)
Sterols_are_12-hydroxylated_by_CYP8B1 (PWC)	0 (0 %)	30 (0.194805 %)	0 (0 %)	0 (0 %)	137 (0.235395 %)	11 (0.203704 %)	85 (0.159176 %)	46 (0.0790378 %)
Vitamins (PWC)	0 (0 %)	2 (0.012987 %)	10 (0.0617284 %)	7 (0.1 %)	50 (0.0859107 %)	5 (0.0925926 %)	14 (0.0262172 %)	41 (0.0704467 %)
Processing_of_DNA_double-strand_break_ends (PWC)	67 (0.930556 %)	108 (0.701299 %)	88 (0.54321 %)	41 (0.585714 %)	400 (0.687285 %)	43 (0.796296 %)	448 (0.838951 %)	470 (0.80756 %)
Hormone_ligand-binding_receptors (PWC)	0 (0 %)	2 (0.012987 %)	0 (0 %)	0 (0 %)	4 (0.00687285 %)	0 (0 %)	0 (0 %)	0 (0 %)
Propionyl-CoA_catabolism (PWC)	32 (0.444444 %)	68 (0.441558 %)	17 (0.104938 %)	2 (0.0285714 %)	134 (0.230241 %)	40 (0.740741 %)	356 (0.666667 %)	158 (0.271478 %)
IRS_activation (PWC)	3 (0.0416667 %)	12 (0.0779221 %)	2 (0.0123457 %)	1 (0.0142857 %)	31 (0.0532646 %)	1 (0.0185185 %)	5 (0.0093633 %)	18 (0.0309278 %)
Reversible_phosphorolysis_of_pyrimidine_nucleosides (PWC)	52 (0.722222 %)	50 (0.324675 %)	28 (0.17284 %)	18 (0.257143 %)	516 (0.886598 %)	46 (0.851852 %)	400 (0.749064 %)	410 (0.704467 %)
Reversible_phosphorolysis_of_pyrimidine_nucleosides_by_uridine_phosphorylase_1 (PWC)	43 (0.597222 %)	46 (0.298701 %)	15 (0.0925926 %)	10 (0.142857 %)	495 (0.850515 %)	46 (0.851852 %)	365 (0.683521 %)	389 (0.668385 %)
Galactose_catabolism (PWC)	59 (0.819444 %)	59 (0.383117 %)	6 (0.037037 %)	1 (0.0142857 %)	451 (0.774914 %)	42 (0.777778 %)	466 (0.872659 %)	555 (0.953608 %)
PI3K/AKT_signalling (PWC)	0 (0 %)	8 (0.0519481 %)	2 (0.0123457 %)	0 (0 %)	71 (0.121993 %)	6 (0.111111 %)	7 (0.0131086 %)	36 (0.0618557 %)
Negative_regulation_of_the_PI3K/AKT_network (PWC)	1 (0.0138889 %)	8 (0.0519481 %)	3 (0.0185185 %)	1 (0.0142857 %)	70 (0.120275 %)	5 (0.0925926 %)	7 (0.0131086 %)	49 (0.0841924 %)
Amine-derived_hormones (PWC)	0 (0 %)	0 (0 %)	0 (0 %)	1 (0.0142857 %)	15 (0.0257732 %)	0 (0 %)	4 (0.00749064 %)	4 (0.00687285 %)
Lectin_pathway_of_complement_activation (PWC)	11 (0.152778 %)	81 (0.525974 %)	92 (0.567901 %)	37 (0.528571 %)	196 (0.33677 %)	24 (0.444444 %)	327 (0.61236 %)	66 (0.113402 %)
Regulation_of_APC/C_activators_between_G1/S_and_early_anaphase (PWC)	71 (0.986111 %)	66 (0.428571 %)	100 (0.617284 %)	46 (0.657143 %)	501 (0.860825 %)	51 (0.944444 %)	443 (0.829588 %)	526 (0.90378 %)
SCF-beta-TrCP_mediated_degradation_of_Emi1 (PWC)	65 (0.902778 %)	42 (0.272727 %)	69 (0.425926 %)	32 (0.457143 %)	422 (0.725086 %)	46 (0.851852 %)	394 (0.737828 %)	420 (0.721649 %)
Transmembrane_transport_of_small_molecules (PWC)	29 (0.402778 %)	22 (0.142857 %)	13 (0.0802469 %)	3 (0.0428571 %)	247 (0.424399 %)	10 (0.185185 %)	205 (0.383895 %)	263 (0.45189 %)
Amino_acid_transport_across_the_plasma_membrane (PWC)	43 (0.597222 %)	18 (0.116883 %)	15 (0.0925926 %)	3 (0.0428571 %)	267 (0.458763 %)	9 (0.166667 %)	207 (0.38764 %)	144 (0.247423 %)
Conversion_of_Fatty_Acyl-CoA_to_Phosphatidic_Acid (PWC)	0 (0 %)	11 (0.0714286 %)	0 (0 %)	0 (0 %)	79 (0.135739 %)	1 (0.0185185 %)	7 (0.0131086 %)	1 (0.00171821 %)
Synthesis_of_lysophosphatidic_acid_from_glycerol-3-phosphate (PWC)	0 (0 %)	10 (0.0649351 %)	0 (0 %)	0 (0 %)	79 (0.135739 %)	1 (0.0185185 %)	6 (0.011236 %)	1 (0.00171821 %)
Formation_of_Cytosolic_Glycerol-3-phosphate (PWC)	1 (0.0138889 %)	8 (0.0519481 %)	0 (0 %)	0 (0 %)	84 (0.14433 %)	1 (0.0185185 %)	6 (0.011236 %)	1 (0.00171821 %)
Interactions_of_Rev_with_host_cellular_proteins (PWC)	72 (1 %)	137 (0.88961 %)	146 (0.901235 %)	64 (0.914286 %)	545 (0.936426 %)	49 (0.907407 %)	505 (0.945693 %)	577 (0.991409 %)
Nuclear_import_of_Rev_protein (PWC)	72 (1 %)	140 (0.909091 %)	146 (0.901235 %)	64 (0.914286 %)	542 (0.931271 %)	49 (0.907407 %)	500 (0.93633 %)	575 (0.987973 %)
Rev-mediated_nuclear_export_of_HIV-1_RNA (PWC)	72 (1 %)	139 (0.902597 %)	145 (0.895062 %)	66 (0.942857 %)	536 (0.920962 %)	49 (0.907407 %)	502 (0.940075 %)	577 (0.991409 %)
RNA_Pol_II_CTD_phosphorylation_and_interaction_with_CE (PWC)	52 (0.722222 %)	22 (0.142857 %)	39 (0.240741 %)	6 (0.0857143 %)	153 (0.262887 %)	22 (0.407407 %)	303 (0.567416 %)	109 (0.187285 %)
Toll_Like_Receptor_3_(TLR3)_Cascade (PWC)	1 (0.0138889 %)	1 (0.00649351 %)	0 (0 %)	0 (0 %)	1 (0.00171821 %)	0 (0 %)	1 (0.00187266 %)	4 (0.00687285 %)
TRAF6_Mediated_Induction_of_the_antiviral_cytokine_IFN-alpha/beta_cascade (PWC)	1 (0.0138889 %)	1 (0.00649351 %)	0 (0 %)	0 (0 %)	1 (0.00171821 %)	0 (0 %)	0 (0 %)	3 (0.00515464 %)
Response_to_elevated_platelet_cytosolic_Ca++ (PWC)	0 (0 %)	8 (0.0519481 %)	31 (0.191358 %)	13 (0.185714 %)	181 (0.310997 %)	16 (0.296296 %)	22 (0.0411985 %)	29 (0.0498282 %)
Platelet_degranulation (PWC)	0 (0 %)	10 (0.0649351 %)	48 (0.296296 %)	26 (0.371429 %)	224 (0.38488 %)	29 (0.537037 %)	35 (0.0655431 %)	38 (0.0652921 %)
Exocytosis_of_Alpha_granule (PWC)	1 (0.0138889 %)	18 (0.116883 %)	53 (0.32716 %)	28 (0.4 %)	257 (0.441581 %)	26 (0.481481 %)	60 (0.11236 %)	47 (0.080756 %)
Vamp2_associated_Clathrin_derived_vesicle_budding (PWC)	0 (0 %)	12 (0.0779221 %)	1 (0.00617284 %)	1 (0.0142857 %)	64 (0.109966 %)	0 (0 %)	0 (0 %)	19 (0.032646 %)
Late_Phase_of_HIV_Life_Cycle (PWC)	72 (1 %)	125 (0.811688 %)	147 (0.907407 %)	61 (0.871429 %)	542 (0.931271 %)	49 (0.907407 %)	513 (0.960674 %)	575 (0.987973 %)
Transcription_of_the_HIV_genome (PWC)	71 (0.986111 %)	63 (0.409091 %)	103 (0.635802 %)	34 (0.485714 %)	327 (0.561856 %)	39 (0.722222 %)	432 (0.808989 %)	475 (0.816151 %)
HIV-1_Transcription_Pre-Initiation (PWC)	66 (0.916667 %)	38 (0.246753 %)	73 (0.450617 %)	21 (0.3 %)	284 (0.487973 %)	33 (0.611111 %)	411 (0.769663 %)	318 (0.546392 %)
HIV-1_Transcription_Initiation (PWC)	65 (0.902778 %)	38 (0.246753 %)	74 (0.45679 %)	23 (0.328571 %)	283 (0.486254 %)	35 (0.648148 %)	415 (0.777154 %)	313 (0.537801 %)
RNA_Polymerase_II_HIV-1_Promoter_Escape (PWC)	67 (0.930556 %)	42 (0.272727 %)	69 (0.425926 %)	26 (0.371429 %)	291 (0.5 %)	34 (0.62963 %)	407 (0.762172 %)	318 (0.546392 %)
HIV-1_Transcription_Elongation (PWC)	66 (0.916667 %)	44 (0.285714 %)	69 (0.425926 %)	19 (0.271429 %)	208 (0.357388 %)	27 (0.5 %)	349 (0.653558 %)	325 (0.558419 %)
Formation_of_the_HIV-1_Early_Elongation_Complex (PWC)	68 (0.944444 %)	43 (0.279221 %)	72 (0.444444 %)	18 (0.257143 %)	196 (0.33677 %)	25 (0.462963 %)	346 (0.64794 %)	344 (0.591065 %)
Tat-mediated_elongation_of_the_HIV-1_transcript (PWC)	67 (0.930556 %)	42 (0.272727 %)	63 (0.388889 %)	24 (0.342857 %)	197 (0.338488 %)	27 (0.5 %)	332 (0.621723 %)	322 (0.553265 %)
Formation_of_HIV-1_elongation_complex_containing_HIV-1_Tat (PWC)	66 (0.916667 %)	37 (0.24026 %)	67 (0.41358 %)	21 (0.3 %)	193 (0.331615 %)	25 (0.462963 %)	341 (0.638577 %)	319 (0.54811 %)
Abortive_elongation_of_HIV-1_transcript_in_the_absence_of_Tat (PWC)	58 (0.805556 %)	25 (0.162338 %)	42 (0.259259 %)	13 (0.185714 %)	103 (0.176976 %)	16 (0.296296 %)	251 (0.470037 %)	181 (0.310997 %)
Regulation_of_Insulin_Secretion (PWC)	33 (0.458333 %)	93 (0.603896 %)	15 (0.0925926 %)	4 (0.0571429 %)	393 (0.675258 %)	45 (0.833333 %)	454 (0.850187 %)	404 (0.694158 %)
Glucose_Regulation_of_Insulin_Secretion (PWC)	31 (0.430556 %)	93 (0.603896 %)	19 (0.117284 %)	4 (0.0571429 %)	370 (0.635739 %)	44 (0.814815 %)	462 (0.865169 %)	432 (0.742268 %)
Oxidative_decarboxylation_of_pyruvate_to_acetyl_CoA_by_pyruvate_dehydrogenase (PWC)	36 (0.5 %)	73 (0.474026 %)	24 (0.148148 %)	4 (0.0571429 %)	138 (0.237113 %)	39 (0.722222 %)	373 (0.698502 %)	152 (0.261168 %)
Formation_of_ATP_by_chemiosmotic_coupling (PWC)	1 (0.0138889 %)	21 (0.136364 %)	2 (0.0123457 %)	0 (0 %)	11 (0.0189003 %)	6 (0.111111 %)	47 (0.088015 %)	3 (0.00515464 %)
Electron_Transport_Chain (PWC)	36 (0.5 %)	69 (0.448052 %)	23 (0.141975 %)	6 (0.0857143 %)	123 (0.21134 %)	38 (0.703704 %)	358 (0.670412 %)	144 (0.247423 %)
Regulation_of_Insulin_Secretion_by_Acetylcholine (PWC)	0 (0 %)	2 (0.012987 %)	1 (0.00617284 %)	0 (0 %)	33 (0.056701 %)	0 (0 %)	3 (0.00561798 %)	1 (0.00171821 %)
Regulation_of_Insulin_Secretion_by_Glucagon-like_Peptide-1 (PWC)	0 (0 %)	2 (0.012987 %)	0 (0 %)	0 (0 %)	0 (0 %)	0 (0 %)	0 (0 %)	0 (0 %)
APC/C:Cdc20_mediated_degradation_of_mitotic_proteins (PWC)	67 (0.930556 %)	54 (0.350649 %)	86 (0.530864 %)	35 (0.5 %)	470 (0.80756 %)	49 (0.907407 %)	428 (0.801498 %)	482 (0.828179 %)
APC/C:Cdc20_mediated_degradation_of_Cyclin_B (PWC)	65 (0.902778 %)	43 (0.279221 %)	73 (0.450617 %)	28 (0.4 %)	429 (0.737113 %)	45 (0.833333 %)	407 (0.762172 %)	437 (0.750859 %)
APC/C:Cdc20_mediated_degradation_of_Securin (PWC)	65 (0.902778 %)	42 (0.272727 %)	74 (0.45679 %)	31 (0.442857 %)	447 (0.768041 %)	49 (0.907407 %)	408 (0.764045 %)	449 (0.771478 %)
ARMS-mediated_activation (PWC)	10 (0.138889 %)	2 (0.012987 %)	3 (0.0185185 %)	2 (0.0285714 %)	32 (0.0549828 %)	1 (0.0185185 %)	2 (0.00374532 %)	20 (0.0343643 %)
Phosphorylation_of_the_APC/C (PWC)	29 (0.402778 %)	29 (0.188312 %)	16 (0.0987654 %)	2 (0.0285714 %)	185 (0.317869 %)	32 (0.592593 %)	358 (0.670412 %)	177 (0.304124 %)
Homologous_Recombination_Repair (PWC)	60 (0.833333 %)	130 (0.844156 %)	97 (0.598765 %)	40 (0.571429 %)	450 (0.773196 %)	45 (0.833333 %)	434 (0.812734 %)	511 (0.878007 %)
Homologous_recombination_repair_of_replication-independent_double-strand_breaks (PWC)	63 (0.875 %)	126 (0.818182 %)	98 (0.604938 %)	42 (0.6 %)	441 (0.757732 %)	42 (0.777778 %)	431 (0.807116 %)	512 (0.879725 %)
ATM_mediated_response_to_DNA_double-strand_break (PWC)	64 (0.888889 %)	127 (0.824675 %)	103 (0.635802 %)	47 (0.671429 %)	450 (0.773196 %)	43 (0.796296 %)	429 (0.803371 %)	512 (0.879725 %)
Intrinsic_Pathway (PWC)	18 (0.25 %)	111 (0.720779 %)	131 (0.808642 %)	52 (0.742857 %)	559 (0.960481 %)	51 (0.944444 %)	493 (0.923221 %)	428 (0.735395 %)
Common_Pathway (PWC)	39 (0.541667 %)	123 (0.798701 %)	154 (0.950617 %)	67 (0.957143 %)	570 (0.979381 %)	51 (0.944444 %)	522 (0.977528 %)	507 (0.871134 %)
SHC-mediated_signalling (PWC)	23 (0.319444 %)	8 (0.0519481 %)	6 (0.037037 %)	2 (0.0285714 %)	70 (0.120275 %)	1 (0.0185185 %)	12 (0.0224719 %)	50 (0.0859107 %)
Signalling_to_RAS (PWC)	30 (0.416667 %)	11 (0.0714286 %)	10 (0.0617284 %)	5 (0.0714286 %)	89 (0.152921 %)	1 (0.0185185 %)	16 (0.0299625 %)	73 (0.12543 %)
Purine_metabolism (PWC)	38 (0.527778 %)	40 (0.25974 %)	5 (0.0308642 %)	3 (0.0428571 %)	313 (0.537801 %)	41 (0.759259 %)	421 (0.78839 %)	470 (0.80756 %)
Purine_biosynthesis (PWC)	12 (0.166667 %)	13 (0.0844156 %)	1 (0.00617284 %)	0 (0 %)	130 (0.223368 %)	20 (0.37037 %)	250 (0.468165 %)	136 (0.233677 %)
ATP_formation (PWC)	13 (0.180556 %)	16 (0.103896 %)	1 (0.00617284 %)	0 (0 %)	129 (0.221649 %)	23 (0.425926 %)	247 (0.462547 %)	134 (0.230241 %)
Conversion_of_cytosolic_inosine_5'-monophosphate,_L-aspartate,_and_GTP_to_adenylosuccinate,_guanosine_5'-diphosphate,_and_orthophosphate (PWC)	10 (0.138889 %)	16 (0.103896 %)	0 (0 %)	0 (0 %)	132 (0.226804 %)	21 (0.388889 %)	252 (0.47191 %)	136 (0.233677 %)
Purine_catabolism (PWC)	59 (0.819444 %)	25 (0.162338 %)	1 (0.00617284 %)	0 (0 %)	383 (0.658076 %)	31 (0.574074 %)	353 (0.661049 %)	533 (0.915808 %)
Xanthine_formation (PWC)	49 (0.680556 %)	22 (0.142857 %)	3 (0.0185185 %)	0 (0 %)	380 (0.652921 %)	27 (0.5 %)	360 (0.674157 %)	535 (0.919244 %)
Inosine_formation (PWC)	53 (0.736111 %)	20 (0.12987 %)	0 (0 %)	2 (0.0285714 %)	375 (0.64433 %)	25 (0.462963 %)	356 (0.666667 %)	537 (0.92268 %)
Purine_salvage_reactions (PWC)	26 (0.361111 %)	20 (0.12987 %)	1 (0.00617284 %)	1 (0.0142857 %)	178 (0.305842 %)	26 (0.481481 %)	310 (0.580524 %)	249 (0.427835 %)
Deoxyribonucleotide_salvage (PWC)	5 (0.0694444 %)	1 (0.00649351 %)	0 (0 %)	0 (0 %)	9 (0.0154639 %)	0 (0 %)	80 (0.149813 %)	47 (0.080756 %)
Ribonucleotide_salvage (PWC)	21 (0.291667 %)	17 (0.11039 %)	1 (0.00617284 %)	0 (0 %)	174 (0.298969 %)	26 (0.481481 %)	307 (0.574906 %)	263 (0.45189 %)
Glycogen-glycogenin_reacts_with_n_orthophosphates,_yielding_n_glucose_1-phosphates_and_limit_dextrin-glycogenin (PWC)	59 (0.819444 %)	45 (0.292208 %)	11 (0.0679012 %)	2 (0.0285714 %)	422 (0.725086 %)	44 (0.814815 %)	454 (0.850187 %)	504 (0.865979 %)
Transport_of_Ribonucleoproteins_into_the_Host_Nucleus (PWC)	72 (1 %)	128 (0.831169 %)	132 (0.814815 %)	55 (0.785714 %)	508 (0.872852 %)	49 (0.907407 %)	468 (0.876404 %)	567 (0.974227 %)
Creation_of_C4_and_C2_activators (PWC)	1 (0.0138889 %)	15 (0.0974026 %)	5 (0.0308642 %)	3 (0.0428571 %)	19 (0.032646 %)	5 (0.0925926 %)	41 (0.076779 %)	3 (0.00515464 %)
Classical_antibody-mediated_complement_activation (PWC)	0 (0 %)	0 (0 %)	0 (0 %)	0 (0 %)	4 (0.00687285 %)	3 (0.0555556 %)	0 (0 %)	3 (0.00515464 %)
Metabolism_of_folate_and_pterines (PWC)	11 (0.152778 %)	47 (0.305195 %)	33 (0.203704 %)	6 (0.0857143 %)	307 (0.527491 %)	17 (0.314815 %)	201 (0.376404 %)	413 (0.709622 %)
Regulation_of_DNA_replication (PWC)	72 (1 %)	73 (0.474026 %)	110 (0.679012 %)	44 (0.628571 %)	520 (0.893471 %)	52 (0.962963 %)	482 (0.902622 %)	527 (0.905498 %)
Removal_of_licensing_factors_from_origins (PWC)	70 (0.972222 %)	68 (0.441558 %)	100 (0.617284 %)	47 (0.671429 %)	517 (0.888316 %)	52 (0.962963 %)	472 (0.883895 %)	529 (0.908935 %)
Association_of_licensing_factors_with_the_pre-replicative_complex (PWC)	66 (0.916667 %)	51 (0.331169 %)	78 (0.481481 %)	28 (0.4 %)	464 (0.797251 %)	50 (0.925926 %)	439 (0.822097 %)	468 (0.804124 %)
Influenza_Life_Cycle (PWC)	63 (0.875 %)	85 (0.551948 %)	67 (0.41358 %)	13 (0.185714 %)	208 (0.357388 %)	43 (0.796296 %)	481 (0.900749 %)	541 (0.929553 %)
Influenza_Viral_RNA_Transcription_and_Replication (PWC)	54 (0.75 %)	69 (0.448052 %)	49 (0.302469 %)	6 (0.0857143 %)	146 (0.250859 %)	33 (0.611111 %)	450 (0.842697 %)	506 (0.869416 %)
Viral_Messenger_RNA_Synthesis (PWC)	72 (1 %)	88 (0.571429 %)	121 (0.746914 %)	52 (0.742857 %)	388 (0.666667 %)	30 (0.555556 %)	491 (0.919476 %)	530 (0.910653 %)
Viral_mRNA_Translation (PWC)	29 (0.402778 %)	48 (0.311688 %)	19 (0.117284 %)	3 (0.0428571 %)	83 (0.142612 %)	20 (0.37037 %)	346 (0.64794 %)	433 (0.743986 %)
Export_of_Viral_Ribonucleoproteins_from_Nucleus (PWC)	72 (1 %)	129 (0.837662 %)	141 (0.87037 %)	63 (0.9 %)	485 (0.833333 %)	51 (0.944444 %)	469 (0.878277 %)	568 (0.975945 %)
NEP/NS2_Interacts_with_the_Cellular_Export_Machinery (PWC)	72 (1 %)	132 (0.857143 %)	132 (0.814815 %)	51 (0.728571 %)	494 (0.848797 %)	49 (0.907407 %)	488 (0.913858 %)	567 (0.974227 %)
NADPH_regeneration (PWC)	0 (0 %)	7 (0.0454545 %)	0 (0 %)	0 (0 %)	33 (0.056701 %)	2 (0.037037 %)	19 (0.0355805 %)	0 (0 %)
RNA_Polymerase_III_Transcription_Initiation_From_Type_2_Promoter (PWC)	61 (0.847222 %)	38 (0.246753 %)	95 (0.58642 %)	32 (0.457143 %)	233 (0.400344 %)	14 (0.259259 %)	220 (0.411985 %)	169 (0.290378 %)
Pentose_phosphate_pathway_(hexose_monophosphate_shunt) (PWC)	34 (0.472222 %)	86 (0.558442 %)	18 (0.111111 %)	3 (0.0428571 %)	331 (0.568729 %)	43 (0.796296 %)	450 (0.842697 %)	411 (0.706186 %)
HIV_Life_Cycle (PWC)	72 (1 %)	129 (0.837662 %)	152 (0.938272 %)	65 (0.928571 %)	559 (0.960481 %)	51 (0.944444 %)	517 (0.968165 %)	576 (0.989691 %)
3'_-UTR-mediated_translational_regulation (PWC)	36 (0.5 %)	58 (0.376623 %)	25 (0.154321 %)	4 (0.0571429 %)	107 (0.183849 %)	27 (0.5 %)	388 (0.726592 %)	477 (0.819588 %)
SOS-mediated_signalling (PWC)	21 (0.291667 %)	9 (0.0584416 %)	6 (0.037037 %)	4 (0.0571429 %)	70 (0.120275 %)	3 (0.0555556 %)	9 (0.0168539 %)	51 (0.0876289 %)
Complement_cascade (PWC)	2 (0.0277778 %)	9 (0.0584416 %)	2 (0.0123457 %)	3 (0.0428571 %)	25 (0.0429553 %)	6 (0.111111 %)	29 (0.0543071 %)	37 (0.0635739 %)
Activation_of_C3_and_C5 (PWC)	4 (0.0555556 %)	34 (0.220779 %)	23 (0.141975 %)	14 (0.2 %)	50 (0.0859107 %)	14 (0.259259 %)	103 (0.192884 %)	39 (0.0670103 %)
Initial_triggering_of_complement (PWC)	3 (0.0416667 %)	12 (0.0779221 %)	2 (0.0123457 %)	1 (0.0142857 %)	28 (0.04811 %)	8 (0.148148 %)	27 (0.0505618 %)	44 (0.0756014 %)
Alternative_complement_activation (PWC)	8 (0.111111 %)	21 (0.136364 %)	8 (0.0493827 %)	5 (0.0714286 %)	41 (0.0704467 %)	25 (0.462963 %)	57 (0.106742 %)	135 (0.231959 %)
Metabolism_of_lipids_and_lipoproteins (PWC)	11 (0.152778 %)	86 (0.558442 %)	9 (0.0555556 %)	1 (0.0142857 %)	330 (0.56701 %)	39 (0.722222 %)	333 (0.623596 %)	175 (0.300687 %)
Mitochondrial_Fatty_Acid_Beta-Oxidation (PWC)	27 (0.375 %)	79 (0.512987 %)	22 (0.135802 %)	5 (0.0714286 %)	157 (0.269759 %)	39 (0.722222 %)	353 (0.661049 %)	167 (0.286942 %)
mitochondrial_fatty_acid_beta-oxidation_of_unsaturated_fatty_acids (PWC)	28 (0.388889 %)	70 (0.454545 %)	21 (0.12963 %)	3 (0.0428571 %)	151 (0.25945 %)	39 (0.722222 %)	355 (0.664794 %)	164 (0.281787 %)
Lipoprotein_metabolism (PWC)	56 (0.777778 %)	152 (0.987013 %)	161 (0.993827 %)	70 (1 %)	581 (0.998282 %)	54 (1 %)	526 (0.985019 %)	453 (0.778351 %)
HDL-mediated_lipid_transport (PWC)	56 (0.777778 %)	151 (0.980519 %)	161 (0.993827 %)	70 (1 %)	574 (0.986254 %)	54 (1 %)	525 (0.983146 %)	479 (0.823024 %)
Chylomicron-mediated_lipid_transport (PWC)	64 (0.888889 %)	153 (0.993506 %)	161 (0.993827 %)	70 (1 %)	581 (0.998282 %)	54 (1 %)	533 (0.998127 %)	560 (0.962199 %)
Triacylglyceride_Biosynthesis (PWC)	0 (0 %)	22 (0.142857 %)	0 (0 %)	0 (0 %)	104 (0.178694 %)	2 (0.037037 %)	6 (0.011236 %)	2 (0.00343643 %)
Fatty_Acyl-CoA_Biosynthesis (PWC)	0 (0 %)	22 (0.142857 %)	0 (0 %)	0 (0 %)	113 (0.194158 %)	2 (0.037037 %)	7 (0.0131086 %)	1 (0.00171821 %)
Import_of_palmitoyl-CoA_into_the_mitochondrial_matrix (PWC)	14 (0.194444 %)	58 (0.376623 %)	16 (0.0987654 %)	2 (0.0285714 %)	83 (0.142612 %)	25 (0.462963 %)	304 (0.569288 %)	88 (0.151203 %)
Peroxisomal_lipid_metabolism (PWC)	0 (0 %)	5 (0.0324675 %)	0 (0 %)	0 (0 %)	58 (0.0996564 %)	1 (0.0185185 %)	8 (0.0149813 %)	1 (0.00171821 %)
Alpha-oxidation_of_phytanate (PWC)	0 (0 %)	3 (0.0194805 %)	0 (0 %)	0 (0 %)	41 (0.0704467 %)	1 (0.0185185 %)	15 (0.0280899 %)	0 (0 %)
Transport_of_gamma-carboxylated_protein_precursors_from_the_endoplasmic_reticulum_to_the_Golgi_apparatus (PWC)	9 (0.125 %)	83 (0.538961 %)	66 (0.407407 %)	29 (0.414286 %)	115 (0.197595 %)	25 (0.462963 %)	105 (0.196629 %)	244 (0.419244 %)
Cell_surface_interactions_at_the_vascular_wall (PWC)	0 (0 %)	5 (0.0324675 %)	7 (0.0432099 %)	4 (0.0571429 %)	116 (0.199313 %)	5 (0.0925926 %)	10 (0.0187266 %)	73 (0.12543 %)
Tie2_Signaling (PWC)	0 (0 %)	0 (0 %)	0 (0 %)	0 (0 %)	0 (0 %)	0 (0 %)	0 (0 %)	0 (0 %)
De_novo_synthesis_of_UMP (PWC)	41 (0.569444 %)	35 (0.227273 %)	9 (0.0555556 %)	7 (0.1 %)	473 (0.812715 %)	43 (0.796296 %)	369 (0.691011 %)	406 (0.697595 %)
Vamp8_associated_clathrin_derived_vesicle_budding (PWC)	1 (0.0138889 %)	6 (0.038961 %)	3 (0.0185185 %)	2 (0.0285714 %)	55 (0.0945017 %)	0 (0 %)	0 (0 %)	18 (0.0309278 %)
Synthesis_of_GPI-anchored_proteins (PWC)	8 (0.111111 %)	10 (0.0649351 %)	5 (0.0308642 %)	2 (0.0285714 %)	117 (0.201031 %)	22 (0.407407 %)	67 (0.125468 %)	145 (0.249141 %)
Synthesis_of_glycosylphosphatidylinositol_(GPI) (PWC)	5 (0.0694444 %)	8 (0.0519481 %)	1 (0.00617284 %)	1 (0.0142857 %)	127 (0.218213 %)	21 (0.388889 %)	60 (0.11236 %)	133 (0.228522 %)
Synthesis_of_dolichol-phosphate_mannose (PWC)	6 (0.0833333 %)	7 (0.0454545 %)	1 (0.00617284 %)	1 (0.0142857 %)	72 (0.123711 %)	17 (0.314815 %)	44 (0.082397 %)	62 (0.106529 %)
Oxidative_decarboxylation_of_alpha-keto-beta-methylvalerate_to_alpha-methylbutyryl-CoA_by_branched-chain_alpha-ketoacid_dehydrogenase (PWC)	35 (0.486111 %)	78 (0.506494 %)	17 (0.104938 %)	3 (0.0428571 %)	150 (0.257732 %)	42 (0.777778 %)	346 (0.64794 %)	168 (0.28866 %)
(1,6)-alpha-glucose_residues_are_removed,_as_D-glucose,_from_limit_dextrin_by_debranching_enzyme (PWC)	59 (0.819444 %)	47 (0.305195 %)	9 (0.0555556 %)	2 (0.0285714 %)	412 (0.707904 %)	45 (0.833333 %)	453 (0.848315 %)	513 (0.881443 %)
Grb2_events_in_EGFR_signaling (PWC)	6 (0.0833333 %)	7 (0.0454545 %)	9 (0.0555556 %)	10 (0.142857 %)	137 (0.235395 %)	13 (0.240741 %)	12 (0.0224719 %)	16 (0.0274914 %)
Base-Excision_Repair,_AP_Site_Formation (PWC)	58 (0.805556 %)	38 (0.246753 %)	23 (0.141975 %)	7 (0.1 %)	200 (0.343643 %)	2 (0.037037 %)	128 (0.2397 %)	491 (0.843643 %)
Removal_of_DNA_patch_containing_abasic_residue (PWC)	58 (0.805556 %)	42 (0.272727 %)	23 (0.141975 %)	5 (0.0714286 %)	191 (0.328179 %)	3 (0.0555556 %)	136 (0.254682 %)	486 (0.835052 %)
Resolution_of_AP_sites_via_the_single-nucleotide_replacement_pathway (PWC)	55 (0.763889 %)	40 (0.25974 %)	24 (0.148148 %)	5 (0.0714286 %)	182 (0.312715 %)	3 (0.0555556 %)	134 (0.250936 %)	485 (0.833333 %)
Base-free_sugar-phosphate_removal_via_the_single-nucleotide_replacement_pathway (PWC)	56 (0.777778 %)	41 (0.266234 %)	24 (0.148148 %)	6 (0.0857143 %)	166 (0.285223 %)	1 (0.0185185 %)	132 (0.247191 %)	480 (0.824742 %)
Resolution_of_AP_sites_via_the_multiple-nucleotide_patch_replacement_pathway (PWC)	57 (0.791667 %)	41 (0.266234 %)	24 (0.148148 %)	7 (0.1 %)	186 (0.319588 %)	3 (0.0555556 %)	124 (0.23221 %)	487 (0.83677 %)
Vpu_mediated_degradation_of_CD4 (PWC)	61 (0.847222 %)	26 (0.168831 %)	52 (0.320988 %)	18 (0.257143 %)	367 (0.630584 %)	42 (0.777778 %)	342 (0.640449 %)	352 (0.604811 %)
Cell_Cycle,_Mitotic (PWC)	72 (1 %)	154 (1 %)	162 (1 %)	70 (1 %)	582 (1 %)	53 (0.981481 %)	532 (0.996255 %)	579 (0.994845 %)
APC/C-mediated_degradation_of_cell_cycle_proteins (PWC)	69 (0.958333 %)	66 (0.428571 %)	98 (0.604938 %)	46 (0.657143 %)	506 (0.869416 %)	50 (0.925926 %)	447 (0.837079 %)	523 (0.898625 %)
Conversion_from_APC/C:Cdc20_to_APC/C:Cdh1_in_late_anaphase (PWC)	64 (0.888889 %)	35 (0.227273 %)	61 (0.376543 %)	24 (0.342857 %)	411 (0.706186 %)	44 (0.814815 %)	386 (0.722846 %)	414 (0.71134 %)
Activation_of_APC/C_and_APC/C:Cdc20_mediated_degradation_of_mitotic_proteins (PWC)	69 (0.958333 %)	60 (0.38961 %)	97 (0.598765 %)	40 (0.571429 %)	497 (0.853952 %)	52 (0.962963 %)	442 (0.827715 %)	499 (0.857388 %)
APC/C:Cdh1_mediated_degradation_of_Cdc20_and_other_APC/C:Cdh1_targeted_proteins_in_late_mitosis/early_G1 (PWC)	64 (0.888889 %)	34 (0.220779 %)	55 (0.339506 %)	22 (0.314286 %)	405 (0.695876 %)	43 (0.796296 %)	386 (0.722846 %)	392 (0.67354 %)
Autodegradation_of_Cdh1_by_Cdh1:APC/C (PWC)	64 (0.888889 %)	29 (0.188312 %)	57 (0.351852 %)	19 (0.271429 %)	409 (0.702749 %)	43 (0.796296 %)	378 (0.707865 %)	396 (0.680412 %)
Gluconeogenesis (PWC)	35 (0.486111 %)	83 (0.538961 %)	23 (0.141975 %)	4 (0.0571429 %)	308 (0.52921 %)	45 (0.833333 %)	466 (0.872659 %)	388 (0.666667 %)
Peptide_ligand-binding_receptors (PWC)	0 (0 %)	3 (0.0194805 %)	0 (0 %)	1 (0.0142857 %)	7 (0.0120275 %)	3 (0.0555556 %)	21 (0.0393258 %)	2 (0.00343643 %)
Vasopressin-like_receptors (PWC)	0 (0 %)	1 (0.00649351 %)	0 (0 %)	0 (0 %)	0 (0 %)	0 (0 %)	0 (0 %)	0 (0 %)
Chemokine_receptors_bind_chemokines (PWC)	0 (0 %)	0 (0 %)	0 (0 %)	0 (0 %)	0 (0 %)	0 (0 %)	0 (0 %)	0 (0 %)
Tryptophan_catabolism (PWC)	0 (0 %)	8 (0.0519481 %)	0 (0 %)	0 (0 %)	8 (0.0137457 %)	1 (0.0185185 %)	20 (0.0374532 %)	13 (0.0223368 %)
trans-Golgi_Network_Vesicle_Budding (PWC)	0 (0 %)	7 (0.0454545 %)	0 (0 %)	1 (0.0142857 %)	55 (0.0945017 %)	1 (0.0185185 %)	0 (0 %)	20 (0.0343643 %)
Vamp7_associated_clathrin_derived_vesicle_budding (PWC)	0 (0 %)	7 (0.0454545 %)	1 (0.00617284 %)	2 (0.0285714 %)	59 (0.101375 %)	0 (0 %)	0 (0 %)	14 (0.024055 %)
RNA_Polymerase_III_Transcription_Initiation (PWC)	54 (0.75 %)	30 (0.194805 %)	91 (0.561728 %)	34 (0.485714 %)	252 (0.43299 %)	21 (0.388889 %)	235 (0.440075 %)	217 (0.372852 %)
RNA_Polymerase_III_Transcription_Initiation_From_Type_3_Promoter (PWC)	23 (0.319444 %)	10 (0.0649351 %)	70 (0.432099 %)	23 (0.328571 %)	159 (0.273196 %)	17 (0.314815 %)	168 (0.314607 %)	60 (0.103093 %)
RNA_Polymerase_III_Chain_Elongation (PWC)	8 (0.111111 %)	9 (0.0584416 %)	23 (0.141975 %)	1 (0.0142857 %)	16 (0.0274914 %)	2 (0.037037 %)	10 (0.0187266 %)	1 (0.00171821 %)
RNA_Polymerase_III_Transcription_Termination (PWC)	8 (0.111111 %)	7 (0.0454545 %)	22 (0.135802 %)	2 (0.0285714 %)	10 (0.0171821 %)	2 (0.037037 %)	9 (0.0168539 %)	3 (0.00515464 %)
COPI_Mediated_Transport (PWC)	5 (0.0694444 %)	2 (0.012987 %)	5 (0.0308642 %)	9 (0.128571 %)	21 (0.0360825 %)	0 (0 %)	6 (0.011236 %)	216 (0.371134 %)
IRS-related_events (PWC)	23 (0.319444 %)	28 (0.181818 %)	7 (0.0432099 %)	7 (0.1 %)	139 (0.238832 %)	12 (0.222222 %)	38 (0.071161 %)	181 (0.310997 %)
IRS-mediated_signalling (PWC)	38 (0.527778 %)	34 (0.220779 %)	14 (0.0864198 %)	13 (0.185714 %)	192 (0.329897 %)	13 (0.240741 %)	96 (0.179775 %)	245 (0.420962 %)
NFG_and_proNGF_binds_to_p75NTR (PWC)	0 (0 %)	0 (0 %)	0 (0 %)	0 (0 %)	0 (0 %)	0 (0 %)	0 (0 %)	1 (0.00171821 %)
Reversible_phosphorylation_of_nucleoside_diphosphates (PWC)	17 (0.236111 %)	32 (0.207792 %)	12 (0.0740741 %)	5 (0.0714286 %)	256 (0.439863 %)	8 (0.148148 %)	54 (0.101124 %)	79 (0.135739 %)
Death_Receptor_Signalling (PWC)	48 (0.666667 %)	4 (0.025974 %)	10 (0.0617284 %)	1 (0.0142857 %)	238 (0.408935 %)	23 (0.425926 %)	239 (0.447566 %)	476 (0.817869 %)
TNF_signaling (PWC)	63 (0.875 %)	9 (0.0584416 %)	14 (0.0864198 %)	2 (0.0285714 %)	312 (0.536082 %)	26 (0.481481 %)	268 (0.501873 %)	507 (0.871134 %)
eNOS_activation_and_regulation (PWC)	0 (0 %)	1 (0.00649351 %)	0 (0 %)	0 (0 %)	9 (0.0154639 %)	0 (0 %)	1 (0.00187266 %)	0 (0 %)
Neurotransmitter_uptake_and_Metabolism_In_Glial_Cells (PWC)	0 (0 %)	5 (0.0324675 %)	2 (0.0123457 %)	0 (0 %)	6 (0.0103093 %)	0 (0 %)	1 (0.00187266 %)	2 (0.00343643 %)
Astrocytic_Glutamate-Glutamine_Uptake_And_Metabolism (PWC)	0 (0 %)	0 (0 %)	0 (0 %)	0 (0 %)	3 (0.00515464 %)	0 (0 %)	0 (0 %)	0 (0 %)
Glutamate_Neurotransmitter_Release_Cycle (PWC)	0 (0 %)	10 (0.0649351 %)	0 (0 %)	0 (0 %)	12 (0.0206186 %)	1 (0.0185185 %)	7 (0.0131086 %)	7 (0.0120275 %)
G-protein_mediated_events (PWC)	0 (0 %)	1 (0.00649351 %)	0 (0 %)	0 (0 %)	23 (0.0395189 %)	0 (0 %)	2 (0.00374532 %)	0 (0 %)
Further_platelet_releasate (PWC)	6 (0.0833333 %)	19 (0.123377 %)	4 (0.0246914 %)	4 (0.0571429 %)	83 (0.142612 %)	7 (0.12963 %)	12 (0.0224719 %)	13 (0.0223368 %)
HIV-1_elongation_arrest_and_recovery (PWC)	59 (0.819444 %)	27 (0.175325 %)	49 (0.302469 %)	15 (0.214286 %)	100 (0.171821 %)	14 (0.259259 %)	225 (0.421348 %)	131 (0.225086 %)
Nucleotide_Excision_Repair (PWC)	69 (0.958333 %)	98 (0.636364 %)	136 (0.839506 %)	59 (0.842857 %)	486 (0.835052 %)	50 (0.925926 %)	471 (0.882022 %)	511 (0.878007 %)
Global_Genomic_NER_(GG-NER) (PWC)	71 (0.986111 %)	123 (0.798701 %)	138 (0.851852 %)	54 (0.771429 %)	524 (0.900344 %)	47 (0.87037 %)	462 (0.865169 %)	538 (0.924399 %)
Gap-filling_DNA_repair_synthesis_and_ligation_in_GG-NER (PWC)	72 (1 %)	119 (0.772727 %)	143 (0.882716 %)	60 (0.857143 %)	508 (0.872852 %)	49 (0.907407 %)	504 (0.94382 %)	538 (0.924399 %)
Formation_of_incision_complex_in_GG-NER (PWC)	69 (0.958333 %)	119 (0.772727 %)	137 (0.845679 %)	55 (0.785714 %)	509 (0.87457 %)	50 (0.925926 %)	467 (0.874532 %)	521 (0.895189 %)
DNA_Damage_Recognition_in_GG-NER (PWC)	69 (0.958333 %)	122 (0.792208 %)	136 (0.839506 %)	55 (0.785714 %)	526 (0.90378 %)	50 (0.925926 %)	466 (0.872659 %)	525 (0.902062 %)
Cell_death_signalling_via_NRAGE,_NRIF_and_NADE (PWC)	0 (0 %)	0 (0 %)	0 (0 %)	0 (0 %)	0 (0 %)	0 (0 %)	0 (0 %)	0 (0 %)
Activation_and_oligomerization_of_BAK_protein (PWC)	68 (0.944444 %)	15 (0.0974026 %)	20 (0.123457 %)	5 (0.0714286 %)	345 (0.592784 %)	33 (0.611111 %)	330 (0.617978 %)	524 (0.900344 %)
Toll_Receptor_Cascades (PWC)	0 (0 %)	0 (0 %)	0 (0 %)	0 (0 %)	2 (0.00343643 %)	1 (0.0185185 %)	0 (0 %)	0 (0 %)
Toll_Like_Receptor_9_(TLR9)_Cascade (PWC)	0 (0 %)	0 (0 %)	0 (0 %)	0 (0 %)	0 (0 %)	0 (0 %)	0 (0 %)	0 (0 %)
Toll_Like_Receptor_4_(TLR4)_Cascade (PWC)	0 (0 %)	0 (0 %)	0 (0 %)	0 (0 %)	1 (0.00171821 %)	0 (0 %)	0 (0 %)	0 (0 %)
Activated_TLR4_signalling (PWC)	0 (0 %)	0 (0 %)	0 (0 %)	0 (0 %)	0 (0 %)	1 (0.0185185 %)	0 (0 %)	0 (0 %)
Toll_Like_Receptor_2_Cascade (PWC)	0 (0 %)	0 (0 %)	0 (0 %)	0 (0 %)	0 (0 %)	0 (0 %)	0 (0 %)	0 (0 %)
Toll_Like_Receptor_TLR6:TLR2_Cascade (PWC)	0 (0 %)	0 (0 %)	0 (0 %)	0 (0 %)	0 (0 %)	0 (0 %)	0 (0 %)	0 (0 %)
Activation_of_Pro-Caspase_8 (PWC)	59 (0.819444 %)	8 (0.0519481 %)	14 (0.0864198 %)	1 (0.0142857 %)	308 (0.52921 %)	25 (0.462963 %)	268 (0.501873 %)	501 (0.860825 %)
Lysine_catabolism (PWC)	34 (0.472222 %)	75 (0.487013 %)	14 (0.0864198 %)	3 (0.0428571 %)	287 (0.493127 %)	41 (0.759259 %)	467 (0.874532 %)	345 (0.592784 %)
Signalling_by_NGF (PWC)	3 (0.0416667 %)	11 (0.0714286 %)	12 (0.0740741 %)	5 (0.0714286 %)	78 (0.134021 %)	0 (0 %)	1 (0.00187266 %)	13 (0.0223368 %)
TRKA_signalling_from_the_plasma_membrane (PWC)	12 (0.166667 %)	31 (0.201299 %)	23 (0.141975 %)	15 (0.214286 %)	271 (0.465636 %)	7 (0.12963 %)	27 (0.0505618 %)	69 (0.118557 %)
Signalling_to_ERKs (PWC)	18 (0.25 %)	7 (0.0454545 %)	9 (0.0555556 %)	2 (0.0285714 %)	52 (0.0893471 %)	0 (0 %)	4 (0.00749064 %)	43 (0.0738832 %)
Signalling_to_p38_via_RIT_and_RIN (PWC)	18 (0.25 %)	4 (0.025974 %)	5 (0.0308642 %)	5 (0.0714286 %)	42 (0.0721649 %)	3 (0.0555556 %)	10 (0.0187266 %)	57 (0.0979381 %)
Prolonged_ERK_activation_events (PWC)	4 (0.0555556 %)	2 (0.012987 %)	4 (0.0246914 %)	1 (0.0142857 %)	29 (0.0498282 %)	1 (0.0185185 %)	1 (0.00187266 %)	23 (0.0395189 %)
Frs2-mediated_activation (PWC)	6 (0.0833333 %)	4 (0.025974 %)	3 (0.0185185 %)	4 (0.0571429 %)	29 (0.0498282 %)	0 (0 %)	2 (0.00374532 %)	23 (0.0395189 %)
PLC-gamma1_signalling (PWC)	0 (0 %)	2 (0.012987 %)	0 (0 %)	0 (0 %)	16 (0.0274914 %)	0 (0 %)	2 (0.00374532 %)	1 (0.00171821 %)
p75_NTR_receptor-mediated_signalling (PWC)	0 (0 %)	0 (0 %)	0 (0 %)	0 (0 %)	0 (0 %)	0 (0 %)	0 (0 %)	0 (0 %)
p75NTR_signals_via_NF-kB (PWC)	0 (0 %)	0 (0 %)	0 (0 %)	0 (0 %)	0 (0 %)	0 (0 %)	0 (0 %)	0 (0 %)
p75NTR_recruits_signalling_complexes (PWC)	0 (0 %)	0 (0 %)	0 (0 %)	0 (0 %)	0 (0 %)	0 (0 %)	0 (0 %)	0 (0 %)
NGF_processing (PWC)	4 (0.0555556 %)	13 (0.0844156 %)	4 (0.0246914 %)	1 (0.0142857 %)	100 (0.171821 %)	2 (0.037037 %)	10 (0.0187266 %)	15 (0.0257732 %)
Activation_of_TRKA_receptors (PWC)	4 (0.0555556 %)	6 (0.038961 %)	6 (0.037037 %)	1 (0.0142857 %)	74 (0.127148 %)	0 (0 %)	3 (0.00561798 %)	4 (0.00687285 %)
TRKA_activation_by_NGF (PWC)	4 (0.0555556 %)	7 (0.0454545 %)	3 (0.0185185 %)	2 (0.0285714 %)	75 (0.128866 %)	0 (0 %)	4 (0.00749064 %)	9 (0.0154639 %)
Phosphorylation_of_nucleosides_to_form_nucleoside_5'-monophosphates (PWC)	60 (0.833333 %)	38 (0.246753 %)	39 (0.240741 %)	18 (0.257143 %)	524 (0.900344 %)	44 (0.814815 %)	403 (0.754682 %)	374 (0.642612 %)
Phosphorylation_of_cytosolic_nucleosides_by_uridine-cytidine_kinase_1 (PWC)	48 (0.666667 %)	50 (0.324675 %)	19 (0.117284 %)	13 (0.185714 %)	524 (0.900344 %)	38 (0.703704 %)	343 (0.642322 %)	355 (0.609966 %)
Glucose_metabolism (PWC)	44 (0.611111 %)	116 (0.753247 %)	34 (0.209877 %)	16 (0.228571 %)	460 (0.790378 %)	49 (0.907407 %)	496 (0.928839 %)	527 (0.905498 %)
Pyruvate_metabolism (PWC)	41 (0.569444 %)	89 (0.577922 %)	22 (0.135802 %)	6 (0.0857143 %)	325 (0.558419 %)	44 (0.814815 %)	475 (0.889513 %)	411 (0.706186 %)
Glucose_uptake (PWC)	46 (0.638889 %)	112 (0.727273 %)	32 (0.197531 %)	10 (0.142857 %)	452 (0.776632 %)	49 (0.907407 %)	494 (0.925094 %)	531 (0.912371 %)
Glucose_is_carried_across_the_plasma_membrane_by_a_glucose_transport_protein_(GLUT) (PWC)	36 (0.5 %)	89 (0.577922 %)	20 (0.123457 %)	4 (0.0571429 %)	362 (0.621993 %)	44 (0.814815 %)	467 (0.874532 %)	444 (0.762887 %)
Glucose_+_ATP_=>_glucose-6-phosphate_+_ADP (PWC)	35 (0.486111 %)	86 (0.558442 %)	16 (0.0987654 %)	5 (0.0714286 %)	344 (0.591065 %)	44 (0.814815 %)	451 (0.844569 %)	413 (0.709622 %)
Negative_Regulation_of_Glucokinase_by_Glucokinase_Regulatory_Protein (PWC)	72 (1 %)	138 (0.896104 %)	147 (0.907407 %)	57 (0.814286 %)	533 (0.915808 %)	49 (0.907407 %)	492 (0.921348 %)	575 (0.987973 %)
Glycogen_breakdown_(glycogenolysis) (PWC)	46 (0.638889 %)	60 (0.38961 %)	8 (0.0493827 %)	2 (0.0285714 %)	411 (0.706186 %)	43 (0.796296 %)	450 (0.842697 %)	491 (0.843643 %)
Debranching_enzyme_transfers_3-glucose_blocks_from_branches_in_limit_dextrin (PWC)	60 (0.833333 %)	49 (0.318182 %)	9 (0.0555556 %)	2 (0.0285714 %)	415 (0.713058 %)	42 (0.777778 %)	461 (0.863296 %)	519 (0.891753 %)
Poly{(1,4)-alpha-glucosyl}_glycogenin_reacts_with_n_orthophosphates_to_form_glycogenin_and_n_D-glucose_1-phosphates (PWC)	59 (0.819444 %)	51 (0.331169 %)	9 (0.0555556 %)	2 (0.0285714 %)	433 (0.743986 %)	44 (0.814815 %)	456 (0.853933 %)	527 (0.905498 %)
Down-stream_signal_transduction (PWC)	8 (0.111111 %)	12 (0.0779221 %)	1 (0.00617284 %)	1 (0.0142857 %)	74 (0.127148 %)	2 (0.037037 %)	6 (0.011236 %)	72 (0.123711 %)
Vif-mediated_degradation_of_APOBEC3G (PWC)	57 (0.791667 %)	25 (0.162338 %)	56 (0.345679 %)	19 (0.271429 %)	375 (0.64433 %)	44 (0.814815 %)	368 (0.689139 %)	342 (0.587629 %)
Reversible_phosphorylation_of_nucleoside_monophosphates (PWC)	11 (0.152778 %)	44 (0.285714 %)	7 (0.0432099 %)	3 (0.0428571 %)	172 (0.295533 %)	28 (0.518519 %)	216 (0.404494 %)	37 (0.0635739 %)
Reversible_phosphorylation_of_cytosolic_nucleoside_monophosphates_by_UMP-CMP_kinase (PWC)	53 (0.736111 %)	37 (0.24026 %)	13 (0.0802469 %)	6 (0.0857143 %)	525 (0.902062 %)	32 (0.592593 %)	336 (0.629213 %)	395 (0.678694 %)
Regulation_of_gene_expression_in_early_pancreatic_precursor_cells (PWC)	1 (0.0138889 %)	0 (0 %)	0 (0 %)	1 (0.0142857 %)	1 (0.00171821 %)	1 (0.0185185 %)	1 (0.00187266 %)	0 (0 %)
Vpr-mediated_induction_of_apoptosis_by_mitochondrial_outer_membrane_permeabilization (PWC)	68 (0.944444 %)	19 (0.123377 %)	26 (0.160494 %)	6 (0.0857143 %)	359 (0.616838 %)	35 (0.648148 %)	324 (0.606742 %)	534 (0.917526 %)
Axon_guidance (PWC)	9 (0.125 %)	21 (0.136364 %)	35 (0.216049 %)	15 (0.214286 %)	32 (0.0549828 %)	4 (0.0740741 %)	21 (0.0393258 %)	0 (0 %)
NCAM_signaling_for_neurite_out-growth (PWC)	11 (0.152778 %)	18 (0.116883 %)	37 (0.228395 %)	13 (0.185714 %)	35 (0.0601375 %)	3 (0.0555556 %)	16 (0.0299625 %)	1 (0.00171821 %)
Isoleucine_catabolism (PWC)	34 (0.472222 %)	77 (0.5 %)	22 (0.135802 %)	3 (0.0428571 %)	148 (0.254296 %)	41 (0.759259 %)	342 (0.640449 %)	171 (0.293814 %)
Post-translational_protein_modification (PWC)	10 (0.138889 %)	20 (0.12987 %)	21 (0.12963 %)	2 (0.0285714 %)	165 (0.283505 %)	31 (0.574074 %)	74 (0.138577 %)	280 (0.4811 %)
Gamma-carboxylation,_transport,_and_amino-terminal_cleavage_of_proteins (PWC)	4 (0.0555556 %)	61 (0.396104 %)	55 (0.339506 %)	34 (0.485714 %)	63 (0.108247 %)	25 (0.462963 %)	45 (0.0842697 %)	153 (0.262887 %)
Removal_of_aminoterminal_propeptides_from_gamma-carboxylated_proteins (PWC)	11 (0.152778 %)	86 (0.558442 %)	74 (0.45679 %)	28 (0.4 %)	119 (0.204467 %)	30 (0.555556 %)	92 (0.172285 %)	227 (0.390034 %)
Gamma-carboxylation_of_protein_precursors (PWC)	3 (0.0416667 %)	57 (0.37013 %)	47 (0.290123 %)	33 (0.471429 %)	54 (0.0927835 %)	22 (0.407407 %)	55 (0.102996 %)	153 (0.262887 %)
Metabolism_of_non-coding_RNA (PWC)	72 (1 %)	126 (0.818182 %)	132 (0.814815 %)	47 (0.671429 %)	482 (0.828179 %)	52 (0.962963 %)	501 (0.938202 %)	572 (0.982818 %)
Platelet_Adhesion_to_exposed_collagen (PWC)	0 (0 %)	0 (0 %)	0 (0 %)	0 (0 %)	0 (0 %)	0 (0 %)	0 (0 %)	0 (0 %)
ChREBP_activates_metabolic_gene_expression (PWC)	33 (0.458333 %)	87 (0.564935 %)	15 (0.0925926 %)	4 (0.0571429 %)	331 (0.568729 %)	44 (0.814815 %)	452 (0.846442 %)	408 (0.701031 %)
Dopamine_Neurotransmitter_Release_Cycle (PWC)	0 (0 %)	1 (0.00649351 %)	0 (0 %)	0 (0 %)	54 (0.0927835 %)	0 (0 %)	14 (0.0262172 %)	2 (0.00343643 %)
Synthesis_of_Dopamine (PWC)	0 (0 %)	1 (0.00649351 %)	1 (0.00617284 %)	0 (0 %)	56 (0.0962199 %)	0 (0 %)	18 (0.0337079 %)	3 (0.00515464 %)
RNA_Polymerase_II_Transcription_Termination (PWC)	64 (0.888889 %)	101 (0.655844 %)	66 (0.407407 %)	5 (0.0714286 %)	234 (0.402062 %)	45 (0.833333 %)	487 (0.911985 %)	563 (0.967354 %)
RNA_Polymerase_III_Transcription (PWC)	48 (0.666667 %)	27 (0.175325 %)	81 (0.5 %)	25 (0.357143 %)	141 (0.242268 %)	4 (0.0740741 %)	101 (0.189139 %)	55 (0.0945017 %)
Host_Interactions_of_HIV_factors (PWC)	71 (0.986111 %)	60 (0.38961 %)	91 (0.561728 %)	37 (0.528571 %)	516 (0.886598 %)	46 (0.851852 %)	416 (0.779026 %)	566 (0.972509 %)
Interactions_of_Vpr_with_host_cellular_proteins (PWC)	72 (1 %)	68 (0.441558 %)	79 (0.487654 %)	36 (0.514286 %)	503 (0.864261 %)	47 (0.87037 %)	452 (0.846442 %)	575 (0.987973 %)
Vpr-mediated_nuclear_import_of_PICs (PWC)	72 (1 %)	126 (0.818182 %)	129 (0.796296 %)	56 (0.8 %)	467 (0.802405 %)	49 (0.907407 %)	462 (0.865169 %)	559 (0.960481 %)
The_role_of_Nef_in_HIV-1_replication_and_disease_pathogenesis (PWC)	0 (0 %)	1 (0.00649351 %)	5 (0.0308642 %)	0 (0 %)	27 (0.0463918 %)	0 (0 %)	1 (0.00187266 %)	1 (0.00171821 %)
Nef-mediates_down_modulation_of_cell_surface_receptors_by_recruiting_them_to_clathrin_adapters (PWC)	0 (0 %)	1 (0.00649351 %)	0 (0 %)	0 (0 %)	31 (0.0532646 %)	0 (0 %)	1 (0.00187266 %)	2 (0.00343643 %)
Regulation_of_beta-cell_development (PWC)	35 (0.486111 %)	80 (0.519481 %)	10 (0.0617284 %)	1 (0.0142857 %)	362 (0.621993 %)	42 (0.777778 %)	431 (0.807116 %)	368 (0.632302 %)
SHC_activation (PWC)	2 (0.0277778 %)	9 (0.0584416 %)	0 (0 %)	1 (0.0142857 %)	31 (0.0532646 %)	0 (0 %)	6 (0.011236 %)	23 (0.0395189 %)
MicroRNA_biogenesis (PWC)	9 (0.125 %)	2 (0.012987 %)	8 (0.0493827 %)	4 (0.0571429 %)	18 (0.0309278 %)	2 (0.037037 %)	97 (0.181648 %)	5 (0.00859107 %)
Regulation_of_pyruvate_dehydrogenase_complex_(PDC) (PWC)	34 (0.472222 %)	74 (0.480519 %)	23 (0.141975 %)	5 (0.0714286 %)	140 (0.24055 %)	41 (0.759259 %)	368 (0.689139 %)	154 (0.264605 %)
Golgi_to_ER_Retrograde_Transport (PWC)	5 (0.0694444 %)	1 (0.00649351 %)	8 (0.0493827 %)	8 (0.114286 %)	22 (0.0378007 %)	0 (0 %)	6 (0.011236 %)	220 (0.378007 %)
DNA_Replication_Pre-Initiation (PWC)	72 (1 %)	135 (0.876623 %)	149 (0.919753 %)	67 (0.957143 %)	573 (0.984536 %)	53 (0.981481 %)	527 (0.986891 %)	578 (0.993127 %)
EGFR_downregulation (PWC)	0 (0 %)	12 (0.0779221 %)	2 (0.0123457 %)	3 (0.0428571 %)	54 (0.0927835 %)	0 (0 %)	4 (0.00749064 %)	0 (0 %)
Processing_of_Capped_Intron-Containing_Pre-mRNA (PWC)	70 (0.972222 %)	126 (0.818182 %)	93 (0.574074 %)	21 (0.3 %)	339 (0.582474 %)	53 (0.981481 %)	512 (0.958801 %)	572 (0.982818 %)
Pyruvate_metabolism_and_TCA_cycle (PWC)	38 (0.527778 %)	88 (0.571429 %)	24 (0.148148 %)	4 (0.0571429 %)	329 (0.565292 %)	44 (0.814815 %)	466 (0.872659 %)	412 (0.707904 %)
Metablism_of_nucleotides (PWC)	51 (0.708333 %)	85 (0.551948 %)	20 (0.123457 %)	9 (0.128571 %)	503 (0.864261 %)	46 (0.851852 %)	486 (0.910112 %)	538 (0.924399 %)
Pyrimidine_metabolism (PWC)	54 (0.75 %)	58 (0.376623 %)	22 (0.135802 %)	10 (0.142857 %)	542 (0.931271 %)	46 (0.851852 %)	462 (0.865169 %)	468 (0.804124 %)
Pyrimidine_salvage_reactions (PWC)	45 (0.625 %)	49 (0.318182 %)	16 (0.0987654 %)	11 (0.157143 %)	521 (0.895189 %)	49 (0.907407 %)	439 (0.822097 %)	423 (0.726804 %)
Pyrimidine_biosynthesis_(interconversion) (PWC)	56 (0.777778 %)	49 (0.318182 %)	20 (0.123457 %)	5 (0.0714286 %)	534 (0.917526 %)	43 (0.796296 %)	414 (0.775281 %)	406 (0.697595 %)
Pyrimidine_catabolism (PWC)	0 (0 %)	4 (0.025974 %)	2 (0.0123457 %)	0 (0 %)	18 (0.0309278 %)	12 (0.222222 %)	23 (0.0430712 %)	54 (0.0927835 %)
Synaptic_Transmission (PWC)	0 (0 %)	0 (0 %)	0 (0 %)	0 (0 %)	5 (0.00859107 %)	0 (0 %)	3 (0.00561798 %)	2 (0.00343643 %)
Transmission_across_Chemical_Synapses (PWC)	0 (0 %)	1 (0.00649351 %)	0 (0 %)	0 (0 %)	7 (0.0120275 %)	0 (0 %)	6 (0.011236 %)	1 (0.00171821 %)
Neurotransmitter_Release_Cycle (PWC)	0 (0 %)	1 (0.00649351 %)	0 (0 %)	0 (0 %)	7 (0.0120275 %)	1 (0.0185185 %)	5 (0.0093633 %)	4 (0.00687285 %)
Insulin_effects_increased_synthesis_of_Xylulose-5-Phosphate (PWC)	34 (0.472222 %)	89 (0.577922 %)	17 (0.104938 %)	5 (0.0714286 %)	337 (0.579038 %)	44 (0.814815 %)	452 (0.846442 %)	401 (0.689003 %)
Insulin_receptor_recycling (PWC)	26 (0.361111 %)	25 (0.162338 %)	8 (0.0493827 %)	8 (0.114286 %)	151 (0.25945 %)	9 (0.166667 %)	42 (0.0786517 %)	176 (0.302405 %)
Insulin_receptor_signalling_cascade (PWC)	27 (0.375 %)	28 (0.181818 %)	8 (0.0493827 %)	6 (0.0857143 %)	142 (0.243986 %)	9 (0.166667 %)	33 (0.0617978 %)	167 (0.286942 %)
SHC-related_events (PWC)	5 (0.0694444 %)	7 (0.0454545 %)	0 (0 %)	2 (0.0285714 %)	26 (0.0446735 %)	1 (0.0185185 %)	1 (0.00187266 %)	25 (0.0429553 %)
Activation_of_BH3-only_proteins (PWC)	0 (0 %)	0 (0 %)	0 (0 %)	0 (0 %)	4 (0.00687285 %)	0 (0 %)	3 (0.00561798 %)	0 (0 %)
Double-Strand_Break_Repair (PWC)	69 (0.958333 %)	136 (0.883117 %)	111 (0.685185 %)	47 (0.671429 %)	506 (0.869416 %)	47 (0.87037 %)	444 (0.831461 %)	549 (0.943299 %)
Ornithine_and_proline_metabolism (PWC)	66 (0.916667 %)	43 (0.279221 %)	52 (0.320988 %)	19 (0.271429 %)	442 (0.75945 %)	46 (0.851852 %)	415 (0.777154 %)	457 (0.785223 %)
Ornithine_metabolism (PWC)	65 (0.902778 %)	44 (0.285714 %)	48 (0.296296 %)	13 (0.185714 %)	423 (0.726804 %)	46 (0.851852 %)	406 (0.7603 %)	480 (0.824742 %)
Regulation_of_ornithine_decarboxylase_(ODC) (PWC)	64 (0.888889 %)	39 (0.253247 %)	58 (0.358025 %)	24 (0.342857 %)	434 (0.745704 %)	45 (0.833333 %)	396 (0.741573 %)	434 (0.745704 %)
Regulation_of_activated_PAK-2p34_by_proteasome_mediated_degradation (PWC)	63 (0.875 %)	29 (0.188312 %)	72 (0.444444 %)	27 (0.385714 %)	417 (0.716495 %)	45 (0.833333 %)	386 (0.722846 %)	424 (0.728522 %)
Activation,_translocation_and_oligomerization_of_BAX (PWC)	67 (0.930556 %)	17 (0.11039 %)	18 (0.111111 %)	4 (0.0571429 %)	358 (0.61512 %)	36 (0.666667 %)	335 (0.627341 %)	522 (0.896907 %)
Generation_of_second_messenger_molecules (PWC)	5 (0.0694444 %)	32 (0.207792 %)	22 (0.135802 %)	16 (0.228571 %)	231 (0.396907 %)	24 (0.444444 %)	125 (0.234082 %)	370 (0.635739 %)
Metabolism_of_water-soluble_vitamins_and_cofactors (PWC)	2 (0.0277778 %)	35 (0.227273 %)	4 (0.0246914 %)	4 (0.0571429 %)	250 (0.429553 %)	9 (0.166667 %)	84 (0.157303 %)	533 (0.915808 %)
RNA_Polymerase_II_Transcription (PWC)	72 (1 %)	137 (0.88961 %)	113 (0.697531 %)	31 (0.442857 %)	397 (0.682131 %)	53 (0.981481 %)	519 (0.97191 %)	577 (0.991409 %)
RNA_Pol_II_CTD_phosphorylation_and_interaction_with_CE_-_11 (PWC)	72 (1 %)	135 (0.876623 %)	109 (0.67284 %)	26 (0.371429 %)	381 (0.654639 %)	54 (1 %)	520 (0.973783 %)	577 (0.991409 %)
Signaling_by_Wnt (PWC)	64 (0.888889 %)	37 (0.24026 %)	60 (0.37037 %)	25 (0.357143 %)	411 (0.706186 %)	41 (0.759259 %)	364 (0.681648 %)	410 (0.704467 %)
Degradation_of_beta-catenin_by_the_destruction_complex (PWC)	64 (0.888889 %)	36 (0.233766 %)	60 (0.37037 %)	27 (0.385714 %)	412 (0.707904 %)	43 (0.796296 %)	359 (0.672285 %)	402 (0.690722 %)
Beta-catenin_phosphorylation_cascade (PWC)	65 (0.902778 %)	32 (0.207792 %)	66 (0.407407 %)	24 (0.342857 %)	410 (0.704467 %)	44 (0.814815 %)	366 (0.685393 %)	410 (0.704467 %)
DNA_Repair (PWC)	72 (1 %)	138 (0.896104 %)	156 (0.962963 %)	62 (0.885714 %)	560 (0.962199 %)	50 (0.925926 %)	515 (0.964419 %)	576 (0.989691 %)
Base_Excision_Repair (PWC)	57 (0.791667 %)	35 (0.227273 %)	23 (0.141975 %)	9 (0.128571 %)	191 (0.328179 %)	2 (0.037037 %)	130 (0.243446 %)	493 (0.847079 %)
Resolution_of_Abasic_Sites_(AP_sites) (PWC)	59 (0.819444 %)	39 (0.253247 %)	25 (0.154321 %)	6 (0.0857143 %)	187 (0.321306 %)	1 (0.0185185 %)	134 (0.250936 %)	481 (0.82646 %)
Fanconi_Anemia_pathway (PWC)	72 (1 %)	103 (0.668831 %)	102 (0.62963 %)	39 (0.557143 %)	367 (0.630584 %)	40 (0.740741 %)	400 (0.749064 %)	479 (0.823024 %)
Phosphorylation_of_CD3_and_TCR_zeta_chains (PWC)	2 (0.0277778 %)	26 (0.168831 %)	19 (0.117284 %)	16 (0.228571 %)	266 (0.457045 %)	21 (0.388889 %)	126 (0.235955 %)	339 (0.582474 %)
Innate_Immunity_Signaling (PWC)	0 (0 %)	0 (0 %)	0 (0 %)	0 (0 %)	3 (0.00515464 %)	1 (0.0185185 %)	0 (0 %)	2 (0.00343643 %)
Regulatory_RNA_pathways (PWC)	9 (0.125 %)	1 (0.00649351 %)	11 (0.0679012 %)	3 (0.0428571 %)	14 (0.024055 %)	3 (0.0555556 %)	90 (0.168539 %)	2 (0.00343643 %)
Activated_AMPK_stimulates_fatty-acid_oxidation_in_muscle (PWC)	7 (0.0972222 %)	44 (0.285714 %)	10 (0.0617284 %)	2 (0.0285714 %)	80 (0.137457 %)	24 (0.444444 %)	257 (0.481273 %)	79 (0.135739 %)
Metabolism_of_polyamines (PWC)	5 (0.0694444 %)	3 (0.0194805 %)	1 (0.00617284 %)	0 (0 %)	58 (0.0996564 %)	1 (0.0185185 %)	96 (0.179775 %)	77 (0.132302 %)
Opioid_Signalling (PWC)	0 (0 %)	1 (0.00649351 %)	2 (0.0123457 %)	0 (0 %)	35 (0.0601375 %)	0 (0 %)	9 (0.0168539 %)	0 (0 %)
DARPP-32_events (PWC)	0 (0 %)	0 (0 %)	0 (0 %)	0 (0 %)	2 (0.00343643 %)	0 (0 %)	0 (0 %)	0 (0 %)
Cdc20:Phospho-APC/C_mediated_degradation_of_Cyclin_A (PWC)	66 (0.916667 %)	55 (0.357143 %)	87 (0.537037 %)	37 (0.528571 %)	480 (0.824742 %)	49 (0.907407 %)	431 (0.807116 %)	479 (0.823024 %)
Carnitine_synthesis (PWC)	0 (0 %)	4 (0.025974 %)	3 (0.0185185 %)	1 (0.0142857 %)	9 (0.0154639 %)	1 (0.0185185 %)	3 (0.00561798 %)	3 (0.00515464 %)
Regulation_of_Apoptosis (PWC)	63 (0.875 %)	31 (0.201299 %)	68 (0.419753 %)	25 (0.357143 %)	422 (0.725086 %)	44 (0.814815 %)	388 (0.726592 %)	426 (0.731959 %)
RNA_Polymerase_I_Chain_Elongation (PWC)	46 (0.638889 %)	21 (0.136364 %)	28 (0.17284 %)	9 (0.128571 %)	134 (0.230241 %)	26 (0.481481 %)	265 (0.496255 %)	423 (0.726804 %)
RNA_Polymerase_I_Transcription_Termination (PWC)	48 (0.666667 %)	32 (0.207792 %)	40 (0.246914 %)	11 (0.157143 %)	175 (0.300687 %)	28 (0.518519 %)	265 (0.496255 %)	453 (0.778351 %)
Class_B/2_(Secretin_family_receptors) (PWC)	0 (0 %)	0 (0 %)	0 (0 %)	0 (0 %)	1 (0.00171821 %)	0 (0 %)	0 (0 %)	0 (0 %)
Calcitonin-like_ligand_receptors (PWC)	0 (0 %)	0 (0 %)	0 (0 %)	0 (0 %)	1 (0.00171821 %)	0 (0 %)	0 (0 %)	0 (0 %)
Telomere_Maintenance (PWC)	72 (1 %)	141 (0.915584 %)	158 (0.975309 %)	66 (0.942857 %)	556 (0.955326 %)	50 (0.925926 %)	517 (0.968165 %)	551 (0.946735 %)
Leucine_catabolism (PWC)	1 (0.0138889 %)	15 (0.0974026 %)	2 (0.0123457 %)	0 (0 %)	13 (0.0223368 %)	3 (0.0555556 %)	7 (0.0131086 %)	7 (0.0120275 %)
Intrinsic_Pathway_for_Apoptosis (PWC)	64 (0.888889 %)	7 (0.0454545 %)	14 (0.0864198 %)	1 (0.0142857 %)	303 (0.520619 %)	26 (0.481481 %)	274 (0.513109 %)	490 (0.841924 %)
Activation,_myristolyation_of_BID_and_translocation_to_mitochondria (PWC)	63 (0.875 %)	11 (0.0714286 %)	13 (0.0802469 %)	3 (0.0428571 %)	301 (0.517182 %)	25 (0.462963 %)	285 (0.533708 %)	490 (0.841924 %)
Fructose_catabolism (PWC)	33 (0.458333 %)	92 (0.597403 %)	18 (0.111111 %)	3 (0.0428571 %)	352 (0.604811 %)	46 (0.851852 %)	455 (0.85206 %)	429 (0.737113 %)
P2Y_receptors (PWC)	0 (0 %)	0 (0 %)	0 (0 %)	0 (0 %)	0 (0 %)	0 (0 %)	0 (0 %)	0 (0 %)
Shc_events_in_EGFR_signaling (PWC)	7 (0.0972222 %)	5 (0.0324675 %)	9 (0.0555556 %)	7 (0.1 %)	134 (0.230241 %)	13 (0.240741 %)	14 (0.0262172 %)	20 (0.0343643 %)
Membrane_Trafficking (PWC)	4 (0.0555556 %)	21 (0.136364 %)	16 (0.0987654 %)	9 (0.128571 %)	100 (0.171821 %)	1 (0.0185185 %)	4 (0.00749064 %)	186 (0.319588 %)
Pausing_and_recovery_of_elongation (PWC)	68 (0.944444 %)	119 (0.772727 %)	83 (0.512346 %)	15 (0.214286 %)	278 (0.477663 %)	49 (0.907407 %)	497 (0.930712 %)	564 (0.969072 %)
Regulation_of_activated_PAK-2p34_by_proteasome_mediated_degradation_-_11 (PWC)	63 (0.875 %)	38 (0.246753 %)	65 (0.401235 %)	21 (0.3 %)	412 (0.707904 %)	45 (0.833333 %)	387 (0.724719 %)	408 (0.701031 %)
Metabolism_of_proteins (PWC)	53 (0.736111 %)	79 (0.512987 %)	60 (0.37037 %)	9 (0.128571 %)	185 (0.317869 %)	41 (0.759259 %)	448 (0.838951 %)	515 (0.88488 %)
Biological_oxidations (PWC)	1 (0.0138889 %)	7 (0.0454545 %)	0 (0 %)	0 (0 %)	248 (0.426117 %)	22 (0.407407 %)	187 (0.350187 %)	344 (0.591065 %)
Phase_1_-_Functionalization_of_compounds (PWC)	1 (0.0138889 %)	0 (0 %)	0 (0 %)	0 (0 %)	73 (0.12543 %)	10 (0.185185 %)	87 (0.162921 %)	148 (0.254296 %)
Phase_II_conjugation (PWC)	8 (0.111111 %)	14 (0.0909091 %)	3 (0.0185185 %)	0 (0 %)	390 (0.670103 %)	22 (0.407407 %)	136 (0.254682 %)	338 (0.580756 %)
Class_A/1_(Rhodopsin-like_receptors) (PWC)	0 (0 %)	0 (0 %)	0 (0 %)	0 (0 %)	5 (0.00859107 %)	1 (0.0185185 %)	0 (0 %)	0 (0 %)
Nucleotide-like_(purinergic)_receptors (PWC)	0 (0 %)	0 (0 %)	0 (0 %)	0 (0 %)	0 (0 %)	0 (0 %)	0 (0 %)	0 (0 %)
Integrin_cell_surface_interactions (PWC)	5 (0.0694444 %)	25 (0.162338 %)	64 (0.395062 %)	39 (0.557143 %)	101 (0.17354 %)	7 (0.12963 %)	45 (0.0842697 %)	118 (0.202749 %)
Integrin_alphaIIbbeta3_signaling (PWC)	3 (0.0416667 %)	18 (0.116883 %)	62 (0.382716 %)	28 (0.4 %)	20 (0.0343643 %)	4 (0.0740741 %)	20 (0.0374532 %)	0 (0 %)
Influenza_Infection (PWC)	63 (0.875 %)	88 (0.571429 %)	64 (0.395062 %)	13 (0.185714 %)	205 (0.352234 %)	42 (0.777778 %)	487 (0.911985 %)	542 (0.931271 %)
Prostanoid_hormones (PWC)	0 (0 %)	0 (0 %)	0 (0 %)	0 (0 %)	0 (0 %)	0 (0 %)	1 (0.00187266 %)	1 (0.00171821 %)
Aspartate,_asparagine,_glutamate,_and_glutamine_metabolism (PWC)	33 (0.458333 %)	75 (0.487013 %)	12 (0.0740741 %)	3 (0.0428571 %)	287 (0.493127 %)	43 (0.796296 %)	453 (0.848315 %)	354 (0.608247 %)
Translocation_of_ZAP-70_to_Immunological_synapse (PWC)	2 (0.0277778 %)	32 (0.207792 %)	27 (0.166667 %)	22 (0.314286 %)	222 (0.381443 %)	27 (0.5 %)	120 (0.224719 %)	377 (0.647766 %)
Hemostasis (PWC)	4 (0.0555556 %)	29 (0.188312 %)	52 (0.320988 %)	30 (0.428571 %)	495 (0.850515 %)	39 (0.722222 %)	133 (0.249064 %)	155 (0.266323 %)
Formation_of_Fibrin_Clot_(Clotting_Cascade) (PWC)	32 (0.444444 %)	116 (0.753247 %)	130 (0.802469 %)	56 (0.8 %)	564 (0.969072 %)	47 (0.87037 %)	507 (0.949438 %)	400 (0.687285 %)
Extrinsic_Pathway (PWC)	45 (0.625 %)	128 (0.831169 %)	157 (0.969136 %)	68 (0.971429 %)	568 (0.975945 %)	51 (0.944444 %)	520 (0.973783 %)	494 (0.848797 %)
Formation_of_Platelet_plug (PWC)	0 (0 %)	5 (0.0324675 %)	9 (0.0555556 %)	7 (0.1 %)	170 (0.292096 %)	15 (0.277778 %)	10 (0.0187266 %)	18 (0.0309278 %)
Platelet_Activation (PWC)	1 (0.0138889 %)	13 (0.0844156 %)	13 (0.0802469 %)	6 (0.0857143 %)	217 (0.372852 %)	17 (0.314815 %)	19 (0.0355805 %)	36 (0.0618557 %)
Platelet_Aggregation_(Plug_Formation) (PWC)	6 (0.0833333 %)	53 (0.344156 %)	105 (0.648148 %)	48 (0.685714 %)	89 (0.152921 %)	9 (0.166667 %)	88 (0.164794 %)	6 (0.0103093 %)
Signaling_by_PDGF (PWC)	17 (0.236111 %)	10 (0.0649351 %)	4 (0.0246914 %)	3 (0.0428571 %)	73 (0.12543 %)	2 (0.037037 %)	2 (0.00374532 %)	59 (0.101375 %)
Pausing_and_recovery_of_Tat-mediated_HIV-1_elongation (PWC)	57 (0.791667 %)	23 (0.149351 %)	51 (0.314815 %)	16 (0.228571 %)	104 (0.178694 %)	10 (0.185185 %)	208 (0.389513 %)	113 (0.194158 %)
Branched-chain_amino_acid_catabolism (PWC)	27 (0.375 %)	84 (0.545455 %)	19 (0.117284 %)	4 (0.0571429 %)	146 (0.250859 %)	41 (0.759259 %)	319 (0.597378 %)	151 (0.25945 %)
Alanine_metabolism (PWC)	37 (0.513889 %)	89 (0.577922 %)	18 (0.111111 %)	6 (0.0857143 %)	310 (0.532646 %)	45 (0.833333 %)	463 (0.867041 %)	407 (0.699313 %)
Caspase-8_is_formed_from_procaspase-8 (PWC)	60 (0.833333 %)	6 (0.038961 %)	12 (0.0740741 %)	1 (0.0142857 %)	304 (0.522337 %)	26 (0.481481 %)	270 (0.505618 %)	511 (0.878007 %)
RNA_Polymerase_I_Transcription (PWC)	38 (0.527778 %)	45 (0.292208 %)	31 (0.191358 %)	10 (0.142857 %)	224 (0.38488 %)	33 (0.611111 %)	242 (0.453184 %)	407 (0.699313 %)
Immunoregulatory_interactions_between_a_Lymphoid_and_a_non-Lymphoid_cell (PWC)	0 (0 %)	0 (0 %)	0 (0 %)	0 (0 %)	0 (0 %)	0 (0 %)	0 (0 %)	0 (0 %)
Signaling_in_Immune_system (PWC)	0 (0 %)	5 (0.0324675 %)	6 (0.037037 %)	3 (0.0428571 %)	89 (0.152921 %)	16 (0.296296 %)	15 (0.0280899 %)	77 (0.132302 %)
TCR_signaling (PWC)	4 (0.0555556 %)	31 (0.201299 %)	19 (0.117284 %)	19 (0.271429 %)	275 (0.472509 %)	27 (0.5 %)	137 (0.256554 %)	325 (0.558419 %)
Steroid_hormones (PWC)	0 (0 %)	0 (0 %)	5 (0.0308642 %)	2 (0.0285714 %)	3 (0.00515464 %)	0 (0 %)	4 (0.00749064 %)	7 (0.0120275 %)
Extrinsic_Pathway_for_Apoptosis (PWC)	49 (0.680556 %)	5 (0.0324675 %)	11 (0.0679012 %)	1 (0.0142857 %)	250 (0.429553 %)	26 (0.481481 %)	236 (0.441948 %)	480 (0.824742 %)
Pausing_and_recovery_of_HIV-1_elongation (PWC)	57 (0.791667 %)	25 (0.162338 %)	49 (0.302469 %)	18 (0.257143 %)	99 (0.170103 %)	8 (0.148148 %)	220 (0.411985 %)	137 (0.235395 %)
Integration_of_energy_metabolism (PWC)	24 (0.333333 %)	89 (0.577922 %)	12 (0.0740741 %)	2 (0.0285714 %)	374 (0.642612 %)	44 (0.814815 %)	442 (0.827715 %)	405 (0.695876 %)
PP2A-mediated_dephosphorylation_of_key_metabolic_factors (PWC)	35 (0.486111 %)	82 (0.532468 %)	19 (0.117284 %)	4 (0.0571429 %)	327 (0.561856 %)	45 (0.833333 %)	457 (0.855805 %)	400 (0.687285 %)
Signaling_by_Insulin_receptor (PWC)	27 (0.375 %)	29 (0.188312 %)	10 (0.0617284 %)	8 (0.114286 %)	156 (0.268041 %)	11 (0.203704 %)	42 (0.0786517 %)	161 (0.276632 %)
Diabetes_pathways (PWC)	36 (0.5 %)	88 (0.571429 %)	24 (0.148148 %)	4 (0.0571429 %)	420 (0.721649 %)	47 (0.87037 %)	428 (0.801498 %)	427 (0.733677 %)
Regulation_of_IGF_Activity_by_IGFBP (PWC)	1 (0.0138889 %)	26 (0.168831 %)	93 (0.574074 %)	43 (0.614286 %)	169 (0.290378 %)	13 (0.240741 %)	93 (0.174157 %)	135 (0.231959 %)
Signaling_by_GPCR (PWC)	0 (0 %)	0 (0 %)	0 (0 %)	0 (0 %)	5 (0.00859107 %)	0 (0 %)	0 (0 %)	0 (0 %)
Tat-mediated_HIV-1_elongation_arrest_and_recovery (PWC)	55 (0.763889 %)	23 (0.149351 %)	52 (0.320988 %)	17 (0.242857 %)	106 (0.182131 %)	9 (0.166667 %)	204 (0.382022 %)	113 (0.194158 %)
Phase_1_functionalization (PWC)	0 (0 %)	0 (0 %)	0 (0 %)	0 (0 %)	0 (0 %)	1 (0.0185185 %)	5 (0.0093633 %)	0 (0 %)
Signaling_by_EGFR (PWC)	7 (0.0972222 %)	27 (0.175325 %)	8 (0.0493827 %)	7 (0.1 %)	212 (0.364261 %)	3 (0.0555556 %)	11 (0.0205993 %)	6 (0.0103093 %)
EGFR_interacts_with_phospholipase_C-gamma (PWC)	0 (0 %)	5 (0.0324675 %)	0 (0 %)	0 (0 %)	85 (0.146048 %)	0 (0 %)	5 (0.0093633 %)	0 (0 %)
Elongation_arrest_and_recovery (PWC)	66 (0.916667 %)	117 (0.75974 %)	82 (0.506173 %)	15 (0.214286 %)	274 (0.47079 %)	50 (0.925926 %)	498 (0.932584 %)	566 (0.972509 %)
APC-Cdc20_mediated_degradation_of_Nek2A (PWC)	33 (0.458333 %)	49 (0.318182 %)	23 (0.141975 %)	5 (0.0714286 %)	169 (0.290378 %)	31 (0.574074 %)	371 (0.694757 %)	266 (0.457045 %)
Apoptosis (PWC)	46 (0.638889 %)	4 (0.025974 %)	7 (0.0432099 %)	1 (0.0142857 %)	235 (0.40378 %)	21 (0.388889 %)	221 (0.413858 %)	458 (0.786942 %)
Hormone_biosynthesis (PWC)	0 (0 %)	0 (0 %)	2 (0.0123457 %)	2 (0.0285714 %)	6 (0.0103093 %)	0 (0 %)	4 (0.00749064 %)	3 (0.00515464 %)
Metabolism_of_carbohydrates (PWC)	42 (0.583333 %)	115 (0.746753 %)	31 (0.191358 %)	13 (0.185714 %)	453 (0.778351 %)	48 (0.888889 %)	493 (0.923221 %)	525 (0.902062 %)
Metabolism_of_amino_acids (PWC)	36 (0.5 %)	93 (0.603896 %)	26 (0.160494 %)	6 (0.0857143 %)	469 (0.805842 %)	47 (0.87037 %)	489 (0.91573 %)	498 (0.85567 %)
Transcription (PWC)	72 (1 %)	142 (0.922078 %)	127 (0.783951 %)	43 (0.614286 %)	463 (0.795533 %)	54 (1 %)	526 (0.985019 %)	577 (0.991409 %)
Cell_Cycle_Checkpoints (PWC)	72 (1 %)	141 (0.915584 %)	156 (0.962963 %)	67 (0.957143 %)	575 (0.987973 %)	53 (0.981481 %)	528 (0.988764 %)	580 (0.996564 %)
DNA_Replication (PWC)	72 (1 %)	132 (0.857143 %)	151 (0.932099 %)	67 (0.957143 %)	578 (0.993127 %)	53 (0.981481 %)	521 (0.975655 %)	580 (0.996564 %)
HIV_Infection (PWC)	72 (1 %)	98 (0.636364 %)	134 (0.82716 %)	57 (0.814286 %)	554 (0.95189 %)	52 (0.962963 %)	495 (0.926966 %)	577 (0.991409 %)
Metabolism_of_nitric_oxide (PWC)	0 (0 %)	2 (0.012987 %)	0 (0 %)	0 (0 %)	8 (0.0137457 %)	0 (0 %)	1 (0.00187266 %)	1 (0.00171821 %)
Metabolism_of_vitamins_and_cofactors (PWC)	3 (0.0416667 %)	35 (0.227273 %)	3 (0.0185185 %)	4 (0.0571429 %)	262 (0.450172 %)	10 (0.185185 %)	84 (0.157303 %)	542 (0.931271 %)
Ceramide_signaling_pathway (PWC)	0 (0 %)	0 (0 %)	1 (0.00617284 %)	0 (0 %)	31 (0.0532646 %)	0 (0 %)	4 (0.00749064 %)	10 (0.0171821 %)
Visual_signal_transduction:_Cones (PWC)	2 (0.0277778 %)	0 (0 %)	2 (0.0123457 %)	1 (0.0142857 %)	5 (0.00859107 %)	1 (0.0185185 %)	5 (0.0093633 %)	0 (0 %)
RXR_and_RAR_hetrodimerization_with_other_nuclear_receptor (PWC)	0 (0 %)	9 (0.0584416 %)	15 (0.0925926 %)	4 (0.0571429 %)	94 (0.161512 %)	0 (0 %)	0 (0 %)	37 (0.0635739 %)
Aurora_B_signaling (PWC)	72 (1 %)	137 (0.88961 %)	125 (0.771605 %)	56 (0.8 %)	482 (0.828179 %)	47 (0.87037 %)	500 (0.93633 %)	540 (0.927835 %)
IL2_signaling_events_mediated_by_PI3K (PWC)	3 (0.0416667 %)	2 (0.012987 %)	0 (0 %)	0 (0 %)	14 (0.024055 %)	0 (0 %)	0 (0 %)	31 (0.0532646 %)
Syndecan-4-mediated_signaling_events (PWC)	8 (0.111111 %)	13 (0.0844156 %)	20 (0.123457 %)	25 (0.357143 %)	113 (0.194158 %)	2 (0.037037 %)	8 (0.0149813 %)	83 (0.142612 %)
Trk_receptor_signaling_mediated_by_the_MAPK_pathway (PWC)	0 (0 %)	0 (0 %)	4 (0.0246914 %)	4 (0.0571429 %)	0 (0 %)	0 (0 %)	0 (0 %)	3 (0.00515464 %)
Presenilin_action_in_Notch_and_Wnt_signaling (PWC)	3 (0.0416667 %)	1 (0.00649351 %)	1 (0.00617284 %)	0 (0 %)	6 (0.0103093 %)	0 (0 %)	0 (0 %)	7 (0.0120275 %)
IL1-mediated_signaling_events (PWC)	3 (0.0416667 %)	1 (0.00649351 %)	0 (0 %)	0 (0 %)	45 (0.0773196 %)	0 (0 %)	5 (0.0093633 %)	67 (0.11512 %)
Sumoylation_by_RanBP2_regulates_transcriptional_repression (PWC)	18 (0.25 %)	9 (0.0584416 %)	11 (0.0679012 %)	9 (0.128571 %)	56 (0.0962199 %)	0 (0 %)	97 (0.181648 %)	223 (0.383162 %)
Canonical_NF-kappaB_pathway (PWC)	1 (0.0138889 %)	0 (0 %)	0 (0 %)	0 (0 %)	0 (0 %)	0 (0 %)	0 (0 %)	15 (0.0257732 %)
Thromboxane_A2_receptor_signaling (PWC)	0 (0 %)	1 (0.00649351 %)	0 (0 %)	0 (0 %)	30 (0.0515464 %)	0 (0 %)	0 (0 %)	0 (0 %)
VEGFR1_specific_signals (PWC)	0 (0 %)	20 (0.12987 %)	19 (0.117284 %)	5 (0.0714286 %)	94 (0.161512 %)	2 (0.037037 %)	6 (0.011236 %)	7 (0.0120275 %)
Paxillin-independent_events_mediated_by_a4b1_and_a4b7 (PWC)	0 (0 %)	7 (0.0454545 %)	1 (0.00617284 %)	1 (0.0142857 %)	29 (0.0498282 %)	3 (0.0555556 %)	2 (0.00374532 %)	4 (0.00687285 %)
Role_of_Calcineurin-dependent_NFAT_signaling_in_lymphocytes (PWC)	3 (0.0416667 %)	1 (0.00649351 %)	1 (0.00617284 %)	0 (0 %)	126 (0.216495 %)	6 (0.111111 %)	36 (0.0674157 %)	84 (0.14433 %)
Class_I_PI3K_signaling_events_mediated_by_Akt (PWC)	3 (0.0416667 %)	1 (0.00649351 %)	1 (0.00617284 %)	1 (0.0142857 %)	19 (0.032646 %)	5 (0.0925926 %)	1 (0.00187266 %)	59 (0.101375 %)
Angiopoietin_receptor_Tie2-mediated_signaling (PWC)	4 (0.0555556 %)	8 (0.0519481 %)	4 (0.0246914 %)	1 (0.0142857 %)	132 (0.226804 %)	1 (0.0185185 %)	5 (0.0093633 %)	76 (0.130584 %)
IFN-gamma_pathway (PWC)	7 (0.0972222 %)	5 (0.0324675 %)	5 (0.0308642 %)	3 (0.0428571 %)	119 (0.204467 %)	1 (0.0185185 %)	7 (0.0131086 %)	260 (0.446735 %)
Ras_signaling_in_the_CD4+_TCR_pathway (PWC)	0 (0 %)	1 (0.00649351 %)	1 (0.00617284 %)	0 (0 %)	5 (0.00859107 %)	0 (0 %)	15 (0.0280899 %)	4 (0.00687285 %)
Hedgehog_signaling_events_mediated_by_Gli_proteins (PWC)	13 (0.180556 %)	14 (0.0909091 %)	2 (0.0123457 %)	1 (0.0142857 %)	25 (0.0429553 %)	0 (0 %)	2 (0.00374532 %)	6 (0.0103093 %)
Hypoxic_and_oxygen_homeostasis_regulation_of_HIF-1-alpha (PWC)	10 (0.138889 %)	25 (0.162338 %)	107 (0.660494 %)	57 (0.814286 %)	389 (0.668385 %)	24 (0.444444 %)	390 (0.730337 %)	369 (0.634021 %)
FOXA2_and_FOXA3_transcription_factor_networks (PWC)	51 (0.708333 %)	140 (0.909091 %)	33 (0.203704 %)	18 (0.257143 %)	550 (0.945017 %)	42 (0.777778 %)	531 (0.994382 %)	581 (0.998282 %)
Signaling_events_mediated_by_PTP1B (PWC)	0 (0 %)	5 (0.0324675 %)	7 (0.0432099 %)	6 (0.0857143 %)	33 (0.056701 %)	2 (0.037037 %)	1 (0.00187266 %)	12 (0.0206186 %)
BMP_receptor_signaling (PWC)	8 (0.111111 %)	6 (0.038961 %)	9 (0.0555556 %)	3 (0.0428571 %)	242 (0.415808 %)	0 (0 %)	12 (0.0224719 %)	246 (0.42268 %)
EPHB_forward_signaling (PWC)	0 (0 %)	0 (0 %)	0 (0 %)	0 (0 %)	1 (0.00171821 %)	2 (0.037037 %)	0 (0 %)	0 (0 %)
PDGFR-beta_signaling_pathway (PWC)	8 (0.111111 %)	19 (0.123377 %)	8 (0.0493827 %)	3 (0.0428571 %)	92 (0.158076 %)	0 (0 %)	2 (0.00374532 %)	93 (0.159794 %)
VEGFR3_signaling_in_lymphatic_endothelium (PWC)	2 (0.0277778 %)	0 (0 %)	0 (0 %)	0 (0 %)	17 (0.0292096 %)	0 (0 %)	0 (0 %)	30 (0.0515464 %)
IL27-mediated_signaling_events (PWC)	0 (0 %)	0 (0 %)	0 (0 %)	0 (0 %)	8 (0.0137457 %)	0 (0 %)	0 (0 %)	0 (0 %)
IL12-mediated_signaling_events (PWC)	0 (0 %)	0 (0 %)	0 (0 %)	0 (0 %)	1 (0.00171821 %)	0 (0 %)	0 (0 %)	2 (0.00343643 %)
amb2_Integrin_signaling (PWC)	4 (0.0555556 %)	3 (0.0194805 %)	8 (0.0493827 %)	8 (0.114286 %)	19 (0.032646 %)	3 (0.0555556 %)	13 (0.0243446 %)	2 (0.00343643 %)
Insulin_Pathway (PWC)	3 (0.0416667 %)	32 (0.207792 %)	24 (0.148148 %)	16 (0.228571 %)	127 (0.218213 %)	3 (0.0555556 %)	1 (0.00187266 %)	55 (0.0945017 %)
Alpha-synuclein_signaling (PWC)	0 (0 %)	0 (0 %)	0 (0 %)	1 (0.0142857 %)	0 (0 %)	0 (0 %)	2 (0.00374532 %)	0 (0 %)
Osteopontin-mediated_events (PWC)	0 (0 %)	0 (0 %)	0 (0 %)	0 (0 %)	4 (0.00687285 %)	1 (0.0185185 %)	0 (0 %)	0 (0 %)
Retinoic_acid_receptors-mediated_signaling (PWC)	2 (0.0277778 %)	23 (0.149351 %)	10 (0.0617284 %)	8 (0.114286 %)	143 (0.245704 %)	1 (0.0185185 %)	11 (0.0205993 %)	94 (0.161512 %)
Signaling_events_mediated_by_VEGFR1_and_VEGFR2 (PWC)	4 (0.0555556 %)	3 (0.0194805 %)	5 (0.0308642 %)	0 (0 %)	44 (0.0756014 %)	1 (0.0185185 %)	2 (0.00374532 %)	14 (0.024055 %)
Signaling_events_mediated_by_the_Hedgehog_family (PWC)	3 (0.0416667 %)	10 (0.0649351 %)	4 (0.0246914 %)	4 (0.0571429 %)	3 (0.00515464 %)	0 (0 %)	0 (0 %)	3 (0.00515464 %)
Aurora_A_signaling (PWC)	5 (0.0694444 %)	1 (0.00649351 %)	1 (0.00617284 %)	3 (0.0428571 %)	50 (0.0859107 %)	6 (0.111111 %)	28 (0.0524345 %)	80 (0.137457 %)
PDGFR-alpha_signaling_pathway (PWC)	3 (0.0416667 %)	7 (0.0454545 %)	4 (0.0246914 %)	1 (0.0142857 %)	21 (0.0360825 %)	2 (0.037037 %)	5 (0.0093633 %)	9 (0.0154639 %)
Signaling_events_mediated_by_HDAC_Class_II (PWC)	25 (0.347222 %)	78 (0.506494 %)	99 (0.611111 %)	46 (0.657143 %)	121 (0.207904 %)	4 (0.0740741 %)	47 (0.088015 %)	48 (0.0824742 %)
a6b1_and_a6b4_Integrin_signaling (PWC)	6 (0.0833333 %)	5 (0.0324675 %)	0 (0 %)	0 (0 %)	152 (0.261168 %)	3 (0.0555556 %)	8 (0.0149813 %)	224 (0.38488 %)
Noncanonical_Wnt_signaling_pathway (PWC)	7 (0.0972222 %)	4 (0.025974 %)	12 (0.0740741 %)	12 (0.171429 %)	64 (0.109966 %)	9 (0.166667 %)	24 (0.0449438 %)	2 (0.00343643 %)
Calcineurin-regulated_NFAT-dependent_transcription_in_lymphocytes (PWC)	0 (0 %)	2 (0.012987 %)	0 (0 %)	0 (0 %)	71 (0.121993 %)	5 (0.0925926 %)	14 (0.0262172 %)	15 (0.0257732 %)
Class_I_PI3K_signaling_events (PWC)	5 (0.0694444 %)	3 (0.0194805 %)	1 (0.00617284 %)	1 (0.0142857 %)	141 (0.242268 %)	8 (0.148148 %)	8 (0.0149813 %)	219 (0.376289 %)
Signaling_mediated_by_p38-gamma_and_p38-delta (PWC)	3 (0.0416667 %)	5 (0.0324675 %)	12 (0.0740741 %)	8 (0.114286 %)	26 (0.0446735 %)	0 (0 %)	8 (0.0149813 %)	210 (0.360825 %)
p38_MAPK_signaling_pathway (PWC)	6 (0.0833333 %)	3 (0.0194805 %)	5 (0.0308642 %)	5 (0.0714286 %)	159 (0.273196 %)	3 (0.0555556 %)	5 (0.0093633 %)	159 (0.273196 %)
Signaling_events_activated_by_Hepatocyte_Growth_Factor_Receptor_(c-Met) (PWC)	9 (0.125 %)	13 (0.0844156 %)	6 (0.037037 %)	4 (0.0571429 %)	128 (0.219931 %)	6 (0.111111 %)	22 (0.0411985 %)	36 (0.0618557 %)
Syndecan-1-mediated_signaling_events (PWC)	7 (0.0972222 %)	10 (0.0649351 %)	5 (0.0308642 %)	0 (0 %)	105 (0.180412 %)	2 (0.037037 %)	18 (0.0337079 %)	31 (0.0532646 %)
Visual_signal_transduction:_Rods (PWC)	0 (0 %)	0 (0 %)	2 (0.0123457 %)	0 (0 %)	1 (0.00171821 %)	0 (0 %)	0 (0 %)	1 (0.00171821 %)
EphrinB-EPHB_pathway (PWC)	2 (0.0277778 %)	1 (0.00649351 %)	0 (0 %)	0 (0 %)	4 (0.00687285 %)	0 (0 %)	2 (0.00374532 %)	1 (0.00171821 %)
TNF_receptor_signaling_pathway (PWC)	5 (0.0694444 %)	5 (0.0324675 %)	3 (0.0185185 %)	2 (0.0285714 %)	147 (0.252577 %)	6 (0.111111 %)	16 (0.0299625 %)	164 (0.281787 %)
p75(NTR)-mediated_signaling (PWC)	3 (0.0416667 %)	0 (0 %)	2 (0.0123457 %)	0 (0 %)	8 (0.0137457 %)	0 (0 %)	1 (0.00187266 %)	2 (0.00343643 %)
Atypical_NF-kappaB_pathway (PWC)	0 (0 %)	0 (0 %)	0 (0 %)	0 (0 %)	0 (0 %)	0 (0 %)	0 (0 %)	0 (0 %)
Regulation_of_p38-alpha_and_p38-beta (PWC)	4 (0.0555556 %)	2 (0.012987 %)	0 (0 %)	0 (0 %)	94 (0.161512 %)	2 (0.037037 %)	9 (0.0168539 %)	96 (0.164948 %)
IL4-mediated_signaling_events (PWC)	1 (0.0138889 %)	0 (0 %)	0 (0 %)	0 (0 %)	1 (0.00171821 %)	1 (0.0185185 %)	0 (0 %)	41 (0.0704467 %)
mTOR_signaling_pathway (PWC)	1 (0.0138889 %)	4 (0.025974 %)	1 (0.00617284 %)	1 (0.0142857 %)	16 (0.0274914 %)	2 (0.037037 %)	0 (0 %)	30 (0.0515464 %)
Caspase_cascade_in_apoptosis (PWC)	2 (0.0277778 %)	19 (0.123377 %)	3 (0.0185185 %)	0 (0 %)	67 (0.11512 %)	1 (0.0185185 %)	3 (0.00561798 %)	48 (0.0824742 %)
Neurotrophic_factor-mediated_Trk_receptor_signaling (PWC)	7 (0.0972222 %)	14 (0.0909091 %)	17 (0.104938 %)	7 (0.1 %)	61 (0.104811 %)	0 (0 %)	1 (0.00187266 %)	10 (0.0171821 %)
Regulation_of_cytoplasmic_and_nuclear_SMAD2/3_signaling (PWC)	12 (0.166667 %)	13 (0.0844156 %)	13 (0.0802469 %)	11 (0.157143 %)	220 (0.378007 %)	4 (0.0740741 %)	11 (0.0205993 %)	286 (0.491409 %)
HIV-1_Nef:_Negative_effector_of_Fas_and_TNF-alpha (PWC)	1 (0.0138889 %)	0 (0 %)	0 (0 %)	0 (0 %)	7 (0.0120275 %)	0 (0 %)	0 (0 %)	24 (0.0412371 %)
Signaling_by_Aurora_kinases (PWC)	69 (0.958333 %)	56 (0.363636 %)	47 (0.290123 %)	24 (0.342857 %)	320 (0.549828 %)	36 (0.666667 %)	387 (0.724719 %)	455 (0.781787 %)
Integrins_in_angiogenesis (PWC)	1 (0.0138889 %)	7 (0.0454545 %)	4 (0.0246914 %)	0 (0 %)	27 (0.0463918 %)	0 (0 %)	2 (0.00374532 %)	14 (0.024055 %)
IL12_signaling_mediated_by_STAT4 (PWC)	0 (0 %)	0 (0 %)	0 (0 %)	0 (0 %)	0 (0 %)	0 (0 %)	0 (0 %)	0 (0 %)
ADP-ribosylation_factor_1_pathway (PWC)	1 (0.0138889 %)	1 (0.00649351 %)	0 (0 %)	0 (0 %)	15 (0.0257732 %)	0 (0 %)	2 (0.00374532 %)	12 (0.0206186 %)
Signaling_mediated_by_p38-alpha_and_p38-beta (PWC)	4 (0.0555556 %)	4 (0.025974 %)	5 (0.0308642 %)	2 (0.0285714 %)	43 (0.0738832 %)	4 (0.0740741 %)	7 (0.0131086 %)	118 (0.202749 %)
TGF-beta_receptor_signaling (PWC)	13 (0.180556 %)	9 (0.0584416 %)	14 (0.0864198 %)	18 (0.257143 %)	233 (0.400344 %)	4 (0.0740741 %)	9 (0.0168539 %)	287 (0.493127 %)
Syndecan-2-mediated_signaling_events (PWC)	10 (0.138889 %)	8 (0.0519481 %)	4 (0.0246914 %)	2 (0.0285714 %)	253 (0.434708 %)	3 (0.0555556 %)	56 (0.104869 %)	161 (0.276632 %)
Sphingosine_1-phosphate_(S1P)_pathway (PWC)	2 (0.0277778 %)	3 (0.0194805 %)	1 (0.00617284 %)	1 (0.0142857 %)	126 (0.216495 %)	1 (0.0185185 %)	3 (0.00561798 %)	31 (0.0532646 %)
FOXA_transcription_factor_networks (PWC)	60 (0.833333 %)	150 (0.974026 %)	84 (0.518519 %)	48 (0.685714 %)	559 (0.960481 %)	41 (0.759259 %)	507 (0.949438 %)	578 (0.993127 %)
TCR_signaling_in_na�ve_CD8+_T_cells (PWC)	5 (0.0694444 %)	4 (0.025974 %)	1 (0.00617284 %)	0 (0 %)	47 (0.080756 %)	5 (0.0925926 %)	9 (0.0168539 %)	69 (0.118557 %)
S1P3_pathway (PWC)	0 (0 %)	0 (0 %)	1 (0.00617284 %)	0 (0 %)	39 (0.0670103 %)	2 (0.037037 %)	6 (0.011236 %)	0 (0 %)
Downstream_signaling_in_na�ve_CD8+_T_cells (PWC)	0 (0 %)	0 (0 %)	0 (0 %)	0 (0 %)	14 (0.024055 %)	0 (0 %)	1 (0.00187266 %)	9 (0.0154639 %)
Endothelins (PWC)	5 (0.0694444 %)	4 (0.025974 %)	0 (0 %)	1 (0.0142857 %)	191 (0.328179 %)	0 (0 %)	7 (0.0131086 %)	71 (0.121993 %)
Wnt_signaling (PWC)	25 (0.347222 %)	21 (0.136364 %)	11 (0.0679012 %)	7 (0.1 %)	24 (0.0412371 %)	1 (0.0185185 %)	5 (0.0093633 %)	20 (0.0343643 %)
Fc-epsilon_receptor_I_signaling_in_mast_cells (PWC)	2 (0.0277778 %)	0 (0 %)	6 (0.037037 %)	5 (0.0714286 %)	34 (0.0584192 %)	4 (0.0740741 %)	6 (0.011236 %)	3 (0.00515464 %)
FOXA1_transcription_factor_network (PWC)	7 (0.0972222 %)	48 (0.311688 %)	17 (0.104938 %)	10 (0.142857 %)	55 (0.0945017 %)	3 (0.0555556 %)	42 (0.0786517 %)	214 (0.367698 %)
TRAIL_signaling_pathway (PWC)	4 (0.0555556 %)	7 (0.0454545 %)	1 (0.00617284 %)	0 (0 %)	213 (0.365979 %)	9 (0.166667 %)	17 (0.0318352 %)	271 (0.465636 %)
p38_signaling_mediated_by_MAPKAP_kinases (PWC)	7 (0.0972222 %)	0 (0 %)	5 (0.0308642 %)	2 (0.0285714 %)	31 (0.0532646 %)	2 (0.037037 %)	2 (0.00374532 %)	117 (0.201031 %)
Regulation_of_Telomerase (PWC)	19 (0.263889 %)	33 (0.214286 %)	17 (0.104938 %)	12 (0.171429 %)	78 (0.134021 %)	12 (0.222222 %)	78 (0.146067 %)	278 (0.477663 %)
Regulation_of_nuclear_SMAD2/3_signaling (PWC)	11 (0.152778 %)	10 (0.0649351 %)	15 (0.0925926 %)	13 (0.185714 %)	220 (0.378007 %)	5 (0.0925926 %)	11 (0.0205993 %)	282 (0.484536 %)
Signaling_events_mediated_by_HDAC_Class_I (PWC)	17 (0.236111 %)	27 (0.175325 %)	11 (0.0679012 %)	6 (0.0857143 %)	53 (0.0910653 %)	0 (0 %)	9 (0.0168539 %)	82 (0.140893 %)
IL2-mediated_signaling_events (PWC)	3 (0.0416667 %)	0 (0 %)	0 (0 %)	0 (0 %)	12 (0.0206186 %)	1 (0.0185185 %)	1 (0.00187266 %)	33 (0.056701 %)
FOXM1_transcription_factor_network (PWC)	72 (1 %)	97 (0.62987 %)	132 (0.814815 %)	62 (0.885714 %)	411 (0.706186 %)	42 (0.777778 %)	460 (0.861423 %)	562 (0.965636 %)
Insulin-mediated_glucose_transport (PWC)	0 (0 %)	5 (0.0324675 %)	2 (0.0123457 %)	1 (0.0142857 %)	16 (0.0274914 %)	0 (0 %)	2 (0.00374532 %)	23 (0.0395189 %)
EPO_signaling_pathway (PWC)	2 (0.0277778 %)	1 (0.00649351 %)	1 (0.00617284 %)	0 (0 %)	16 (0.0274914 %)	1 (0.0185185 %)	2 (0.00374532 %)	5 (0.00859107 %)
S1P1_pathway (PWC)	5 (0.0694444 %)	11 (0.0714286 %)	1 (0.00617284 %)	1 (0.0142857 %)	81 (0.139175 %)	1 (0.0185185 %)	0 (0 %)	54 (0.0927835 %)
BCR_signaling_pathway (PWC)	1 (0.0138889 %)	0 (0 %)	0 (0 %)	0 (0 %)	13 (0.0223368 %)	1 (0.0185185 %)	0 (0 %)	15 (0.0257732 %)
Signaling_events_mediated_by_HDAC_Class_III (PWC)	0 (0 %)	2 (0.012987 %)	0 (0 %)	0 (0 %)	25 (0.0429553 %)	0 (0 %)	2 (0.00374532 %)	1 (0.00171821 %)
Calcium_signaling_in_the_CD4+_TCR_pathway (PWC)	0 (0 %)	0 (0 %)	0 (0 %)	0 (0 %)	3 (0.00515464 %)	0 (0 %)	2 (0.00374532 %)	1 (0.00171821 %)
IL23-mediated_signaling_events (PWC)	0 (0 %)	0 (0 %)	0 (0 %)	0 (0 %)	1 (0.00171821 %)	0 (0 %)	0 (0 %)	5 (0.00859107 %)
BARD1_signaling_events (PWC)	72 (1 %)	107 (0.694805 %)	103 (0.635802 %)	44 (0.628571 %)	366 (0.628866 %)	40 (0.740741 %)	434 (0.812734 %)	564 (0.969072 %)
JNK_signaling_in_the_CD4+_TCR_pathway (PWC)	0 (0 %)	0 (0 %)	0 (0 %)	0 (0 %)	3 (0.00515464 %)	0 (0 %)	7 (0.0131086 %)	1 (0.00171821 %)
Syndecan-3-mediated_signaling_events (PWC)	0 (0 %)	0 (0 %)	0 (0 %)	0 (0 %)	0 (0 %)	0 (0 %)	0 (0 %)	0 (0 %)
Signaling_events_regulated_by_Ret_tyrosine_kinase (PWC)	3 (0.0416667 %)	1 (0.00649351 %)	0 (0 %)	0 (0 %)	5 (0.00859107 %)	0 (0 %)	0 (0 %)	10 (0.0171821 %)
Signaling_events_mediated_by_PRL (PWC)	0 (0 %)	5 (0.0324675 %)	5 (0.0308642 %)	1 (0.0142857 %)	78 (0.134021 %)	1 (0.0185185 %)	9 (0.0168539 %)	15 (0.0257732 %)
Circadian_rhythm_pathway (PWC)	0 (0 %)	12 (0.0779221 %)	10 (0.0617284 %)	3 (0.0428571 %)	36 (0.0618557 %)	2 (0.037037 %)	32 (0.0599251 %)	15 (0.0257732 %)
Paxillin-dependent_events_mediated_by_a4b1 (PWC)	3 (0.0416667 %)	9 (0.0584416 %)	8 (0.0493827 %)	3 (0.0428571 %)	42 (0.0721649 %)	4 (0.0740741 %)	2 (0.00374532 %)	15 (0.0257732 %)
HIF-1-alpha_transcription_factor_network (PWC)	7 (0.0972222 %)	27 (0.175325 %)	109 (0.67284 %)	62 (0.885714 %)	452 (0.776632 %)	33 (0.611111 %)	441 (0.825843 %)	341 (0.585911 %)
Cellular_roles_of_Anthrax_toxin (PWC)	0 (0 %)	0 (0 %)	0 (0 %)	0 (0 %)	0 (0 %)	0 (0 %)	5 (0.0093633 %)	0 (0 %)
S1P2_pathway (PWC)	0 (0 %)	0 (0 %)	0 (0 %)	0 (0 %)	14 (0.024055 %)	1 (0.0185185 %)	3 (0.00561798 %)	1 (0.00171821 %)
TCR_signaling_in_na�ve_CD4+_T_cells (PWC)	4 (0.0555556 %)	6 (0.038961 %)	5 (0.0308642 %)	5 (0.0714286 %)	68 (0.116838 %)	10 (0.185185 %)	29 (0.0543071 %)	45 (0.0773196 %)
Glypican_1_network (PWC)	11 (0.152778 %)	13 (0.0844156 %)	14 (0.0864198 %)	9 (0.128571 %)	241 (0.414089 %)	5 (0.0925926 %)	16 (0.0299625 %)	306 (0.525773 %)
Glypican_3_network (PWC)	22 (0.305556 %)	17 (0.11039 %)	4 (0.0246914 %)	1 (0.0142857 %)	40 (0.0687285 %)	1 (0.0185185 %)	14 (0.0262172 %)	27 (0.0463918 %)
IL6-mediated_signaling_events (PWC)	3 (0.0416667 %)	0 (0 %)	0 (0 %)	0 (0 %)	2 (0.00343643 %)	1 (0.0185185 %)	0 (0 %)	4 (0.00687285 %)
Signaling_events_mediated_by_Stem_cell_factor_receptor_(c-Kit) (PWC)	5 (0.0694444 %)	19 (0.123377 %)	20 (0.123457 %)	14 (0.2 %)	179 (0.30756 %)	10 (0.185185 %)	9 (0.0168539 %)	67 (0.11512 %)
Lissencephaly_gene_(LIS1)_in_neuronal_migration_and_development (PWC)	0 (0 %)	0 (0 %)	0 (0 %)	0 (0 %)	8 (0.0137457 %)	0 (0 %)	2 (0.00374532 %)	0 (0 %)
EphrinB_reverse_signaling (PWC)	2 (0.0277778 %)	3 (0.0194805 %)	2 (0.0123457 %)	1 (0.0142857 %)	0 (0 %)	0 (0 %)	3 (0.00561798 %)	0 (0 %)
FoxO_family_signaling (PWC)	1 (0.0138889 %)	3 (0.0194805 %)	1 (0.00617284 %)	1 (0.0142857 %)	14 (0.024055 %)	5 (0.0925926 %)	6 (0.011236 %)	20 (0.0343643 %)
Trk_receptor_signaling_mediated_by_PI3K_and_PLC-gamma (PWC)	3 (0.0416667 %)	3 (0.0194805 %)	16 (0.0987654 %)	3 (0.0428571 %)	15 (0.0257732 %)	0 (0 %)	1 (0.00187266 %)	7 (0.0120275 %)
FAS_signaling_pathway_(CD95) (PWC)	6 (0.0833333 %)	1 (0.00649351 %)	1 (0.00617284 %)	1 (0.0142857 %)	30 (0.0515464 %)	3 (0.0555556 %)	8 (0.0149813 %)	58 (0.0996564 %)
IGF1_pathway (PWC)	3 (0.0416667 %)	14 (0.0909091 %)	14 (0.0864198 %)	12 (0.171429 %)	67 (0.11512 %)	3 (0.0555556 %)	0 (0 %)	18 (0.0309278 %)
LPA_receptor_mediated_events (PWC)	4 (0.0555556 %)	1 (0.00649351 %)	0 (0 %)	0 (0 %)	22 (0.0378007 %)	2 (0.037037 %)	1 (0.00187266 %)	4 (0.00687285 %)
FGF_signaling_pathway (PWC)	2 (0.0277778 %)	1 (0.00649351 %)	1 (0.00617284 %)	2 (0.0285714 %)	16 (0.0274914 %)	0 (0 %)	6 (0.011236 %)	6 (0.0103093 %)
a4b1_and_a4b7_Integrin_signaling (PWC)	2 (0.0277778 %)	3 (0.0194805 %)	3 (0.0185185 %)	2 (0.0285714 %)	35 (0.0601375 %)	2 (0.037037 %)	2 (0.00374532 %)	1 (0.00171821 %)
Proteogylcan_syndecan-mediated_signaling_events (PWC)	8 (0.111111 %)	10 (0.0649351 %)	16 (0.0987654 %)	7 (0.1 %)	199 (0.341924 %)	3 (0.0555556 %)	41 (0.076779 %)	83 (0.142612 %)
Glypican_pathway (PWC)	11 (0.152778 %)	17 (0.11039 %)	17 (0.104938 %)	18 (0.257143 %)	245 (0.420962 %)	4 (0.0740741 %)	20 (0.0374532 %)	300 (0.515464 %)
IL2_signaling_events_mediated_by_STAT5 (PWC)	1 (0.0138889 %)	2 (0.012987 %)	0 (0 %)	0 (0 %)	0 (0 %)	1 (0.0185185 %)	0 (0 %)	6 (0.0103093 %)
Plasma_membrane_estrogen_receptor_signaling (PWC)	8 (0.111111 %)	9 (0.0584416 %)	9 (0.0555556 %)	3 (0.0428571 %)	201 (0.345361 %)	5 (0.0925926 %)	15 (0.0280899 %)	103 (0.176976 %)
Canonical_Wnt_signaling_pathway (PWC)	30 (0.416667 %)	26 (0.168831 %)	11 (0.0679012 %)	8 (0.114286 %)	25 (0.0429553 %)	1 (0.0185185 %)	8 (0.0149813 %)	17 (0.0292096 %)
Reelin_signaling_pathway (PWC)	0 (0 %)	14 (0.0909091 %)	21 (0.12963 %)	26 (0.371429 %)	85 (0.146048 %)	2 (0.037037 %)	48 (0.0898876 %)	1 (0.00171821 %)
Alpha6Beta4Integrin (PWC)	5 (0.0694444 %)	4 (0.025974 %)	0 (0 %)	1 (0.0142857 %)	55 (0.0945017 %)	0 (0 %)	9 (0.0168539 %)	57 (0.0979381 %)
AndrogenReceptor (PWC)	5 (0.0694444 %)	17 (0.11039 %)	11 (0.0679012 %)	13 (0.185714 %)	10 (0.0171821 %)	0 (0 %)	1 (0.00187266 %)	100 (0.171821 %)
EGFR1 (PWC)	5 (0.0694444 %)	4 (0.025974 %)	3 (0.0185185 %)	1 (0.0142857 %)	39 (0.0670103 %)	0 (0 %)	2 (0.00374532 %)	93 (0.159794 %)
Hedgehog (PWC)	4 (0.0555556 %)	8 (0.0519481 %)	0 (0 %)	0 (0 %)	0 (0 %)	1 (0.0185185 %)	8 (0.0149813 %)	4 (0.00687285 %)
ID (PWC)	1 (0.0138889 %)	3 (0.0194805 %)	18 (0.111111 %)	5 (0.0714286 %)	89 (0.152921 %)	1 (0.0185185 %)	96 (0.179775 %)	28 (0.04811 %)
KitReceptor (PWC)	2 (0.0277778 %)	4 (0.025974 %)	3 (0.0185185 %)	0 (0 %)	45 (0.0773196 %)	0 (0 %)	3 (0.00561798 %)	21 (0.0360825 %)
NOTCH (PWC)	5 (0.0694444 %)	4 (0.025974 %)	3 (0.0185185 %)	2 (0.0285714 %)	11 (0.0189003 %)	0 (0 %)	1 (0.00187266 %)	1 (0.00171821 %)
TGFBR (PWC)	9 (0.125 %)	17 (0.11039 %)	8 (0.0493827 %)	10 (0.142857 %)	133 (0.228522 %)	12 (0.222222 %)	64 (0.11985 %)	320 (0.549828 %)
TNF_alpha/NF-kB (PWC)	51 (0.708333 %)	13 (0.0844156 %)	13 (0.0802469 %)	7 (0.1 %)	189 (0.324742 %)	8 (0.148148 %)	101 (0.189139 %)	519 (0.891753 %)
Wnt (PWC)	24 (0.333333 %)	3 (0.0194805 %)	1 (0.00617284 %)	4 (0.0571429 %)	4 (0.00687285 %)	0 (0 %)	1 (0.00187266 %)	7 (0.0120275 %)
Trna processing (GO)	15 (0.208333 %)	27 (0.175325 %)	5 (0.0308642 %)	3 (0.0428571 %)	54 (0.0927835 %)	23 (0.425926 %)	60 (0.11236 %)	134 (0.230241 %)
Regulation of biological quality (GO)	0 (0 %)	5 (0.0324675 %)	23 (0.141975 %)	13 (0.185714 %)	85 (0.146048 %)	10 (0.185185 %)	36 (0.0674157 %)	26 (0.0446735 %)
Dna metabolic process (GO)	72 (1 %)	153 (0.993506 %)	162 (1 %)	70 (1 %)	576 (0.989691 %)	53 (0.981481 %)	533 (0.998127 %)	582 (1 %)
Amino sugar metabolic process (GO)	1 (0.0138889 %)	6 (0.038961 %)	4 (0.0246914 %)	1 (0.0142857 %)	39 (0.0670103 %)	3 (0.0555556 %)	51 (0.0955056 %)	1 (0.00171821 %)
Biopolymer catabolic process (GO)	7 (0.0972222 %)	2 (0.012987 %)	13 (0.0802469 %)	5 (0.0714286 %)	95 (0.16323 %)	13 (0.240741 %)	137 (0.256554 %)	191 (0.328179 %)
Rna metabolic process (GO)	72 (1 %)	127 (0.824675 %)	151 (0.932099 %)	65 (0.928571 %)	476 (0.817869 %)	38 (0.703704 %)	427 (0.799625 %)	569 (0.977663 %)
Glucan metabolic process (GO)	0 (0 %)	0 (0 %)	0 (0 %)	0 (0 %)	3 (0.00515464 %)	0 (0 %)	1 (0.00187266 %)	1 (0.00171821 %)
Protein polyubiquitination (GO)	0 (0 %)	1 (0.00649351 %)	0 (0 %)	0 (0 %)	16 (0.0274914 %)	5 (0.0925926 %)	2 (0.00374532 %)	4 (0.00687285 %)
Protein oligomerization (GO)	0 (0 %)	0 (0 %)	0 (0 %)	0 (0 %)	11 (0.0189003 %)	0 (0 %)	1 (0.00187266 %)	2 (0.00343643 %)
Regulation of transforming growth factor beta receptor signaling pathway (GO)	0 (0 %)	0 (0 %)	17 (0.104938 %)	9 (0.128571 %)	4 (0.00687285 %)	1 (0.0185185 %)	3 (0.00561798 %)	2 (0.00343643 %)
Dna repair (GO)	72 (1 %)	145 (0.941558 %)	152 (0.938272 %)	64 (0.914286 %)	567 (0.974227 %)	49 (0.907407 %)	517 (0.968165 %)	577 (0.991409 %)
Positive regulation of translation (GO)	0 (0 %)	0 (0 %)	1 (0.00617284 %)	1 (0.0142857 %)	51 (0.0876289 %)	5 (0.0925926 %)	24 (0.0449438 %)	15 (0.0257732 %)
Response to virus (GO)	0 (0 %)	0 (0 %)	0 (0 %)	0 (0 %)	0 (0 %)	0 (0 %)	0 (0 %)	0 (0 %)
Muscle development (GO)	2 (0.0277778 %)	8 (0.0519481 %)	37 (0.228395 %)	23 (0.328571 %)	36 (0.0618557 %)	7 (0.12963 %)	6 (0.011236 %)	3 (0.00515464 %)
Positive regulation of cell differentiation (GO)	2 (0.0277778 %)	0 (0 %)	0 (0 %)	0 (0 %)	11 (0.0189003 %)	0 (0 %)	3 (0.00561798 %)	7 (0.0120275 %)
Mitotic cell cycle checkpoint (GO)	62 (0.861111 %)	96 (0.623377 %)	120 (0.740741 %)	52 (0.742857 %)	342 (0.587629 %)	35 (0.648148 %)	406 (0.7603 %)	397 (0.682131 %)
Actin filament organization (GO)	1 (0.0138889 %)	24 (0.155844 %)	7 (0.0432099 %)	5 (0.0714286 %)	86 (0.147766 %)	5 (0.0925926 %)	5 (0.0093633 %)	11 (0.0189003 %)
Protein folding (GO)	38 (0.527778 %)	36 (0.233766 %)	69 (0.425926 %)	34 (0.485714 %)	342 (0.587629 %)	26 (0.481481 %)	238 (0.445693 %)	415 (0.713058 %)
Regulation of rho protein signal transduction (GO)	0 (0 %)	0 (0 %)	0 (0 %)	0 (0 %)	0 (0 %)	0 (0 %)	0 (0 %)	0 (0 %)
Axon guidance (GO)	1 (0.0138889 %)	0 (0 %)	11 (0.0679012 %)	6 (0.0857143 %)	48 (0.0824742 %)	3 (0.0555556 %)	4 (0.00749064 %)	0 (0 %)
Lipid catabolic process (GO)	0 (0 %)	8 (0.0519481 %)	0 (0 %)	0 (0 %)	85 (0.146048 %)	2 (0.037037 %)	17 (0.0318352 %)	35 (0.0601375 %)
Phospholipid biosynthetic process (GO)	9 (0.125 %)	33 (0.214286 %)	8 (0.0493827 %)	1 (0.0142857 %)	181 (0.310997 %)	19 (0.351852 %)	99 (0.185393 %)	130 (0.223368 %)
Negative regulation of nucleobasenucleosidenucleotide and nucleic acid metabolic process (GO)	5 (0.0694444 %)	9 (0.0584416 %)	22 (0.135802 %)	8 (0.114286 %)	14 (0.024055 %)	0 (0 %)	3 (0.00561798 %)	26 (0.0446735 %)
Cytokinesis (GO)	58 (0.805556 %)	91 (0.590909 %)	73 (0.450617 %)	28 (0.4 %)	415 (0.713058 %)	41 (0.759259 %)	370 (0.692884 %)	334 (0.573883 %)
Spliceosome assembly (GO)	15 (0.208333 %)	8 (0.0519481 %)	20 (0.123457 %)	7 (0.1 %)	21 (0.0360825 %)	14 (0.259259 %)	54 (0.101124 %)	74 (0.127148 %)
Glycerophospholipid biosynthetic process (GO)	12 (0.166667 %)	36 (0.233766 %)	12 (0.0740741 %)	2 (0.0285714 %)	137 (0.235395 %)	20 (0.37037 %)	77 (0.144195 %)	50 (0.0859107 %)
Nucleobasenucleoside and nucleotide metabolic process (GO)	7 (0.0972222 %)	6 (0.038961 %)	7 (0.0432099 %)	3 (0.0428571 %)	156 (0.268041 %)	5 (0.0925926 %)	92 (0.172285 %)	48 (0.0824742 %)
Nuclear import (GO)	15 (0.208333 %)	39 (0.253247 %)	61 (0.376543 %)	34 (0.485714 %)	115 (0.197595 %)	0 (0 %)	4 (0.00749064 %)	111 (0.190722 %)
Positive regulation of phosphate metabolic process (GO)	2 (0.0277778 %)	0 (0 %)	0 (0 %)	0 (0 %)	49 (0.0841924 %)	7 (0.12963 %)	19 (0.0355805 %)	20 (0.0343643 %)
Negative regulation of cellular metabolic process (GO)	5 (0.0694444 %)	4 (0.025974 %)	20 (0.123457 %)	9 (0.128571 %)	18 (0.0309278 %)	0 (0 %)	1 (0.00187266 %)	13 (0.0223368 %)
Regulation of hydrolase activity (GO)	0 (0 %)	1 (0.00649351 %)	2 (0.0123457 %)	1 (0.0142857 %)	6 (0.0103093 %)	0 (0 %)	6 (0.011236 %)	2 (0.00343643 %)
Protein autoprocessing (GO)	1 (0.0138889 %)	5 (0.0324675 %)	1 (0.00617284 %)	0 (0 %)	14 (0.024055 %)	1 (0.0185185 %)	0 (0 %)	37 (0.0635739 %)
Positive regulation of response to stimulus (GO)	2 (0.0277778 %)	3 (0.0194805 %)	3 (0.0185185 %)	3 (0.0428571 %)	34 (0.0584192 %)	5 (0.0925926 %)	21 (0.0393258 %)	1 (0.00171821 %)
Regulation of cellular ph (GO)	0 (0 %)	16 (0.103896 %)	2 (0.0123457 %)	2 (0.0285714 %)	87 (0.149485 %)	2 (0.037037 %)	8 (0.0149813 %)	1 (0.00171821 %)
Negative regulation of multicellular organismal process (GO)	3 (0.0416667 %)	2 (0.012987 %)	9 (0.0555556 %)	4 (0.0571429 %)	13 (0.0223368 %)	5 (0.0925926 %)	16 (0.0299625 %)	17 (0.0292096 %)
Regulation of secretion (GO)	1 (0.0138889 %)	1 (0.00649351 %)	0 (0 %)	0 (0 %)	4 (0.00687285 %)	0 (0 %)	0 (0 %)	0 (0 %)
System development (GO)	69 (0.958333 %)	78 (0.506494 %)	161 (0.993827 %)	68 (0.971429 %)	519 (0.891753 %)	41 (0.759259 %)	440 (0.82397 %)	165 (0.283505 %)
Biogenic amine metabolic process (GO)	1 (0.0138889 %)	0 (0 %)	0 (0 %)	0 (0 %)	1 (0.00171821 %)	0 (0 %)	0 (0 %)	0 (0 %)
Positive regulation of signal transduction (GO)	0 (0 %)	1 (0.00649351 %)	0 (0 %)	0 (0 %)	15 (0.0257732 %)	0 (0 %)	1 (0.00187266 %)	46 (0.0790378 %)
Establishment of protein localization (GO)	5 (0.0694444 %)	8 (0.0519481 %)	4 (0.0246914 %)	3 (0.0428571 %)	128 (0.219931 %)	4 (0.0740741 %)	2 (0.00374532 %)	135 (0.231959 %)
Hemostasis (GO)	1 (0.0138889 %)	27 (0.175325 %)	42 (0.259259 %)	24 (0.342857 %)	447 (0.768041 %)	28 (0.518519 %)	89 (0.166667 %)	136 (0.233677 %)
G protein signaling adenylate cyclase inhibiting pathway (GO)	0 (0 %)	0 (0 %)	0 (0 %)	0 (0 %)	0 (0 %)	0 (0 %)	0 (0 %)	0 (0 %)
Enzyme linked receptor protein signaling pathway (GO)	0 (0 %)	4 (0.025974 %)	1 (0.00617284 %)	0 (0 %)	17 (0.0292096 %)	1 (0.0185185 %)	0 (0 %)	11 (0.0189003 %)
Glucose metabolic process (GO)	0 (0 %)	20 (0.12987 %)	1 (0.00617284 %)	0 (0 %)	146 (0.250859 %)	5 (0.0925926 %)	82 (0.153558 %)	30 (0.0515464 %)
Regulation of defense response (GO)	0 (0 %)	1 (0.00649351 %)	1 (0.00617284 %)	0 (0 %)	0 (0 %)	1 (0.0185185 %)	5 (0.0093633 %)	10 (0.0171821 %)
Lysosome organization and biogenesis (GO)	1 (0.0138889 %)	0 (0 %)	6 (0.037037 %)	3 (0.0428571 %)	33 (0.056701 %)	2 (0.037037 %)	2 (0.00374532 %)	9 (0.0154639 %)
Positive regulation of transcriptiondna dependent (GO)	7 (0.0972222 %)	9 (0.0584416 %)	1 (0.00617284 %)	0 (0 %)	21 (0.0360825 %)	0 (0 %)	0 (0 %)	151 (0.25945 %)
Tissue morphogenesis (GO)	4 (0.0555556 %)	1 (0.00649351 %)	1 (0.00617284 %)	1 (0.0142857 %)	21 (0.0360825 %)	1 (0.0185185 %)	3 (0.00561798 %)	29 (0.0498282 %)
G protein signaling coupled to ip3 second messengerphospholipase c activating (GO)	0 (0 %)	0 (0 %)	0 (0 %)	0 (0 %)	1 (0.00171821 %)	0 (0 %)	0 (0 %)	0 (0 %)
One carbon compound metabolic process (GO)	12 (0.166667 %)	16 (0.103896 %)	7 (0.0432099 %)	7 (0.1 %)	23 (0.0395189 %)	0 (0 %)	10 (0.0187266 %)	135 (0.231959 %)
Negative regulation of dna metabolic process (GO)	11 (0.152778 %)	25 (0.162338 %)	83 (0.512346 %)	27 (0.385714 %)	187 (0.321306 %)	11 (0.203704 %)	138 (0.258427 %)	113 (0.194158 %)
Glycolipid metabolic process (GO)	2 (0.0277778 %)	5 (0.0324675 %)	28 (0.17284 %)	11 (0.157143 %)	91 (0.156357 %)	1 (0.0185185 %)	28 (0.0524345 %)	1 (0.00171821 %)
Multi organism process (GO)	0 (0 %)	0 (0 %)	0 (0 %)	0 (0 %)	0 (0 %)	0 (0 %)	0 (0 %)	1 (0.00171821 %)
Inorganic anion transport (GO)	0 (0 %)	0 (0 %)	0 (0 %)	0 (0 %)	0 (0 %)	0 (0 %)	1 (0.00187266 %)	0 (0 %)
Positive regulation of cell proliferation (GO)	1 (0.0138889 %)	1 (0.00649351 %)	1 (0.00617284 %)	2 (0.0285714 %)	87 (0.149485 %)	7 (0.12963 %)	85 (0.159176 %)	41 (0.0704467 %)
Regulation of dna binding (GO)	2 (0.0277778 %)	0 (0 %)	0 (0 %)	0 (0 %)	0 (0 %)	0 (0 %)	0 (0 %)	4 (0.00687285 %)
Chromatin remodeling (GO)	18 (0.25 %)	72 (0.467532 %)	90 (0.555556 %)	32 (0.457143 %)	50 (0.0859107 %)	1 (0.0185185 %)	102 (0.191011 %)	157 (0.269759 %)
Synaptogenesis (GO)	0 (0 %)	14 (0.0909091 %)	77 (0.475309 %)	39 (0.557143 %)	75 (0.128866 %)	5 (0.0925926 %)	58 (0.108614 %)	0 (0 %)
Jak stat cascade (GO)	3 (0.0416667 %)	1 (0.00649351 %)	1 (0.00617284 %)	1 (0.0142857 %)	8 (0.0137457 %)	1 (0.0185185 %)	13 (0.0243446 %)	21 (0.0360825 %)
Nervous system development (GO)	33 (0.458333 %)	64 (0.415584 %)	158 (0.975309 %)	67 (0.957143 %)	349 (0.599656 %)	24 (0.444444 %)	393 (0.735955 %)	0 (0 %)
Glycoprotein metabolic process (GO)	0 (0 %)	2 (0.012987 %)	0 (0 %)	0 (0 %)	1 (0.00171821 %)	0 (0 %)	4 (0.00749064 %)	7 (0.0120275 %)
Cell development (GO)	6 (0.0833333 %)	2 (0.012987 %)	30 (0.185185 %)	13 (0.185714 %)	197 (0.338488 %)	6 (0.111111 %)	63 (0.117978 %)	98 (0.168385 %)
Insulin receptor signaling pathway (GO)	1 (0.0138889 %)	8 (0.0519481 %)	0 (0 %)	0 (0 %)	11 (0.0189003 %)	0 (0 %)	0 (0 %)	2 (0.00343643 %)
Negative regulation of cellular protein metabolic process (GO)	0 (0 %)	0 (0 %)	0 (0 %)	0 (0 %)	0 (0 %)	0 (0 %)	0 (0 %)	0 (0 %)
Negative regulation of apoptosis (GO)	1 (0.0138889 %)	0 (0 %)	0 (0 %)	0 (0 %)	49 (0.0841924 %)	3 (0.0555556 %)	12 (0.0224719 %)	111 (0.190722 %)
Viral genome replication (GO)	0 (0 %)	0 (0 %)	0 (0 %)	0 (0 %)	1 (0.00171821 %)	0 (0 %)	2 (0.00374532 %)	0 (0 %)
Establishment of localization (GO)	1 (0.0138889 %)	19 (0.123377 %)	2 (0.0123457 %)	0 (0 %)	213 (0.365979 %)	4 (0.0740741 %)	9 (0.0168539 %)	5 (0.00859107 %)
Regulation of kinase activity (GO)	14 (0.194444 %)	12 (0.0779221 %)	6 (0.037037 %)	11 (0.157143 %)	274 (0.47079 %)	5 (0.0925926 %)	31 (0.0580524 %)	374 (0.642612 %)
Cell activation (GO)	2 (0.0277778 %)	1 (0.00649351 %)	1 (0.00617284 %)	0 (0 %)	28 (0.04811 %)	3 (0.0555556 %)	14 (0.0262172 %)	10 (0.0171821 %)
Neurite development (GO)	0 (0 %)	3 (0.0194805 %)	37 (0.228395 %)	23 (0.328571 %)	35 (0.0601375 %)	0 (0 %)	5 (0.0093633 %)	0 (0 %)
Hormone secretion (GO)	1 (0.0138889 %)	1 (0.00649351 %)	0 (0 %)	0 (0 %)	0 (0 %)	1 (0.0185185 %)	2 (0.00374532 %)	0 (0 %)
Regulation of protein kinase activity (GO)	14 (0.194444 %)	14 (0.0909091 %)	4 (0.0246914 %)	10 (0.142857 %)	257 (0.441581 %)	5 (0.0925926 %)	32 (0.0599251 %)	353 (0.606529 %)
Protein amino acid n linked glycosylation (GO)	0 (0 %)	10 (0.0649351 %)	3 (0.0185185 %)	0 (0 %)	50 (0.0859107 %)	11 (0.203704 %)	42 (0.0786517 %)	20 (0.0343643 %)
Amino acid transport (GO)	34 (0.472222 %)	27 (0.175325 %)	37 (0.228395 %)	21 (0.3 %)	159 (0.273196 %)	6 (0.111111 %)	51 (0.0955056 %)	1 (0.00171821 %)
Female pregnancy (GO)	0 (0 %)	1 (0.00649351 %)	0 (0 %)	0 (0 %)	27 (0.0463918 %)	0 (0 %)	2 (0.00374532 %)	2 (0.00343643 %)
Energy reserve metabolic process (GO)	0 (0 %)	0 (0 %)	0 (0 %)	0 (0 %)	4 (0.00687285 %)	0 (0 %)	3 (0.00561798 %)	1 (0.00171821 %)
Chromatin assembly (GO)	20 (0.277778 %)	74 (0.480519 %)	115 (0.709877 %)	48 (0.685714 %)	89 (0.152921 %)	19 (0.351852 %)	80 (0.149813 %)	43 (0.0738832 %)
Negative regulation of transport (GO)	1 (0.0138889 %)	0 (0 %)	0 (0 %)	0 (0 %)	3 (0.00515464 %)	0 (0 %)	0 (0 %)	4 (0.00687285 %)
Positive regulation of transcription from rna polymerase ii promoter (GO)	4 (0.0555556 %)	5 (0.0324675 %)	1 (0.00617284 %)	0 (0 %)	2 (0.00343643 %)	0 (0 %)	0 (0 %)	65 (0.111684 %)
Isoprenoid metabolic process (GO)	0 (0 %)	1 (0.00649351 %)	0 (0 %)	0 (0 %)	9 (0.0154639 %)	0 (0 %)	13 (0.0243446 %)	2 (0.00343643 %)
Spermatid development (GO)	0 (0 %)	1 (0.00649351 %)	1 (0.00617284 %)	0 (0 %)	0 (0 %)	0 (0 %)	1 (0.00187266 %)	0 (0 %)
Glutamate signaling pathway (GO)	0 (0 %)	0 (0 %)	0 (0 %)	0 (0 %)	2 (0.00343643 %)	0 (0 %)	3 (0.00561798 %)	0 (0 %)
Protein targeting to mitochondrion (GO)	18 (0.25 %)	6 (0.038961 %)	0 (0 %)	0 (0 %)	31 (0.0532646 %)	6 (0.111111 %)	31 (0.0580524 %)	170 (0.292096 %)
Tube morphogenesis (GO)	0 (0 %)	0 (0 %)	0 (0 %)	0 (0 %)	0 (0 %)	0 (0 %)	1 (0.00187266 %)	0 (0 %)
Regulation of cytokine secretion (GO)	0 (0 %)	0 (0 %)	0 (0 %)	0 (0 %)	3 (0.00515464 %)	2 (0.037037 %)	0 (0 %)	1 (0.00171821 %)
Macromolecular complex assembly (GO)	19 (0.263889 %)	42 (0.272727 %)	46 (0.283951 %)	23 (0.328571 %)	231 (0.396907 %)	18 (0.333333 %)	109 (0.20412 %)	349 (0.599656 %)
Di tri valent inorganic cation transport (GO)	0 (0 %)	0 (0 %)	0 (0 %)	0 (0 %)	0 (0 %)	0 (0 %)	0 (0 %)	0 (0 %)
Detection of abiotic stimulus (GO)	1 (0.0138889 %)	2 (0.012987 %)	2 (0.0123457 %)	1 (0.0142857 %)	0 (0 %)	0 (0 %)	8 (0.0149813 %)	3 (0.00515464 %)
Regulation of response to external stimulus (GO)	5 (0.0694444 %)	5 (0.0324675 %)	9 (0.0555556 %)	5 (0.0714286 %)	3 (0.00515464 %)	5 (0.0925926 %)	56 (0.104869 %)	3 (0.00515464 %)
Cofactor metabolic process (GO)	3 (0.0416667 %)	37 (0.24026 %)	10 (0.0617284 %)	1 (0.0142857 %)	362 (0.621993 %)	40 (0.740741 %)	162 (0.303371 %)	307 (0.527491 %)
Regulation of hormone secretion (GO)	0 (0 %)	0 (0 %)	0 (0 %)	0 (0 %)	0 (0 %)	0 (0 %)	3 (0.00561798 %)	0 (0 %)
Organic acid transport (GO)	11 (0.152778 %)	23 (0.149351 %)	33 (0.203704 %)	17 (0.242857 %)	310 (0.532646 %)	20 (0.37037 %)	59 (0.110487 %)	4 (0.00687285 %)
Positive regulation of phosphorylation (GO)	0 (0 %)	2 (0.012987 %)	0 (0 %)	0 (0 %)	32 (0.0549828 %)	3 (0.0555556 %)	12 (0.0224719 %)	17 (0.0292096 %)
G2 m transition of mitotic cell cycle (GO)	9 (0.125 %)	3 (0.0194805 %)	2 (0.0123457 %)	1 (0.0142857 %)	81 (0.139175 %)	6 (0.111111 %)	120 (0.224719 %)	133 (0.228522 %)
T cell proliferation (GO)	0 (0 %)	0 (0 %)	0 (0 %)	0 (0 %)	0 (0 %)	1 (0.0185185 %)	4 (0.00749064 %)	2 (0.00343643 %)
Female gamete generation (GO)	0 (0 %)	1 (0.00649351 %)	0 (0 %)	0 (0 %)	0 (0 %)	0 (0 %)	1 (0.00187266 %)	0 (0 %)
Protein tetramerization (GO)	0 (0 %)	0 (0 %)	4 (0.0246914 %)	3 (0.0428571 %)	3 (0.00515464 %)	1 (0.0185185 %)	4 (0.00749064 %)	1 (0.00171821 %)
Regulation of tyrosine phosphorylation of stat protein (GO)	0 (0 %)	0 (0 %)	0 (0 %)	0 (0 %)	2 (0.00343643 %)	0 (0 %)	12 (0.0224719 %)	2 (0.00343643 %)
Fatty acid beta oxidation (GO)	0 (0 %)	1 (0.00649351 %)	0 (0 %)	0 (0 %)	17 (0.0292096 %)	0 (0 %)	6 (0.011236 %)	9 (0.0154639 %)
Positive regulation of immune system process (GO)	3 (0.0416667 %)	6 (0.038961 %)	1 (0.00617284 %)	0 (0 %)	38 (0.0652921 %)	2 (0.037037 %)	35 (0.0655431 %)	3 (0.00515464 %)
Regulation of anatomical structure morphogenesis (GO)	0 (0 %)	0 (0 %)	0 (0 %)	0 (0 %)	0 (0 %)	0 (0 %)	0 (0 %)	0 (0 %)
Focal adhesion formation (GO)	0 (0 %)	10 (0.0649351 %)	0 (0 %)	0 (0 %)	4 (0.00687285 %)	0 (0 %)	0 (0 %)	0 (0 %)
Secretory pathway (GO)	1 (0.0138889 %)	0 (0 %)	0 (0 %)	0 (0 %)	5 (0.00859107 %)	0 (0 %)	3 (0.00561798 %)	0 (0 %)
Peroxisome organization and biogenesis (GO)	1 (0.0138889 %)	0 (0 %)	0 (0 %)	0 (0 %)	16 (0.0274914 %)	0 (0 %)	1 (0.00187266 %)	2 (0.00343643 %)
Meiosis i (GO)	55 (0.763889 %)	54 (0.350649 %)	80 (0.493827 %)	30 (0.428571 %)	181 (0.310997 %)	22 (0.407407 %)	270 (0.505618 %)	422 (0.725086 %)
Membrane lipid metabolic process (GO)	3 (0.0416667 %)	10 (0.0649351 %)	4 (0.0246914 %)	0 (0 %)	188 (0.323024 %)	6 (0.111111 %)	32 (0.0599251 %)	12 (0.0206186 %)
Regulation of lipid metabolic process (GO)	0 (0 %)	3 (0.0194805 %)	1 (0.00617284 %)	0 (0 %)	24 (0.0412371 %)	0 (0 %)	53 (0.0992509 %)	6 (0.0103093 %)
Regulation of molecular function (GO)	3 (0.0416667 %)	4 (0.025974 %)	1 (0.00617284 %)	1 (0.0142857 %)	80 (0.137457 %)	0 (0 %)	12 (0.0224719 %)	61 (0.104811 %)
Regulation of dna replication (GO)	59 (0.819444 %)	71 (0.461039 %)	64 (0.395062 %)	28 (0.4 %)	341 (0.585911 %)	27 (0.5 %)	367 (0.687266 %)	369 (0.634021 %)
Negative regulation of cellular biosynthetic process (GO)	0 (0 %)	0 (0 %)	0 (0 %)	0 (0 %)	0 (0 %)	0 (0 %)	0 (0 %)	0 (0 %)
Developmental maturation (GO)	3 (0.0416667 %)	1 (0.00649351 %)	1 (0.00617284 %)	0 (0 %)	9 (0.0154639 %)	0 (0 %)	1 (0.00187266 %)	3 (0.00515464 %)
Regulation of protein amino acid phosphorylation (GO)	0 (0 %)	1 (0.00649351 %)	0 (0 %)	0 (0 %)	8 (0.0137457 %)	2 (0.037037 %)	2 (0.00374532 %)	4 (0.00687285 %)
Response to endogenous stimulus (GO)	71 (0.986111 %)	123 (0.798701 %)	135 (0.833333 %)	56 (0.8 %)	559 (0.960481 %)	47 (0.87037 %)	452 (0.846442 %)	580 (0.996564 %)
Glycoprotein catabolic process (GO)	0 (0 %)	0 (0 %)	0 (0 %)	0 (0 %)	1 (0.00171821 %)	0 (0 %)	1 (0.00187266 %)	0 (0 %)
Reproductive process (GO)	0 (0 %)	0 (0 %)	0 (0 %)	0 (0 %)	4 (0.00687285 %)	0 (0 %)	7 (0.0131086 %)	0 (0 %)
Secretion by cell (GO)	0 (0 %)	0 (0 %)	0 (0 %)	0 (0 %)	5 (0.00859107 %)	0 (0 %)	0 (0 %)	0 (0 %)
Pattern specification process (GO)	12 (0.166667 %)	19 (0.123377 %)	1 (0.00617284 %)	0 (0 %)	73 (0.12543 %)	3 (0.0555556 %)	13 (0.0243446 %)	7 (0.0120275 %)
Phospholipase c activation (GO)	0 (0 %)	0 (0 %)	0 (0 %)	0 (0 %)	1 (0.00171821 %)	0 (0 %)	1 (0.00187266 %)	1 (0.00171821 %)
Cell surface receptor linked signal transduction go 0007166 (GO)	0 (0 %)	1 (0.00649351 %)	0 (0 %)	0 (0 %)	2 (0.00343643 %)	0 (0 %)	0 (0 %)	0 (0 %)
Lymphocyte differentiation (GO)	4 (0.0555556 %)	1 (0.00649351 %)	1 (0.00617284 %)	1 (0.0142857 %)	55 (0.0945017 %)	1 (0.0185185 %)	17 (0.0318352 %)	177 (0.304124 %)
Cell structure disassembly during apoptosis (GO)	4 (0.0555556 %)	4 (0.025974 %)	5 (0.0308642 %)	0 (0 %)	5 (0.00859107 %)	0 (0 %)	49 (0.0917603 %)	16 (0.0274914 %)
Nucleobasenucleosidenucleotide and nucleic acid transport (GO)	55 (0.763889 %)	95 (0.616883 %)	50 (0.308642 %)	18 (0.257143 %)	162 (0.278351 %)	4 (0.0740741 %)	248 (0.464419 %)	272 (0.467354 %)
Cyclic nucleotide metabolic process (GO)	0 (0 %)	0 (0 %)	0 (0 %)	0 (0 %)	4 (0.00687285 %)	0 (0 %)	1 (0.00187266 %)	0 (0 %)
Detection of stimulus involved in sensory perception (GO)	0 (0 %)	0 (0 %)	0 (0 %)	0 (0 %)	0 (0 %)	0 (0 %)	1 (0.00187266 %)	1 (0.00171821 %)
Response to nutrient (GO)	0 (0 %)	0 (0 %)	0 (0 %)	0 (0 %)	11 (0.0189003 %)	1 (0.0185185 %)	0 (0 %)	10 (0.0171821 %)
Activation of jnk activity (GO)	1 (0.0138889 %)	0 (0 %)	0 (0 %)	0 (0 %)	6 (0.0103093 %)	0 (0 %)	2 (0.00374532 %)	53 (0.0910653 %)
Regulation of synapse structure and activity (GO)	0 (0 %)	0 (0 %)	0 (0 %)	0 (0 %)	1 (0.00171821 %)	0 (0 %)	0 (0 %)	0 (0 %)
Sulfur metabolic process (GO)	0 (0 %)	1 (0.00649351 %)	96 (0.592593 %)	53 (0.757143 %)	47 (0.080756 %)	3 (0.0555556 %)	65 (0.121723 %)	0 (0 %)
Negative regulation of hydrolase activity (GO)	2 (0.0277778 %)	0 (0 %)	7 (0.0432099 %)	3 (0.0428571 %)	16 (0.0274914 %)	2 (0.037037 %)	39 (0.0730337 %)	15 (0.0257732 %)
Biosynthetic process (GO)	22 (0.305556 %)	39 (0.253247 %)	2 (0.0123457 %)	0 (0 %)	362 (0.621993 %)	35 (0.648148 %)	351 (0.657303 %)	571 (0.9811 %)
Transcription dna dependent (GO)	50 (0.694444 %)	44 (0.285714 %)	100 (0.617284 %)	42 (0.6 %)	178 (0.305842 %)	9 (0.166667 %)	61 (0.114232 %)	505 (0.867698 %)
Striated muscle development (GO)	1 (0.0138889 %)	3 (0.0194805 %)	14 (0.0864198 %)	7 (0.1 %)	161 (0.276632 %)	2 (0.037037 %)	9 (0.0168539 %)	3 (0.00515464 %)
M phase (GO)	72 (1 %)	151 (0.980519 %)	159 (0.981481 %)	70 (1 %)	569 (0.977663 %)	51 (0.944444 %)	525 (0.983146 %)	578 (0.993127 %)
Regulation of cell migration (GO)	0 (0 %)	8 (0.0519481 %)	6 (0.037037 %)	2 (0.0285714 %)	60 (0.103093 %)	1 (0.0185185 %)	13 (0.0243446 %)	5 (0.00859107 %)
Protein maturation (GO)	0 (0 %)	0 (0 %)	0 (0 %)	0 (0 %)	0 (0 %)	0 (0 %)	0 (0 %)	0 (0 %)
Coenzyme metabolic process (GO)	2 (0.0277778 %)	31 (0.201299 %)	3 (0.0185185 %)	0 (0 %)	293 (0.503436 %)	38 (0.703704 %)	177 (0.331461 %)	186 (0.319588 %)
Cytoplasm organization and biogenesis (GO)	0 (0 %)	1 (0.00649351 %)	0 (0 %)	0 (0 %)	0 (0 %)	0 (0 %)	0 (0 %)	0 (0 %)
Regulation of transferase activity (GO)	15 (0.208333 %)	16 (0.103896 %)	6 (0.037037 %)	10 (0.142857 %)	272 (0.467354 %)	6 (0.111111 %)	21 (0.0393258 %)	395 (0.678694 %)
Myoblast differentiation (GO)	13 (0.180556 %)	13 (0.0844156 %)	18 (0.111111 %)	5 (0.0714286 %)	378 (0.649485 %)	16 (0.296296 %)	45 (0.0842697 %)	118 (0.202749 %)
Sensory perception of taste (GO)	0 (0 %)	0 (0 %)	0 (0 %)	0 (0 %)	0 (0 %)	0 (0 %)	0 (0 %)	0 (0 %)
Glucose catabolic process (GO)	0 (0 %)	9 (0.0584416 %)	6 (0.037037 %)	1 (0.0142857 %)	45 (0.0773196 %)	3 (0.0555556 %)	32 (0.0599251 %)	15 (0.0257732 %)
Intracellular transport (GO)	15 (0.208333 %)	35 (0.227273 %)	18 (0.111111 %)	17 (0.242857 %)	217 (0.372852 %)	10 (0.185185 %)	33 (0.0617978 %)	337 (0.579038 %)
Intracellular protein transport (GO)	14 (0.194444 %)	23 (0.149351 %)	3 (0.0185185 %)	2 (0.0285714 %)	121 (0.207904 %)	3 (0.0555556 %)	6 (0.011236 %)	252 (0.43299 %)
Programmed cell death (GO)	3 (0.0416667 %)	1 (0.00649351 %)	4 (0.0246914 %)	0 (0 %)	75 (0.128866 %)	5 (0.0925926 %)	32 (0.0599251 %)	220 (0.378007 %)
Centrosome organization and biogenesis (GO)	47 (0.652778 %)	81 (0.525974 %)	64 (0.395062 %)	23 (0.328571 %)	265 (0.455326 %)	11 (0.203704 %)	253 (0.473783 %)	416 (0.714777 %)
Hemopoiesis (GO)	1 (0.0138889 %)	1 (0.00649351 %)	6 (0.037037 %)	3 (0.0428571 %)	4 (0.00687285 %)	0 (0 %)	2 (0.00374532 %)	3 (0.00515464 %)
Microtubule based process (GO)	6 (0.0833333 %)	39 (0.253247 %)	29 (0.179012 %)	23 (0.328571 %)	247 (0.424399 %)	12 (0.222222 %)	27 (0.0505618 %)	24 (0.0412371 %)
Regulation of axonogenesis (GO)	0 (0 %)	0 (0 %)	13 (0.0802469 %)	9 (0.128571 %)	3 (0.00515464 %)	1 (0.0185185 %)	1 (0.00187266 %)	0 (0 %)
Response to extracellular stimulus (GO)	0 (0 %)	2 (0.012987 %)	0 (0 %)	0 (0 %)	99 (0.170103 %)	1 (0.0185185 %)	5 (0.0093633 %)	5 (0.00859107 %)
Apoptotic nuclear changes (GO)	7 (0.0972222 %)	9 (0.0584416 %)	8 (0.0493827 %)	3 (0.0428571 %)	13 (0.0223368 %)	0 (0 %)	92 (0.172285 %)	36 (0.0618557 %)
Induction of apoptosis by extracellular signals (GO)	0 (0 %)	0 (0 %)	0 (0 %)	0 (0 %)	0 (0 %)	0 (0 %)	7 (0.0131086 %)	1 (0.00171821 %)
Sulfur compound biosynthetic process (GO)	1 (0.0138889 %)	1 (0.00649351 %)	56 (0.345679 %)	27 (0.385714 %)	66 (0.113402 %)	1 (0.0185185 %)	70 (0.131086 %)	0 (0 %)
Gamete generation (GO)	7 (0.0972222 %)	7 (0.0454545 %)	21 (0.12963 %)	5 (0.0714286 %)	1 (0.00171821 %)	0 (0 %)	10 (0.0187266 %)	2 (0.00343643 %)
Response to toxin (GO)	0 (0 %)	0 (0 %)	0 (0 %)	0 (0 %)	10 (0.0171821 %)	0 (0 %)	3 (0.00561798 %)	4 (0.00687285 %)
Positive regulation of binding (GO)	0 (0 %)	0 (0 %)	0 (0 %)	0 (0 %)	0 (0 %)	0 (0 %)	0 (0 %)	2 (0.00343643 %)
Cellular component disassembly (GO)	10 (0.138889 %)	22 (0.142857 %)	5 (0.0308642 %)	4 (0.0571429 %)	60 (0.103093 %)	0 (0 %)	150 (0.280899 %)	122 (0.209622 %)
Immune system development (GO)	3 (0.0416667 %)	2 (0.012987 %)	12 (0.0740741 %)	7 (0.1 %)	7 (0.0120275 %)	0 (0 %)	2 (0.00374532 %)	10 (0.0171821 %)
Positive regulation of catalytic activity (GO)	1 (0.0138889 %)	7 (0.0454545 %)	2 (0.0123457 %)	0 (0 %)	63 (0.108247 %)	0 (0 %)	7 (0.0131086 %)	24 (0.0412371 %)
Translational initiation (GO)	13 (0.180556 %)	17 (0.11039 %)	20 (0.123457 %)	1 (0.0142857 %)	72 (0.123711 %)	16 (0.296296 %)	139 (0.2603 %)	200 (0.343643 %)
Phototransduction (GO)	0 (0 %)	2 (0.012987 %)	0 (0 %)	0 (0 %)	0 (0 %)	0 (0 %)	0 (0 %)	0 (0 %)
Regionalization (GO)	14 (0.194444 %)	13 (0.0844156 %)	3 (0.0185185 %)	0 (0 %)	58 (0.0996564 %)	5 (0.0925926 %)	3 (0.00561798 %)	17 (0.0292096 %)
Organelle organization and biogenesis (GO)	66 (0.916667 %)	130 (0.844156 %)	90 (0.555556 %)	44 (0.628571 %)	494 (0.848797 %)	16 (0.296296 %)	188 (0.35206 %)	428 (0.735395 %)
Negative regulation of cell cycle (GO)	17 (0.236111 %)	11 (0.0714286 %)	15 (0.0925926 %)	10 (0.142857 %)	119 (0.204467 %)	8 (0.148148 %)	42 (0.0786517 %)	26 (0.0446735 %)
Heterophilic cell adhesion (GO)	0 (0 %)	0 (0 %)	0 (0 %)	0 (0 %)	0 (0 %)	0 (0 %)	1 (0.00187266 %)	0 (0 %)
Dna integrity checkpoint (GO)	37 (0.513889 %)	10 (0.0649351 %)	20 (0.123457 %)	6 (0.0857143 %)	131 (0.225086 %)	5 (0.0925926 %)	93 (0.174157 %)	120 (0.206186 %)
Steroid metabolic process (GO)	22 (0.305556 %)	116 (0.753247 %)	32 (0.197531 %)	10 (0.142857 %)	559 (0.960481 %)	45 (0.833333 %)	457 (0.855805 %)	561 (0.963918 %)
Establishment of cellular localization (GO)	16 (0.222222 %)	29 (0.188312 %)	14 (0.0864198 %)	9 (0.128571 %)	247 (0.424399 %)	7 (0.12963 %)	29 (0.0543071 %)	194 (0.333333 %)
Aerobic respiration (GO)	2 (0.0277778 %)	18 (0.116883 %)	1 (0.00617284 %)	0 (0 %)	28 (0.04811 %)	12 (0.222222 %)	59 (0.110487 %)	34 (0.0584192 %)
Skeletal development (GO)	43 (0.597222 %)	19 (0.123377 %)	61 (0.376543 %)	20 (0.285714 %)	234 (0.402062 %)	17 (0.314815 %)	29 (0.0543071 %)	159 (0.273196 %)
Positive regulation of nucleobasenucleosidenucleotide and nucleic acid metabolic process (GO)	6 (0.0833333 %)	5 (0.0324675 %)	0 (0 %)	0 (0 %)	14 (0.024055 %)	0 (0 %)	0 (0 %)	58 (0.0996564 %)
Regulation of growth (GO)	1 (0.0138889 %)	2 (0.012987 %)	13 (0.0802469 %)	8 (0.114286 %)	25 (0.0429553 %)	1 (0.0185185 %)	3 (0.00561798 %)	0 (0 %)
Nuclear transport (GO)	64 (0.888889 %)	104 (0.675325 %)	113 (0.697531 %)	49 (0.7 %)	288 (0.494845 %)	9 (0.166667 %)	148 (0.277154 %)	358 (0.61512 %)
Negative regulation of immune system process (GO)	3 (0.0416667 %)	1 (0.00649351 %)	8 (0.0493827 %)	4 (0.0571429 %)	6 (0.0103093 %)	1 (0.0185185 %)	2 (0.00374532 %)	19 (0.032646 %)
Regulation of protein polymerization (GO)	0 (0 %)	0 (0 %)	0 (0 %)	0 (0 %)	0 (0 %)	0 (0 %)	0 (0 %)	0 (0 %)
Lipid transport (GO)	0 (0 %)	52 (0.337662 %)	24 (0.148148 %)	11 (0.157143 %)	409 (0.702749 %)	18 (0.333333 %)	139 (0.2603 %)	31 (0.0532646 %)
Anatomical structure morphogenesis (GO)	18 (0.25 %)	62 (0.402597 %)	97 (0.598765 %)	35 (0.5 %)	444 (0.762887 %)	16 (0.296296 %)	256 (0.479401 %)	78 (0.134021 %)
Cellular response to stress (GO)	31 (0.430556 %)	19 (0.123377 %)	7 (0.0432099 %)	2 (0.0285714 %)	127 (0.218213 %)	1 (0.0185185 %)	42 (0.0786517 %)	90 (0.154639 %)
Positive regulation of rna metabolic process (GO)	6 (0.0833333 %)	8 (0.0519481 %)	2 (0.0123457 %)	0 (0 %)	21 (0.0360825 %)	0 (0 %)	0 (0 %)	171 (0.293814 %)
Cellular protein catabolic process (GO)	2 (0.0277778 %)	0 (0 %)	7 (0.0432099 %)	5 (0.0714286 %)	71 (0.121993 %)	13 (0.240741 %)	29 (0.0543071 %)	72 (0.123711 %)
Regulation of muscle contraction (GO)	0 (0 %)	0 (0 %)	0 (0 %)	0 (0 %)	0 (0 %)	0 (0 %)	1 (0.00187266 %)	1 (0.00171821 %)
Response to light stimulus (GO)	2 (0.0277778 %)	1 (0.00649351 %)	10 (0.0617284 %)	2 (0.0285714 %)	3 (0.00515464 %)	0 (0 %)	12 (0.0224719 %)	4 (0.00687285 %)
Positive regulation of cytokine biosynthetic process (GO)	0 (0 %)	1 (0.00649351 %)	0 (0 %)	1 (0.0142857 %)	22 (0.0378007 %)	1 (0.0185185 %)	7 (0.0131086 %)	4 (0.00687285 %)
Regulation of translational initiation (GO)	9 (0.125 %)	12 (0.0779221 %)	11 (0.0679012 %)	3 (0.0428571 %)	35 (0.0601375 %)	9 (0.166667 %)	68 (0.127341 %)	70 (0.120275 %)
Negative regulation of transcription dna dependent (GO)	3 (0.0416667 %)	2 (0.012987 %)	28 (0.17284 %)	12 (0.171429 %)	6 (0.0103093 %)	1 (0.0185185 %)	2 (0.00374532 %)	6 (0.0103093 %)
Protein targeting (GO)	31 (0.430556 %)	44 (0.285714 %)	23 (0.141975 %)	9 (0.128571 %)	167 (0.286942 %)	0 (0 %)	5 (0.0093633 %)	294 (0.505155 %)
Monovalent inorganic cation homeostasis (GO)	5 (0.0694444 %)	14 (0.0909091 %)	7 (0.0432099 %)	8 (0.114286 %)	17 (0.0292096 %)	0 (0 %)	6 (0.011236 %)	9 (0.0154639 %)
Viral infectious cycle (GO)	0 (0 %)	0 (0 %)	0 (0 %)	0 (0 %)	0 (0 %)	0 (0 %)	0 (0 %)	0 (0 %)
Regulation of protein modification process (GO)	0 (0 %)	0 (0 %)	0 (0 %)	0 (0 %)	11 (0.0189003 %)	2 (0.037037 %)	1 (0.00187266 %)	3 (0.00515464 %)
Viral reproductive process (GO)	0 (0 %)	0 (0 %)	0 (0 %)	0 (0 %)	1 (0.00171821 %)	0 (0 %)	0 (0 %)	1 (0.00171821 %)
Regulation of mitosis (GO)	72 (1 %)	129 (0.837662 %)	132 (0.814815 %)	57 (0.814286 %)	530 (0.910653 %)	47 (0.87037 %)	499 (0.934457 %)	553 (0.950172 %)
Carboxylic acid metabolic process (GO)	2 (0.0277778 %)	107 (0.694805 %)	14 (0.0864198 %)	8 (0.114286 %)	537 (0.92268 %)	43 (0.796296 %)	380 (0.71161 %)	518 (0.890034 %)
Axonogenesis (GO)	2 (0.0277778 %)	3 (0.0194805 %)	48 (0.296296 %)	22 (0.314286 %)	59 (0.101375 %)	5 (0.0925926 %)	4 (0.00749064 %)	0 (0 %)
Homophilic cell adhesion (GO)	0 (0 %)	1 (0.00649351 %)	0 (0 %)	0 (0 %)	0 (0 %)	0 (0 %)	1 (0.00187266 %)	0 (0 %)
Regulation of mapkkk cascade (GO)	0 (0 %)	1 (0.00649351 %)	2 (0.0123457 %)	1 (0.0142857 %)	1 (0.00171821 %)	0 (0 %)	0 (0 %)	0 (0 %)
Protein amino acid autophosphorylation (GO)	1 (0.0138889 %)	2 (0.012987 %)	1 (0.00617284 %)	1 (0.0142857 %)	10 (0.0171821 %)	0 (0 %)	0 (0 %)	26 (0.0446735 %)
Intercellular junction assembly (GO)	0 (0 %)	0 (0 %)	0 (0 %)	0 (0 %)	0 (0 %)	0 (0 %)	0 (0 %)	0 (0 %)
Maintenance of cellular localization (GO)	1 (0.0138889 %)	8 (0.0519481 %)	3 (0.0185185 %)	1 (0.0142857 %)	10 (0.0171821 %)	0 (0 %)	6 (0.011236 %)	15 (0.0257732 %)
Microtubule cytoskeleton organization and biogenesis (GO)	49 (0.680556 %)	100 (0.649351 %)	101 (0.623457 %)	49 (0.7 %)	334 (0.573883 %)	24 (0.444444 %)	176 (0.329588 %)	134 (0.230241 %)
Nuclear organization and biogenesis (GO)	16 (0.222222 %)	32 (0.207792 %)	19 (0.117284 %)	6 (0.0857143 %)	26 (0.0446735 %)	0 (0 %)	45 (0.0842697 %)	119 (0.204467 %)
Purine nucleotide metabolic process (GO)	3 (0.0416667 %)	4 (0.025974 %)	3 (0.0185185 %)	2 (0.0285714 %)	43 (0.0738832 %)	2 (0.037037 %)	6 (0.011236 %)	9 (0.0154639 %)
Protein import (GO)	10 (0.138889 %)	11 (0.0714286 %)	21 (0.12963 %)	15 (0.214286 %)	55 (0.0945017 %)	0 (0 %)	1 (0.00187266 %)	69 (0.118557 %)
Post golgi vesicle mediated transport (GO)	0 (0 %)	1 (0.00649351 %)	0 (0 %)	0 (0 %)	5 (0.00859107 %)	1 (0.0185185 %)	0 (0 %)	6 (0.0103093 %)
Glutamine family amino acid metabolic process (GO)	0 (0 %)	8 (0.0519481 %)	0 (0 %)	0 (0 %)	29 (0.0498282 %)	1 (0.0185185 %)	28 (0.0524345 %)	7 (0.0120275 %)
Regulation of interferon gamma biosynthetic process (GO)	0 (0 %)	0 (0 %)	0 (0 %)	0 (0 %)	2 (0.00343643 %)	1 (0.0185185 %)	0 (0 %)	0 (0 %)
Sexual reproduction (GO)	3 (0.0416667 %)	4 (0.025974 %)	8 (0.0493827 %)	0 (0 %)	0 (0 %)	0 (0 %)	8 (0.0149813 %)	3 (0.00515464 %)
Interphase (GO)	71 (0.986111 %)	128 (0.831169 %)	129 (0.796296 %)	52 (0.742857 %)	482 (0.828179 %)	50 (0.925926 %)	495 (0.926966 %)	471 (0.809278 %)
Negative regulation of angiogenesis (GO)	0 (0 %)	0 (0 %)	0 (0 %)	0 (0 %)	0 (0 %)	0 (0 %)	0 (0 %)	2 (0.00343643 %)
Monocarboxylic acid transport (GO)	0 (0 %)	17 (0.11039 %)	30 (0.185185 %)	15 (0.214286 %)	174 (0.298969 %)	25 (0.462963 %)	71 (0.132959 %)	21 (0.0360825 %)
Epithelial cell differentiation (GO)	1 (0.0138889 %)	0 (0 %)	0 (0 %)	0 (0 %)	0 (0 %)	0 (0 %)	0 (0 %)	9 (0.0154639 %)
Tissue development (GO)	68 (0.944444 %)	12 (0.0779221 %)	78 (0.481481 %)	37 (0.528571 %)	217 (0.372852 %)	20 (0.37037 %)	150 (0.280899 %)	564 (0.969072 %)
Carbohydrate transport (GO)	0 (0 %)	0 (0 %)	0 (0 %)	0 (0 %)	0 (0 %)	0 (0 %)	0 (0 %)	0 (0 %)
Response to steroid hormone stimulus (GO)	35 (0.486111 %)	77 (0.5 %)	32 (0.197531 %)	13 (0.185714 %)	274 (0.47079 %)	17 (0.314815 %)	51 (0.0955056 %)	234 (0.402062 %)
Muscle cell differentiation (GO)	14 (0.194444 %)	24 (0.155844 %)	9 (0.0555556 %)	1 (0.0142857 %)	405 (0.695876 %)	20 (0.37037 %)	53 (0.0992509 %)	112 (0.19244 %)
Cytokine metabolic process (GO)	0 (0 %)	0 (0 %)	0 (0 %)	0 (0 %)	9 (0.0154639 %)	1 (0.0185185 %)	2 (0.00374532 %)	11 (0.0189003 %)
Regulation of g protein coupled receptor protein signaling pathway (GO)	0 (0 %)	3 (0.0194805 %)	2 (0.0123457 %)	1 (0.0142857 %)	36 (0.0618557 %)	5 (0.0925926 %)	1 (0.00187266 %)	0 (0 %)
Regulation of translation (GO)	1 (0.0138889 %)	0 (0 %)	0 (0 %)	0 (0 %)	5 (0.00859107 %)	2 (0.037037 %)	6 (0.011236 %)	40 (0.0687285 %)
Amino acid metabolic process (GO)	15 (0.208333 %)	126 (0.818182 %)	52 (0.320988 %)	23 (0.328571 %)	516 (0.886598 %)	38 (0.703704 %)	409 (0.765918 %)	477 (0.819588 %)
Photoreceptor cell maintenance (GO)	0 (0 %)	0 (0 %)	0 (0 %)	0 (0 %)	0 (0 %)	0 (0 %)	5 (0.0093633 %)	0 (0 %)
Response to xenobiotic stimulus (GO)	1 (0.0138889 %)	94 (0.61039 %)	1 (0.00617284 %)	0 (0 %)	120 (0.206186 %)	20 (0.37037 %)	366 (0.685393 %)	521 (0.895189 %)
Defense response (GO)	1 (0.0138889 %)	1 (0.00649351 %)	2 (0.0123457 %)	3 (0.0428571 %)	58 (0.0996564 %)	6 (0.111111 %)	15 (0.0280899 %)	28 (0.04811 %)
Fatty acid biosynthetic process (GO)	0 (0 %)	0 (0 %)	0 (0 %)	0 (0 %)	0 (0 %)	0 (0 %)	3 (0.00561798 %)	3 (0.00515464 %)
Calcium mediated signaling (GO)	3 (0.0416667 %)	11 (0.0714286 %)	13 (0.0802469 %)	7 (0.1 %)	225 (0.386598 %)	36 (0.666667 %)	167 (0.312734 %)	20 (0.0343643 %)
I kappab kinase nf kappab cascade (GO)	1 (0.0138889 %)	1 (0.00649351 %)	0 (0 %)	0 (0 %)	22 (0.0378007 %)	1 (0.0185185 %)	0 (0 %)	91 (0.156357 %)
Nucleosome assembly (GO)	47 (0.652778 %)	67 (0.435065 %)	123 (0.759259 %)	52 (0.742857 %)	208 (0.357388 %)	13 (0.240741 %)	125 (0.234082 %)	23 (0.0395189 %)
Actin filament based process (GO)	0 (0 %)	3 (0.0194805 %)	0 (0 %)	0 (0 %)	31 (0.0532646 %)	0 (0 %)	0 (0 %)	1 (0.00171821 %)
Tube development (GO)	0 (0 %)	0 (0 %)	0 (0 %)	1 (0.0142857 %)	0 (0 %)	0 (0 %)	1 (0.00187266 %)	0 (0 %)
Cell cycle process (GO)	72 (1 %)	153 (0.993506 %)	162 (1 %)	70 (1 %)	577 (0.991409 %)	53 (0.981481 %)	529 (0.990637 %)	577 (0.991409 %)
Fatty acid oxidation (GO)	0 (0 %)	3 (0.0194805 %)	1 (0.00617284 %)	0 (0 %)	45 (0.0773196 %)	1 (0.0185185 %)	10 (0.0187266 %)	20 (0.0343643 %)
Production of molecular mediator of immune response (GO)	2 (0.0277778 %)	3 (0.0194805 %)	6 (0.037037 %)	7 (0.1 %)	41 (0.0704467 %)	8 (0.148148 %)	24 (0.0449438 %)	63 (0.108247 %)
Sphingolipid metabolic process (GO)	0 (0 %)	0 (0 %)	1 (0.00617284 %)	2 (0.0285714 %)	10 (0.0171821 %)	1 (0.0185185 %)	1 (0.00187266 %)	0 (0 %)
Negative regulation of cytoskeleton organization and biogenesis (GO)	0 (0 %)	2 (0.012987 %)	1 (0.00617284 %)	0 (0 %)	2 (0.00343643 %)	0 (0 %)	1 (0.00187266 %)	0 (0 %)
Intra golgi vesicle mediated transport (GO)	0 (0 %)	0 (0 %)	0 (0 %)	0 (0 %)	1 (0.00171821 %)	0 (0 %)	0 (0 %)	4 (0.00687285 %)
Behavior (GO)	0 (0 %)	0 (0 %)	0 (0 %)	0 (0 %)	1 (0.00171821 %)	0 (0 %)	1 (0.00187266 %)	0 (0 %)
Regulation of protein metabolic process (GO)	0 (0 %)	1 (0.00649351 %)	0 (0 %)	0 (0 %)	24 (0.0412371 %)	2 (0.037037 %)	3 (0.00561798 %)	19 (0.032646 %)
Regulation of signal transduction (GO)	1 (0.0138889 %)	1 (0.00649351 %)	1 (0.00617284 %)	0 (0 %)	26 (0.0446735 %)	0 (0 %)	0 (0 %)	25 (0.0429553 %)
Mitotic sister chromatid segregation (GO)	72 (1 %)	137 (0.88961 %)	137 (0.845679 %)	65 (0.928571 %)	457 (0.785223 %)	39 (0.722222 %)	486 (0.910112 %)	545 (0.936426 %)
Positive regulation of immune response (GO)	0 (0 %)	1 (0.00649351 %)	1 (0.00617284 %)	1 (0.0142857 %)	25 (0.0429553 %)	4 (0.0740741 %)	12 (0.0224719 %)	0 (0 %)
Negative regulation of protein metabolic process (GO)	1 (0.0138889 %)	0 (0 %)	0 (0 %)	0 (0 %)	1 (0.00171821 %)	0 (0 %)	0 (0 %)	0 (0 %)
Vitamin transport (GO)	0 (0 %)	7 (0.0454545 %)	2 (0.0123457 %)	0 (0 %)	2 (0.00343643 %)	2 (0.037037 %)	8 (0.0149813 %)	3 (0.00515464 %)
Regulation of peptidyl tyrosine phosphorylation (GO)	0 (0 %)	0 (0 %)	0 (0 %)	0 (0 %)	0 (0 %)	0 (0 %)	1 (0.00187266 %)	0 (0 %)
Regulation of gene specific transcription (GO)	1 (0.0138889 %)	24 (0.155844 %)	1 (0.00617284 %)	2 (0.0285714 %)	38 (0.0652921 %)	0 (0 %)	1 (0.00187266 %)	1 (0.00171821 %)
Positive regulation of transport (GO)	3 (0.0416667 %)	0 (0 %)	0 (0 %)	1 (0.0142857 %)	2 (0.00343643 %)	0 (0 %)	0 (0 %)	27 (0.0463918 %)
Transcription initiation (GO)	61 (0.847222 %)	66 (0.428571 %)	40 (0.246914 %)	13 (0.185714 %)	144 (0.247423 %)	6 (0.111111 %)	130 (0.243446 %)	298 (0.512027 %)
Amino acid derivative metabolic process (GO)	0 (0 %)	0 (0 %)	2 (0.0123457 %)	0 (0 %)	13 (0.0223368 %)	0 (0 %)	2 (0.00374532 %)	0 (0 %)
Phagocytosis (GO)	0 (0 %)	0 (0 %)	0 (0 %)	1 (0.0142857 %)	1 (0.00171821 %)	0 (0 %)	0 (0 %)	0 (0 %)
Negative regulation of cellular process (GO)	5 (0.0694444 %)	2 (0.012987 %)	7 (0.0432099 %)	1 (0.0142857 %)	44 (0.0756014 %)	1 (0.0185185 %)	9 (0.0168539 %)	68 (0.116838 %)
Proteoglycan biosynthetic process (GO)	3 (0.0416667 %)	4 (0.025974 %)	117 (0.722222 %)	57 (0.814286 %)	151 (0.25945 %)	5 (0.0925926 %)	64 (0.11985 %)	1 (0.00171821 %)
Regulation of dna metabolic process (GO)	64 (0.888889 %)	86 (0.558442 %)	65 (0.401235 %)	30 (0.428571 %)	493 (0.847079 %)	45 (0.833333 %)	418 (0.782772 %)	406 (0.697595 %)
Locomotory behavior (GO)	0 (0 %)	0 (0 %)	0 (0 %)	0 (0 %)	17 (0.0292096 %)	0 (0 %)	1 (0.00187266 %)	5 (0.00859107 %)
Rna elongation (GO)	11 (0.152778 %)	4 (0.025974 %)	0 (0 %)	0 (0 %)	12 (0.0206186 %)	0 (0 %)	0 (0 %)	14 (0.024055 %)
Regulation of cell adhesion (GO)	0 (0 %)	1 (0.00649351 %)	0 (0 %)	0 (0 %)	29 (0.0498282 %)	4 (0.0740741 %)	16 (0.0299625 %)	5 (0.00859107 %)
T cell differentiation (GO)	1 (0.0138889 %)	1 (0.00649351 %)	2 (0.0123457 %)	2 (0.0285714 %)	79 (0.135739 %)	13 (0.240741 %)	48 (0.0898876 %)	322 (0.553265 %)
Regulation of developmental process (GO)	8 (0.111111 %)	1 (0.00649351 %)	2 (0.0123457 %)	0 (0 %)	82 (0.140893 %)	4 (0.0740741 %)	27 (0.0505618 %)	185 (0.317869 %)
Response to heat (GO)	1 (0.0138889 %)	1 (0.00649351 %)	8 (0.0493827 %)	6 (0.0857143 %)	95 (0.16323 %)	15 (0.277778 %)	33 (0.0617978 %)	37 (0.0635739 %)
Activation of mapk activity (GO)	1 (0.0138889 %)	3 (0.0194805 %)	1 (0.00617284 %)	0 (0 %)	32 (0.0549828 %)	1 (0.0185185 %)	2 (0.00374532 %)	18 (0.0309278 %)
Generation of precursor metabolites and energy (GO)	2 (0.0277778 %)	19 (0.123377 %)	2 (0.0123457 %)	3 (0.0428571 %)	247 (0.424399 %)	21 (0.388889 %)	64 (0.11985 %)	130 (0.223368 %)
Dephosphorylation (GO)	4 (0.0555556 %)	6 (0.038961 %)	4 (0.0246914 %)	5 (0.0714286 %)	195 (0.335052 %)	7 (0.12963 %)	11 (0.0205993 %)	87 (0.149485 %)
Membrane lipid biosynthetic process (GO)	9 (0.125 %)	27 (0.175325 %)	16 (0.0987654 %)	2 (0.0285714 %)	181 (0.310997 %)	16 (0.296296 %)	88 (0.164794 %)	33 (0.056701 %)
Protein dna complex assembly (GO)	67 (0.930556 %)	87 (0.564935 %)	90 (0.555556 %)	27 (0.385714 %)	190 (0.32646 %)	11 (0.203704 %)	113 (0.21161 %)	244 (0.419244 %)
Calcium ion transport (GO)	0 (0 %)	0 (0 %)	0 (0 %)	0 (0 %)	0 (0 %)	0 (0 %)	0 (0 %)	0 (0 %)
Regulation of t cell activation (GO)	1 (0.0138889 %)	2 (0.012987 %)	3 (0.0185185 %)	3 (0.0428571 %)	38 (0.0652921 %)	7 (0.12963 %)	52 (0.0973783 %)	53 (0.0910653 %)
Cellular morphogenesis during differentiation (GO)	3 (0.0416667 %)	4 (0.025974 %)	52 (0.320988 %)	26 (0.371429 %)	53 (0.0910653 %)	2 (0.037037 %)	5 (0.0093633 %)	0 (0 %)
Regulation of body fluid levels (GO)	0 (0 %)	52 (0.337662 %)	62 (0.382716 %)	29 (0.414286 %)	430 (0.738832 %)	29 (0.537037 %)	129 (0.241573 %)	117 (0.201031 %)
Coenzyme biosynthetic process (GO)	4 (0.0555556 %)	4 (0.025974 %)	1 (0.00617284 %)	0 (0 %)	191 (0.328179 %)	22 (0.407407 %)	109 (0.20412 %)	54 (0.0927835 %)
Negative regulation of growth (GO)	1 (0.0138889 %)	3 (0.0194805 %)	14 (0.0864198 %)	7 (0.1 %)	7 (0.0120275 %)	3 (0.0555556 %)	10 (0.0187266 %)	2 (0.00343643 %)
Generation of neurons (GO)	3 (0.0416667 %)	4 (0.025974 %)	72 (0.444444 %)	32 (0.457143 %)	49 (0.0841924 %)	0 (0 %)	5 (0.0093633 %)	0 (0 %)
N acetylglucosamine metabolic process (GO)	0 (0 %)	0 (0 %)	0 (0 %)	0 (0 %)	1 (0.00171821 %)	1 (0.0185185 %)	0 (0 %)	0 (0 %)
Response to carbohydrate stimulus (GO)	0 (0 %)	1 (0.00649351 %)	1 (0.00617284 %)	0 (0 %)	10 (0.0171821 %)	4 (0.0740741 %)	6 (0.011236 %)	4 (0.00687285 %)
Meiotic cell cycle (GO)	71 (0.986111 %)	108 (0.701299 %)	133 (0.820988 %)	58 (0.828571 %)	460 (0.790378 %)	40 (0.740741 %)	477 (0.893258 %)	558 (0.958763 %)
Rna biosynthetic process (GO)	52 (0.722222 %)	49 (0.318182 %)	104 (0.641975 %)	42 (0.6 %)	183 (0.314433 %)	9 (0.166667 %)	77 (0.144195 %)	511 (0.878007 %)
Detection of stimulus (GO)	0 (0 %)	0 (0 %)	1 (0.00617284 %)	0 (0 %)	0 (0 %)	0 (0 %)	0 (0 %)	0 (0 %)
Sperm motility (GO)	1 (0.0138889 %)	17 (0.11039 %)	0 (0 %)	1 (0.0142857 %)	20 (0.0343643 %)	1 (0.0185185 %)	37 (0.0692884 %)	5 (0.00859107 %)
Cytokine production (GO)	0 (0 %)	0 (0 %)	0 (0 %)	0 (0 %)	15 (0.0257732 %)	3 (0.0555556 %)	1 (0.00187266 %)	1 (0.00171821 %)
Cellular protein complex assembly (GO)	5 (0.0694444 %)	15 (0.0974026 %)	18 (0.111111 %)	5 (0.0714286 %)	205 (0.352234 %)	10 (0.185185 %)	53 (0.0992509 %)	133 (0.228522 %)
Cellular catabolic process (GO)	1 (0.0138889 %)	66 (0.428571 %)	8 (0.0493827 %)	6 (0.0857143 %)	359 (0.616838 %)	27 (0.5 %)	283 (0.529963 %)	319 (0.54811 %)
Mitotic cell cycle (GO)	72 (1 %)	150 (0.974026 %)	161 (0.993827 %)	69 (0.985714 %)	571 (0.9811 %)	52 (0.962963 %)	524 (0.981273 %)	573 (0.984536 %)
Regulation of phosphorylation (GO)	4 (0.0555556 %)	7 (0.0454545 %)	0 (0 %)	1 (0.0142857 %)	171 (0.293814 %)	25 (0.462963 %)	46 (0.0861423 %)	30 (0.0515464 %)
Lipoprotein metabolic process (GO)	8 (0.111111 %)	25 (0.162338 %)	8 (0.0493827 %)	2 (0.0285714 %)	169 (0.290378 %)	29 (0.537037 %)	95 (0.177903 %)	105 (0.180412 %)
Mesoderm development (GO)	1 (0.0138889 %)	0 (0 %)	10 (0.0617284 %)	7 (0.1 %)	42 (0.0721649 %)	7 (0.12963 %)	20 (0.0374532 %)	45 (0.0773196 %)
Lipid metabolic process (GO)	2 (0.0277778 %)	55 (0.357143 %)	0 (0 %)	1 (0.0142857 %)	494 (0.848797 %)	36 (0.666667 %)	236 (0.441948 %)	402 (0.690722 %)
Cellular biosynthetic process (GO)	27 (0.375 %)	44 (0.285714 %)	5 (0.0308642 %)	1 (0.0142857 %)	266 (0.457045 %)	29 (0.537037 %)	362 (0.677903 %)	570 (0.979381 %)
Organic acid metabolic process (GO)	3 (0.0416667 %)	106 (0.688312 %)	12 (0.0740741 %)	5 (0.0714286 %)	533 (0.915808 %)	38 (0.703704 %)	387 (0.724719 %)	494 (0.848797 %)
Positive regulation of multicellular organismal process (GO)	4 (0.0555556 %)	3 (0.0194805 %)	0 (0 %)	2 (0.0285714 %)	45 (0.0773196 %)	4 (0.0740741 %)	35 (0.0655431 %)	12 (0.0206186 %)
Activation of nf kappab transcription factor (GO)	0 (0 %)	0 (0 %)	0 (0 %)	0 (0 %)	0 (0 %)	0 (0 %)	0 (0 %)	0 (0 %)
Blood coagulation (GO)	2 (0.0277778 %)	19 (0.123377 %)	19 (0.117284 %)	9 (0.128571 %)	397 (0.682131 %)	21 (0.388889 %)	62 (0.116105 %)	103 (0.176976 %)
Regulation of cellular component organization and biogenesis (GO)	1 (0.0138889 %)	6 (0.038961 %)	10 (0.0617284 %)	1 (0.0142857 %)	48 (0.0824742 %)	2 (0.037037 %)	1 (0.00187266 %)	5 (0.00859107 %)
Purine ribonucleotide metabolic process (GO)	0 (0 %)	0 (0 %)	1 (0.00617284 %)	1 (0.0142857 %)	17 (0.0292096 %)	1 (0.0185185 %)	0 (0 %)	0 (0 %)
Cofactor catabolic process (GO)	3 (0.0416667 %)	19 (0.123377 %)	12 (0.0740741 %)	0 (0 %)	81 (0.139175 %)	33 (0.611111 %)	113 (0.21161 %)	61 (0.104811 %)
Ras protein signal transduction (GO)	4 (0.0555556 %)	15 (0.0974026 %)	4 (0.0246914 %)	6 (0.0857143 %)	58 (0.0996564 %)	0 (0 %)	1 (0.00187266 %)	21 (0.0360825 %)
Myeloid cell differentiation (GO)	0 (0 %)	0 (0 %)	0 (0 %)	0 (0 %)	0 (0 %)	0 (0 %)	0 (0 %)	0 (0 %)
Cell cycle phase (GO)	72 (1 %)	150 (0.974026 %)	161 (0.993827 %)	70 (1 %)	569 (0.977663 %)	53 (0.981481 %)	529 (0.990637 %)	578 (0.993127 %)
Leukocyte differentiation (GO)	3 (0.0416667 %)	1 (0.00649351 %)	0 (0 %)	0 (0 %)	12 (0.0206186 %)	0 (0 %)	2 (0.00374532 %)	61 (0.104811 %)
Jnk cascade (GO)	0 (0 %)	2 (0.012987 %)	4 (0.0246914 %)	2 (0.0285714 %)	27 (0.0463918 %)	0 (0 %)	0 (0 %)	12 (0.0206186 %)
Positive regulation of i kappab kinase nf kappab cascade (GO)	1 (0.0138889 %)	1 (0.00649351 %)	0 (0 %)	0 (0 %)	15 (0.0257732 %)	2 (0.037037 %)	0 (0 %)	40 (0.0687285 %)
Cellular protein complex disassembly (GO)	23 (0.319444 %)	44 (0.285714 %)	27 (0.166667 %)	7 (0.1 %)	206 (0.353952 %)	15 (0.277778 %)	220 (0.411985 %)	289 (0.496564 %)
Regulation of ras protein signal transduction (GO)	0 (0 %)	0 (0 %)	0 (0 %)	0 (0 %)	0 (0 %)	0 (0 %)	0 (0 %)	1 (0.00171821 %)
Rhythmic process (GO)	0 (0 %)	0 (0 %)	0 (0 %)	0 (0 %)	0 (0 %)	1 (0.0185185 %)	1 (0.00187266 %)	0 (0 %)
Nitrogen compound metabolic process (GO)	13 (0.180556 %)	91 (0.590909 %)	45 (0.277778 %)	28 (0.4 %)	534 (0.917526 %)	33 (0.611111 %)	344 (0.644195 %)	513 (0.881443 %)
Viral reproduction (GO)	0 (0 %)	0 (0 %)	0 (0 %)	0 (0 %)	4 (0.00687285 %)	0 (0 %)	0 (0 %)	0 (0 %)
Monocarboxylic acid metabolic process (GO)	0 (0 %)	7 (0.0454545 %)	0 (0 %)	0 (0 %)	158 (0.271478 %)	11 (0.203704 %)	65 (0.121723 %)	126 (0.216495 %)
Regulation of actin filament length (GO)	0 (0 %)	0 (0 %)	0 (0 %)	0 (0 %)	0 (0 %)	0 (0 %)	0 (0 %)	0 (0 %)
Leukocyte chemotaxis (GO)	1 (0.0138889 %)	0 (0 %)	0 (0 %)	0 (0 %)	1 (0.00171821 %)	0 (0 %)	0 (0 %)	1 (0.00171821 %)
Regulation of nucleocytoplasmic transport (GO)	2 (0.0277778 %)	0 (0 %)	0 (0 %)	0 (0 %)	12 (0.0206186 %)	0 (0 %)	0 (0 %)	39 (0.0670103 %)
Brain development (GO)	13 (0.180556 %)	42 (0.272727 %)	109 (0.67284 %)	52 (0.742857 %)	110 (0.189003 %)	6 (0.111111 %)	98 (0.183521 %)	0 (0 %)
Anatomical structure formation (GO)	0 (0 %)	2 (0.012987 %)	1 (0.00617284 %)	2 (0.0285714 %)	29 (0.0498282 %)	1 (0.0185185 %)	19 (0.0355805 %)	11 (0.0189003 %)
Immune effector process (GO)	0 (0 %)	0 (0 %)	3 (0.0185185 %)	5 (0.0714286 %)	11 (0.0189003 %)	2 (0.037037 %)	8 (0.0149813 %)	3 (0.00515464 %)
Response to nutrient levels (GO)	2 (0.0277778 %)	14 (0.0909091 %)	1 (0.00617284 %)	0 (0 %)	165 (0.283505 %)	2 (0.037037 %)	18 (0.0337079 %)	38 (0.0652921 %)
Cell cell signaling (GO)	0 (0 %)	1 (0.00649351 %)	4 (0.0246914 %)	4 (0.0571429 %)	7 (0.0120275 %)	0 (0 %)	10 (0.0187266 %)	0 (0 %)
Lipid biosynthetic process (GO)	4 (0.0555556 %)	31 (0.201299 %)	3 (0.0185185 %)	0 (0 %)	259 (0.445017 %)	24 (0.444444 %)	141 (0.264045 %)	242 (0.415808 %)
Organ morphogenesis (GO)	4 (0.0555556 %)	30 (0.194805 %)	41 (0.253086 %)	22 (0.314286 %)	393 (0.675258 %)	14 (0.259259 %)	164 (0.307116 %)	34 (0.0584192 %)
Detection of chemical stimulus (GO)	0 (0 %)	0 (0 %)	0 (0 %)	0 (0 %)	0 (0 %)	0 (0 %)	1 (0.00187266 %)	0 (0 %)
Positive regulation of hydrolase activity (GO)	1 (0.0138889 %)	6 (0.038961 %)	16 (0.0987654 %)	5 (0.0714286 %)	32 (0.0549828 %)	2 (0.037037 %)	83 (0.155431 %)	12 (0.0206186 %)
S phase (GO)	11 (0.152778 %)	28 (0.181818 %)	34 (0.209877 %)	21 (0.3 %)	139 (0.238832 %)	8 (0.148148 %)	51 (0.0955056 %)	3 (0.00515464 %)
Positive regulation of map kinase activity (GO)	1 (0.0138889 %)	1 (0.00649351 %)	0 (0 %)	0 (0 %)	27 (0.0463918 %)	0 (0 %)	2 (0.00374532 %)	45 (0.0773196 %)
Amino acid catabolic process (GO)	0 (0 %)	101 (0.655844 %)	10 (0.0617284 %)	6 (0.0857143 %)	197 (0.338488 %)	7 (0.12963 %)	104 (0.194757 %)	36 (0.0618557 %)
Cell cycle checkpoint go 0000075 (GO)	71 (0.986111 %)	118 (0.766234 %)	153 (0.944444 %)	67 (0.957143 %)	491 (0.843643 %)	45 (0.833333 %)	473 (0.885768 %)	552 (0.948454 %)
Mitochondrial membrane organization and biogenesis (GO)	3 (0.0416667 %)	2 (0.012987 %)	1 (0.00617284 %)	0 (0 %)	25 (0.0429553 %)	2 (0.037037 %)	67 (0.125468 %)	47 (0.080756 %)
Positive regulation of caspase activity (GO)	3 (0.0416667 %)	3 (0.0194805 %)	15 (0.0925926 %)	3 (0.0428571 %)	29 (0.0498282 %)	2 (0.037037 %)	63 (0.117978 %)	31 (0.0532646 %)
Regulation of transcription from rna polymerase ii promoter (GO)	23 (0.319444 %)	20 (0.12987 %)	53 (0.32716 %)	24 (0.342857 %)	60 (0.103093 %)	4 (0.0740741 %)	16 (0.0299625 %)	278 (0.477663 %)
Positive regulation of t cell proliferation (GO)	0 (0 %)	2 (0.012987 %)	0 (0 %)	0 (0 %)	14 (0.024055 %)	2 (0.037037 %)	12 (0.0224719 %)	10 (0.0171821 %)
Positive regulation of cellular protein metabolic process (GO)	0 (0 %)	1 (0.00649351 %)	0 (0 %)	0 (0 %)	54 (0.0927835 %)	5 (0.0925926 %)	7 (0.0131086 %)	8 (0.0137457 %)
Cellular carbohydrate metabolic process (GO)	0 (0 %)	16 (0.103896 %)	5 (0.0308642 %)	1 (0.0142857 %)	319 (0.54811 %)	9 (0.166667 %)	83 (0.155431 %)	45 (0.0773196 %)
Regulation of transcription factor activity (GO)	1 (0.0138889 %)	0 (0 %)	0 (0 %)	0 (0 %)	0 (0 %)	0 (0 %)	0 (0 %)	0 (0 %)
Cell recognition (GO)	0 (0 %)	0 (0 %)	0 (0 %)	0 (0 %)	0 (0 %)	0 (0 %)	0 (0 %)	0 (0 %)
Proteoglycan metabolic process (GO)	2 (0.0277778 %)	2 (0.012987 %)	93 (0.574074 %)	48 (0.685714 %)	93 (0.159794 %)	0 (0 %)	19 (0.0355805 %)	0 (0 %)
Dna replication initiation (GO)	21 (0.291667 %)	31 (0.201299 %)	8 (0.0493827 %)	1 (0.0142857 %)	105 (0.180412 %)	19 (0.351852 %)	185 (0.346442 %)	319 (0.54811 %)
Peptide metabolic process (GO)	0 (0 %)	2 (0.012987 %)	0 (0 %)	0 (0 %)	0 (0 %)	0 (0 %)	1 (0.00187266 %)	4 (0.00687285 %)
Regulation of myeloid cell differentiation (GO)	0 (0 %)	0 (0 %)	0 (0 %)	0 (0 %)	0 (0 %)	0 (0 %)	0 (0 %)	0 (0 %)
Defense response to virus (GO)	0 (0 %)	0 (0 %)	2 (0.0123457 %)	2 (0.0285714 %)	3 (0.00515464 %)	0 (0 %)	0 (0 %)	1 (0.00171821 %)
Regulation of ph (GO)	0 (0 %)	10 (0.0649351 %)	5 (0.0308642 %)	6 (0.0857143 %)	43 (0.0738832 %)	0 (0 %)	3 (0.00561798 %)	4 (0.00687285 %)
Cell substrate adhesion (GO)	2 (0.0277778 %)	20 (0.12987 %)	10 (0.0617284 %)	9 (0.128571 %)	26 (0.0446735 %)	8 (0.148148 %)	5 (0.0093633 %)	2 (0.00343643 %)
Myeloid leukocyte differentiation (GO)	0 (0 %)	0 (0 %)	0 (0 %)	1 (0.0142857 %)	2 (0.00343643 %)	0 (0 %)	0 (0 %)	5 (0.00859107 %)
Chromosome segregation (GO)	72 (1 %)	121 (0.785714 %)	91 (0.561728 %)	37 (0.528571 %)	386 (0.66323 %)	35 (0.648148 %)	437 (0.818352 %)	494 (0.848797 %)
Regulation of chromosome organization and biogenesis (GO)	0 (0 %)	4 (0.025974 %)	3 (0.0185185 %)	3 (0.0428571 %)	104 (0.178694 %)	2 (0.037037 %)	32 (0.0599251 %)	3 (0.00515464 %)
Anion transport (GO)	0 (0 %)	1 (0.00649351 %)	0 (0 %)	0 (0 %)	1 (0.00171821 %)	0 (0 %)	4 (0.00749064 %)	2 (0.00343643 %)
Protein polymerization (GO)	1 (0.0138889 %)	1 (0.00649351 %)	0 (0 %)	0 (0 %)	4 (0.00687285 %)	1 (0.0185185 %)	0 (0 %)	0 (0 %)
Leukocyte activation (GO)	2 (0.0277778 %)	2 (0.012987 %)	0 (0 %)	1 (0.0142857 %)	37 (0.0635739 %)	5 (0.0925926 %)	17 (0.0318352 %)	23 (0.0395189 %)
Interleukin 1 secretion (GO)	1 (0.0138889 %)	0 (0 %)	0 (0 %)	0 (0 %)	2 (0.00343643 %)	0 (0 %)	1 (0.00187266 %)	0 (0 %)
Alcohol metabolic process (GO)	10 (0.138889 %)	10 (0.0649351 %)	2 (0.0123457 %)	0 (0 %)	369 (0.634021 %)	12 (0.222222 %)	77 (0.144195 %)	386 (0.66323 %)
Feeding behavior (GO)	0 (0 %)	0 (0 %)	0 (0 %)	1 (0.0142857 %)	0 (0 %)	0 (0 %)	0 (0 %)	0 (0 %)
Trna metabolic process (GO)	46 (0.638889 %)	71 (0.461039 %)	37 (0.228395 %)	15 (0.214286 %)	210 (0.360825 %)	35 (0.648148 %)	322 (0.602996 %)	469 (0.805842 %)
Electron transport go 0006118 (GO)	1 (0.0138889 %)	10 (0.0649351 %)	14 (0.0864198 %)	12 (0.171429 %)	225 (0.386598 %)	10 (0.185185 %)	31 (0.0580524 %)	283 (0.486254 %)
Adaptive immune response go 0002460 (GO)	0 (0 %)	0 (0 %)	0 (0 %)	0 (0 %)	0 (0 %)	0 (0 %)	0 (0 %)	0 (0 %)
Interleukin 2 production (GO)	1 (0.0138889 %)	0 (0 %)	1 (0.00617284 %)	0 (0 %)	3 (0.00515464 %)	0 (0 %)	0 (0 %)	10 (0.0171821 %)
Positive regulation of defense response (GO)	0 (0 %)	0 (0 %)	0 (0 %)	0 (0 %)	0 (0 %)	0 (0 %)	1 (0.00187266 %)	0 (0 %)
B cell differentiation (GO)	0 (0 %)	0 (0 %)	0 (0 %)	0 (0 %)	2 (0.00343643 %)	0 (0 %)	1 (0.00187266 %)	6 (0.0103093 %)
Regulation of homeostatic process (GO)	0 (0 %)	0 (0 %)	0 (0 %)	0 (0 %)	0 (0 %)	0 (0 %)	0 (0 %)	0 (0 %)
Metal ion transport (GO)	0 (0 %)	0 (0 %)	0 (0 %)	0 (0 %)	0 (0 %)	0 (0 %)	0 (0 %)	0 (0 %)
Endothelial cell proliferation (GO)	0 (0 %)	0 (0 %)	0 (0 %)	0 (0 %)	1 (0.00171821 %)	0 (0 %)	3 (0.00561798 %)	0 (0 %)
Neuropeptide signaling pathway (GO)	0 (0 %)	0 (0 %)	0 (0 %)	0 (0 %)	1 (0.00171821 %)	0 (0 %)	0 (0 %)	0 (0 %)
Actin polymerization and or depolymerization (GO)	0 (0 %)	0 (0 %)	0 (0 %)	0 (0 %)	1 (0.00171821 %)	0 (0 %)	0 (0 %)	0 (0 %)
Inflammatory response (GO)	0 (0 %)	0 (0 %)	0 (0 %)	0 (0 %)	14 (0.024055 %)	3 (0.0555556 %)	5 (0.0093633 %)	7 (0.0120275 %)
Negative regulation of intracellular transport (GO)	0 (0 %)	0 (0 %)	0 (0 %)	1 (0.0142857 %)	2 (0.00343643 %)	0 (0 %)	2 (0.00374532 %)	0 (0 %)
Protein export from nucleus (GO)	43 (0.597222 %)	9 (0.0584416 %)	1 (0.00617284 %)	2 (0.0285714 %)	110 (0.189003 %)	11 (0.203704 %)	55 (0.102996 %)	159 (0.273196 %)
Protein stabilization (GO)	0 (0 %)	9 (0.0584416 %)	2 (0.0123457 %)	2 (0.0285714 %)	45 (0.0773196 %)	1 (0.0185185 %)	37 (0.0692884 %)	7 (0.0120275 %)
Activation of immune response (GO)	0 (0 %)	2 (0.012987 %)	2 (0.0123457 %)	1 (0.0142857 %)	36 (0.0618557 %)	5 (0.0925926 %)	9 (0.0168539 %)	1 (0.00171821 %)
Response to stress (GO)	22 (0.305556 %)	6 (0.038961 %)	35 (0.216049 %)	25 (0.357143 %)	371 (0.637457 %)	18 (0.333333 %)	184 (0.344569 %)	478 (0.821306 %)
Ribonucleoprotein complex biogenesis and assembly (GO)	47 (0.652778 %)	68 (0.441558 %)	70 (0.432099 %)	12 (0.171429 %)	187 (0.321306 %)	38 (0.703704 %)	362 (0.677903 %)	505 (0.867698 %)
Cellular cation homeostasis (GO)	0 (0 %)	0 (0 %)	0 (0 %)	0 (0 %)	0 (0 %)	1 (0.0185185 %)	0 (0 %)	10 (0.0171821 %)
Regulation of cellular metabolic process (GO)	19 (0.263889 %)	23 (0.149351 %)	30 (0.185185 %)	16 (0.228571 %)	109 (0.187285 %)	7 (0.12963 %)	10 (0.0187266 %)	384 (0.659794 %)
Protein complex disassembly (GO)	8 (0.111111 %)	17 (0.11039 %)	10 (0.0617284 %)	2 (0.0285714 %)	124 (0.213058 %)	9 (0.166667 %)	106 (0.198502 %)	171 (0.293814 %)
Mitochondrion organization and biogenesis (GO)	37 (0.513889 %)	14 (0.0909091 %)	8 (0.0493827 %)	0 (0 %)	117 (0.201031 %)	13 (0.240741 %)	278 (0.520599 %)	338 (0.580756 %)
Circadian rhythm (GO)	0 (0 %)	0 (0 %)	0 (0 %)	0 (0 %)	0 (0 %)	0 (0 %)	0 (0 %)	0 (0 %)
Rna processing (GO)	72 (1 %)	148 (0.961039 %)	158 (0.975309 %)	69 (0.985714 %)	538 (0.924399 %)	51 (0.944444 %)	516 (0.966292 %)	575 (0.987973 %)
B cell activation (GO)	2 (0.0277778 %)	0 (0 %)	0 (0 %)	0 (0 %)	51 (0.0876289 %)	1 (0.0185185 %)	6 (0.011236 %)	14 (0.024055 %)
Extracellular structure organization and biogenesis (GO)	3 (0.0416667 %)	3 (0.0194805 %)	27 (0.166667 %)	11 (0.157143 %)	32 (0.0549828 %)	3 (0.0555556 %)	37 (0.0692884 %)	0 (0 %)
Interleukin 8 production (GO)	0 (0 %)	0 (0 %)	0 (0 %)	0 (0 %)	0 (0 %)	0 (0 %)	0 (0 %)	0 (0 %)
Dna catabolic process (GO)	8 (0.111111 %)	4 (0.025974 %)	5 (0.0308642 %)	1 (0.0142857 %)	21 (0.0360825 %)	2 (0.037037 %)	89 (0.166667 %)	81 (0.139175 %)
Response to chemical stimulus (GO)	0 (0 %)	0 (0 %)	0 (0 %)	0 (0 %)	33 (0.056701 %)	4 (0.0740741 %)	12 (0.0224719 %)	29 (0.0498282 %)
Protein import into nucleus (GO)	17 (0.236111 %)	36 (0.233766 %)	68 (0.419753 %)	36 (0.514286 %)	92 (0.158076 %)	0 (0 %)	3 (0.00561798 %)	90 (0.154639 %)
Regulation of neurotransmitter levels (GO)	0 (0 %)	1 (0.00649351 %)	3 (0.0185185 %)	0 (0 %)	17 (0.0292096 %)	0 (0 %)	3 (0.00561798 %)	0 (0 %)
Regulation of gene expression (GO)	18 (0.25 %)	19 (0.123377 %)	42 (0.259259 %)	15 (0.214286 %)	55 (0.0945017 %)	2 (0.037037 %)	4 (0.00749064 %)	331 (0.568729 %)
Regulation of cell differentiation (GO)	2 (0.0277778 %)	2 (0.012987 %)	2 (0.0123457 %)	0 (0 %)	25 (0.0429553 %)	3 (0.0555556 %)	11 (0.0205993 %)	2 (0.00343643 %)
Sensory perception (GO)	2 (0.0277778 %)	0 (0 %)	0 (0 %)	3 (0.0428571 %)	1 (0.00171821 %)	3 (0.0555556 %)	23 (0.0430712 %)	3 (0.00515464 %)
Negative regulation of dna binding (GO)	0 (0 %)	0 (0 %)	0 (0 %)	0 (0 %)	1 (0.00171821 %)	0 (0 %)	0 (0 %)	1 (0.00171821 %)
Positive regulation of developmental process (GO)	0 (0 %)	1 (0.00649351 %)	0 (0 %)	0 (0 %)	13 (0.0223368 %)	0 (0 %)	5 (0.0093633 %)	16 (0.0274914 %)
Protein rna complex assembly (GO)	23 (0.319444 %)	36 (0.233766 %)	56 (0.345679 %)	12 (0.171429 %)	84 (0.14433 %)	26 (0.481481 %)	247 (0.462547 %)	352 (0.604811 %)
Post translational protein modification (GO)	10 (0.138889 %)	11 (0.0714286 %)	8 (0.0493827 %)	2 (0.0285714 %)	99 (0.170103 %)	7 (0.12963 %)	13 (0.0243446 %)	105 (0.180412 %)
Vacuole organization and biogenesis (GO)	2 (0.0277778 %)	3 (0.0194805 %)	13 (0.0802469 %)	5 (0.0714286 %)	51 (0.0876289 %)	0 (0 %)	9 (0.0168539 %)	5 (0.00859107 %)
Positive regulation of cytokine secretion (GO)	1 (0.0138889 %)	0 (0 %)	0 (0 %)	0 (0 %)	3 (0.00515464 %)	0 (0 %)	0 (0 %)	0 (0 %)
Establishment of organelle localization (GO)	22 (0.305556 %)	22 (0.142857 %)	81 (0.5 %)	43 (0.614286 %)	301 (0.517182 %)	31 (0.574074 %)	195 (0.365169 %)	150 (0.257732 %)
Vacuolar transport (GO)	0 (0 %)	7 (0.0454545 %)	27 (0.166667 %)	19 (0.271429 %)	277 (0.475945 %)	6 (0.111111 %)	17 (0.0318352 %)	10 (0.0171821 %)
Calcium independent cell cell adhesion (GO)	0 (0 %)	0 (0 %)	0 (0 %)	0 (0 %)	0 (0 %)	0 (0 %)	0 (0 %)	13 (0.0223368 %)
Phosphoinositide mediated signaling (GO)	0 (0 %)	0 (0 %)	0 (0 %)	0 (0 %)	0 (0 %)	0 (0 %)	0 (0 %)	0 (0 %)
Protein targeting to membrane (GO)	0 (0 %)	0 (0 %)	0 (0 %)	0 (0 %)	3 (0.00515464 %)	0 (0 %)	0 (0 %)	21 (0.0360825 %)
Nuclear export (GO)	65 (0.902778 %)	77 (0.5 %)	62 (0.382716 %)	29 (0.414286 %)	190 (0.32646 %)	8 (0.148148 %)	189 (0.353933 %)	306 (0.525773 %)
Regulation of organelle organization and biogenesis (GO)	1 (0.0138889 %)	10 (0.0649351 %)	4 (0.0246914 %)	4 (0.0571429 %)	125 (0.214777 %)	3 (0.0555556 %)	0 (0 %)	1 (0.00171821 %)
Morphogenesis of an epithelium (GO)	0 (0 %)	0 (0 %)	0 (0 %)	0 (0 %)	0 (0 %)	0 (0 %)	0 (0 %)	0 (0 %)
Neutral amino acid transport (GO)	14 (0.194444 %)	14 (0.0909091 %)	8 (0.0493827 %)	3 (0.0428571 %)	61 (0.104811 %)	6 (0.111111 %)	21 (0.0393258 %)	11 (0.0189003 %)
Amine catabolic process (GO)	0 (0 %)	105 (0.681818 %)	7 (0.0432099 %)	5 (0.0714286 %)	187 (0.321306 %)	8 (0.148148 %)	98 (0.183521 %)	30 (0.0515464 %)
Cellular monovalent inorganic cation homeostasis (GO)	0 (0 %)	24 (0.155844 %)	3 (0.0185185 %)	1 (0.0142857 %)	26 (0.0446735 %)	1 (0.0185185 %)	7 (0.0131086 %)	4 (0.00687285 %)
Response to bacterium (GO)	0 (0 %)	0 (0 %)	0 (0 %)	0 (0 %)	0 (0 %)	0 (0 %)	0 (0 %)	1 (0.00171821 %)
Cellular component assembly (GO)	21 (0.291667 %)	39 (0.253247 %)	59 (0.364198 %)	28 (0.4 %)	229 (0.393471 %)	23 (0.425926 %)	100 (0.187266 %)	380 (0.652921 %)
Immune response (GO)	0 (0 %)	5 (0.0324675 %)	1 (0.00617284 %)	1 (0.0142857 %)	76 (0.130584 %)	9 (0.166667 %)	19 (0.0355805 %)	84 (0.14433 %)
Hemopoietic or lymphoid organ development (GO)	3 (0.0416667 %)	2 (0.012987 %)	14 (0.0864198 %)	7 (0.1 %)	8 (0.0137457 %)	1 (0.0185185 %)	4 (0.00749064 %)	12 (0.0206186 %)
Regulation of jnk cascade (GO)	0 (0 %)	4 (0.025974 %)	1 (0.00617284 %)	3 (0.0428571 %)	0 (0 %)	0 (0 %)	0 (0 %)	0 (0 %)
Protein modification by small protein conjugation (GO)	1 (0.0138889 %)	1 (0.00649351 %)	1 (0.00617284 %)	1 (0.0142857 %)	15 (0.0257732 %)	14 (0.259259 %)	2 (0.00374532 %)	15 (0.0257732 %)
Regulation of catabolic process (GO)	0 (0 %)	7 (0.0454545 %)	7 (0.0432099 %)	1 (0.0142857 %)	39 (0.0670103 %)	0 (0 %)	15 (0.0280899 %)	39 (0.0670103 %)
Biopolymer biosynthetic process (GO)	0 (0 %)	0 (0 %)	0 (0 %)	0 (0 %)	1 (0.00171821 %)	0 (0 %)	1 (0.00187266 %)	1 (0.00171821 %)
Growth (GO)	0 (0 %)	1 (0.00649351 %)	21 (0.12963 %)	7 (0.1 %)	26 (0.0446735 %)	4 (0.0740741 %)	6 (0.011236 %)	2 (0.00343643 %)
Excretion (GO)	0 (0 %)	0 (0 %)	0 (0 %)	0 (0 %)	0 (0 %)	0 (0 %)	1 (0.00187266 %)	1 (0.00171821 %)
Angiogenesis (GO)	0 (0 %)	2 (0.012987 %)	0 (0 %)	1 (0.0142857 %)	22 (0.0378007 %)	2 (0.037037 %)	12 (0.0224719 %)	8 (0.0137457 %)
Negative regulation of phosphorylation (GO)	2 (0.0277778 %)	2 (0.012987 %)	15 (0.0925926 %)	6 (0.0857143 %)	103 (0.176976 %)	9 (0.166667 %)	31 (0.0580524 %)	34 (0.0584192 %)
Positive regulation of transcription factor activity (GO)	0 (0 %)	0 (0 %)	0 (0 %)	0 (0 %)	0 (0 %)	0 (0 %)	0 (0 %)	2 (0.00343643 %)
Protein ubiquitination (GO)	1 (0.0138889 %)	1 (0.00649351 %)	2 (0.0123457 %)	2 (0.0285714 %)	21 (0.0360825 %)	15 (0.277778 %)	6 (0.011236 %)	7 (0.0120275 %)
Carboxylic acid transport (GO)	18 (0.25 %)	33 (0.214286 %)	40 (0.246914 %)	25 (0.357143 %)	335 (0.575601 %)	22 (0.407407 %)	72 (0.134831 %)	11 (0.0189003 %)
Negative regulation of cellular component organization and biogenesis (GO)	0 (0 %)	1 (0.00649351 %)	0 (0 %)	0 (0 %)	2 (0.00343643 %)	0 (0 %)	1 (0.00187266 %)	2 (0.00343643 %)
Development of primary sexual characteristics (GO)	10 (0.138889 %)	1 (0.00649351 %)	3 (0.0185185 %)	1 (0.0142857 %)	17 (0.0292096 %)	1 (0.0185185 %)	50 (0.093633 %)	8 (0.0137457 %)
Protein catabolic process (GO)	4 (0.0555556 %)	0 (0 %)	17 (0.104938 %)	13 (0.185714 %)	69 (0.118557 %)	17 (0.314815 %)	49 (0.0917603 %)	97 (0.166667 %)
Aging (GO)	0 (0 %)	1 (0.00649351 %)	6 (0.037037 %)	2 (0.0285714 %)	8 (0.0137457 %)	1 (0.0185185 %)	0 (0 %)	24 (0.0412371 %)
Negative regulation of cell adhesion (GO)	1 (0.0138889 %)	5 (0.0324675 %)	0 (0 %)	0 (0 %)	45 (0.0773196 %)	3 (0.0555556 %)	12 (0.0224719 %)	18 (0.0309278 %)
Embryo implantation (GO)	0 (0 %)	0 (0 %)	0 (0 %)	0 (0 %)	0 (0 %)	0 (0 %)	0 (0 %)	0 (0 %)
Proteolysis (GO)	0 (0 %)	0 (0 %)	0 (0 %)	0 (0 %)	39 (0.0670103 %)	1 (0.0185185 %)	1 (0.00187266 %)	156 (0.268041 %)
Secondary metabolic process (GO)	7 (0.0972222 %)	46 (0.298701 %)	56 (0.345679 %)	29 (0.414286 %)	315 (0.541237 %)	11 (0.203704 %)	111 (0.207865 %)	357 (0.613402 %)
Vitamin metabolic process (GO)	0 (0 %)	0 (0 %)	0 (0 %)	0 (0 %)	113 (0.194158 %)	0 (0 %)	23 (0.0430712 %)	1 (0.00171821 %)
Membrane organization and biogenesis (GO)	0 (0 %)	1 (0.00649351 %)	0 (0 %)	1 (0.0142857 %)	35 (0.0601375 %)	0 (0 %)	1 (0.00187266 %)	1 (0.00171821 %)
Maintenance of localization (GO)	0 (0 %)	0 (0 %)	1 (0.00617284 %)	3 (0.0428571 %)	10 (0.0171821 %)	0 (0 %)	1 (0.00187266 %)	1 (0.00171821 %)
Regulation of angiogenesis (GO)	0 (0 %)	0 (0 %)	2 (0.0123457 %)	1 (0.0142857 %)	1 (0.00171821 %)	0 (0 %)	0 (0 %)	4 (0.00687285 %)
Intercellular junction assembly and maintenance (GO)	0 (0 %)	0 (0 %)	0 (0 %)	0 (0 %)	0 (0 %)	0 (0 %)	0 (0 %)	0 (0 %)
Energy derivation by oxidation of organic compounds (GO)	0 (0 %)	35 (0.227273 %)	0 (0 %)	0 (0 %)	49 (0.0841924 %)	14 (0.259259 %)	72 (0.134831 %)	5 (0.00859107 %)
Synaptic transmission (GO)	0 (0 %)	2 (0.012987 %)	19 (0.117284 %)	8 (0.114286 %)	17 (0.0292096 %)	3 (0.0555556 %)	18 (0.0337079 %)	0 (0 %)
Actin filament polymerization (GO)	0 (0 %)	1 (0.00649351 %)	0 (0 %)	0 (0 %)	1 (0.00171821 %)	0 (0 %)	0 (0 %)	0 (0 %)
Actin cytoskeleton organization and biogenesis (GO)	0 (0 %)	2 (0.012987 %)	0 (0 %)	1 (0.0142857 %)	24 (0.0412371 %)	1 (0.0185185 %)	0 (0 %)	0 (0 %)
Response to oxidative stress (GO)	0 (0 %)	0 (0 %)	0 (0 %)	1 (0.0142857 %)	7 (0.0120275 %)	1 (0.0185185 %)	29 (0.0543071 %)	11 (0.0189003 %)
Positive regulation of metabolic process (GO)	3 (0.0416667 %)	3 (0.0194805 %)	0 (0 %)	0 (0 %)	16 (0.0274914 %)	0 (0 %)	0 (0 %)	49 (0.0841924 %)
Keratinocyte differentiation (GO)	0 (0 %)	0 (0 %)	0 (0 %)	0 (0 %)	0 (0 %)	0 (0 %)	1 (0.00187266 %)	23 (0.0395189 %)
Amino acid and derivative metabolic process (GO)	14 (0.194444 %)	115 (0.746753 %)	51 (0.314815 %)	27 (0.385714 %)	512 (0.879725 %)	31 (0.574074 %)	315 (0.589888 %)	338 (0.580756 %)
Synapse organization and biogenesis (GO)	3 (0.0416667 %)	12 (0.0779221 %)	79 (0.487654 %)	29 (0.414286 %)	48 (0.0824742 %)	5 (0.0925926 %)	61 (0.114232 %)	0 (0 %)
Bile acid metabolic process (GO)	0 (0 %)	32 (0.207792 %)	5 (0.0308642 %)	2 (0.0285714 %)	226 (0.388316 %)	14 (0.259259 %)	62 (0.116105 %)	142 (0.243986 %)
Regulation of cytokine production (GO)	0 (0 %)	0 (0 %)	0 (0 %)	1 (0.0142857 %)	0 (0 %)	0 (0 %)	0 (0 %)	0 (0 %)
Response to temperature stimulus (GO)	1 (0.0138889 %)	2 (0.012987 %)	10 (0.0617284 %)	9 (0.128571 %)	20 (0.0343643 %)	4 (0.0740741 %)	36 (0.0674157 %)	22 (0.0378007 %)
Regulation of actin polymerization and or depolymerization (GO)	0 (0 %)	1 (0.00649351 %)	0 (0 %)	0 (0 %)	0 (0 %)	0 (0 %)	0 (0 %)	0 (0 %)
Oligosaccharide metabolic process (GO)	0 (0 %)	3 (0.0194805 %)	0 (0 %)	0 (0 %)	10 (0.0171821 %)	1 (0.0185185 %)	13 (0.0243446 %)	3 (0.00515464 %)
Regulation of heart contraction (GO)	1 (0.0138889 %)	16 (0.103896 %)	5 (0.0308642 %)	1 (0.0142857 %)	9 (0.0154639 %)	1 (0.0185185 %)	56 (0.104869 %)	0 (0 %)
Covalent chromatin modification (GO)	8 (0.111111 %)	34 (0.220779 %)	14 (0.0864198 %)	4 (0.0571429 %)	31 (0.0532646 %)	0 (0 %)	6 (0.011236 %)	57 (0.0979381 %)
Regulation of action potential (GO)	0 (0 %)	0 (0 %)	1 (0.00617284 %)	1 (0.0142857 %)	0 (0 %)	0 (0 %)	6 (0.011236 %)	0 (0 %)
Lipid homeostasis (GO)	2 (0.0277778 %)	80 (0.519481 %)	141 (0.87037 %)	61 (0.871429 %)	535 (0.919244 %)	39 (0.722222 %)	402 (0.752809 %)	90 (0.154639 %)
Rrna processing (GO)	58 (0.805556 %)	27 (0.175325 %)	14 (0.0864198 %)	3 (0.0428571 %)	104 (0.178694 %)	19 (0.351852 %)	257 (0.481273 %)	474 (0.814433 %)
Xenobiotic metabolic process (GO)	1 (0.0138889 %)	111 (0.720779 %)	1 (0.00617284 %)	4 (0.0571429 %)	156 (0.268041 %)	18 (0.333333 %)	391 (0.73221 %)	530 (0.910653 %)
Establishment of vesicle localization (GO)	0 (0 %)	3 (0.0194805 %)	3 (0.0185185 %)	1 (0.0142857 %)	20 (0.0343643 %)	0 (0 %)	2 (0.00374532 %)	0 (0 %)
Heme biosynthetic process (GO)	2 (0.0277778 %)	13 (0.0844156 %)	1 (0.00617284 %)	2 (0.0285714 %)	102 (0.175258 %)	1 (0.0185185 %)	24 (0.0449438 %)	249 (0.427835 %)
Unfolded protein response (GO)	0 (0 %)	0 (0 %)	0 (0 %)	0 (0 %)	3 (0.00515464 %)	0 (0 %)	0 (0 %)	19 (0.032646 %)
Cell division (GO)	53 (0.736111 %)	74 (0.480519 %)	67 (0.41358 %)	33 (0.471429 %)	338 (0.580756 %)	30 (0.555556 %)	304 (0.569288 %)	253 (0.434708 %)
Response to abiotic stimulus (GO)	5 (0.0694444 %)	1 (0.00649351 %)	11 (0.0679012 %)	2 (0.0285714 %)	10 (0.0171821 %)	0 (0 %)	60 (0.11236 %)	36 (0.0618557 %)
Homeostasis of number of cells (GO)	4 (0.0555556 %)	0 (0 %)	0 (0 %)	0 (0 %)	0 (0 %)	0 (0 %)	1 (0.00187266 %)	0 (0 %)
Regulated secretory pathway (GO)	1 (0.0138889 %)	1 (0.00649351 %)	4 (0.0246914 %)	1 (0.0142857 %)	6 (0.0103093 %)	1 (0.0185185 %)	8 (0.0149813 %)	0 (0 %)
Rna 3end processing (GO)	64 (0.888889 %)	80 (0.519481 %)	23 (0.141975 %)	2 (0.0285714 %)	133 (0.228522 %)	27 (0.5 %)	260 (0.486891 %)	387 (0.664948 %)
Response to biotic stimulus (GO)	0 (0 %)	0 (0 %)	0 (0 %)	0 (0 %)	0 (0 %)	0 (0 %)	0 (0 %)	0 (0 %)
G protein signaling coupled to camp nucleotide second messenger (GO)	0 (0 %)	0 (0 %)	0 (0 %)	0 (0 %)	5 (0.00859107 %)	0 (0 %)	2 (0.00374532 %)	0 (0 %)
Protein secretion (GO)	0 (0 %)	0 (0 %)	0 (0 %)	0 (0 %)	4 (0.00687285 %)	1 (0.0185185 %)	1 (0.00187266 %)	1 (0.00171821 %)
Protein kinase cascade (GO)	5 (0.0694444 %)	1 (0.00649351 %)	0 (0 %)	0 (0 %)	43 (0.0738832 %)	0 (0 %)	4 (0.00749064 %)	87 (0.149485 %)
Protein amino acid lipidation (GO)	10 (0.138889 %)	8 (0.0519481 %)	2 (0.0123457 %)	1 (0.0142857 %)	53 (0.0910653 %)	17 (0.314815 %)	46 (0.0861423 %)	47 (0.080756 %)
Negative regulation of cell differentiation (GO)	3 (0.0416667 %)	0 (0 %)	0 (0 %)	1 (0.0142857 %)	6 (0.0103093 %)	1 (0.0185185 %)	1 (0.00187266 %)	1 (0.00171821 %)
Macromolecule localization (GO)	18 (0.25 %)	42 (0.272727 %)	16 (0.0987654 %)	8 (0.114286 %)	139 (0.238832 %)	2 (0.037037 %)	11 (0.0205993 %)	217 (0.372852 %)
Sensory perception of chemical stimulus (GO)	0 (0 %)	0 (0 %)	0 (0 %)	0 (0 %)	0 (0 %)	0 (0 %)	0 (0 %)	0 (0 %)
Cellular response to stimulus (GO)	18 (0.25 %)	6 (0.038961 %)	4 (0.0246914 %)	1 (0.0142857 %)	177 (0.304124 %)	7 (0.12963 %)	29 (0.0543071 %)	102 (0.175258 %)
Microtubule organizing center organization and biogenesis (GO)	58 (0.805556 %)	105 (0.681818 %)	74 (0.45679 %)	34 (0.485714 %)	302 (0.5189 %)	18 (0.333333 %)	303 (0.567416 %)	469 (0.805842 %)
G1 phase of mitotic cell cycle (GO)	58 (0.805556 %)	140 (0.909091 %)	116 (0.716049 %)	39 (0.557143 %)	368 (0.632302 %)	19 (0.351852 %)	434 (0.812734 %)	536 (0.920962 %)
Glycosphingolipid metabolic process (GO)	2 (0.0277778 %)	3 (0.0194805 %)	33 (0.203704 %)	11 (0.157143 %)	51 (0.0876289 %)	2 (0.037037 %)	6 (0.011236 %)	0 (0 %)
Regulation of transcriptiondna dependent (GO)	22 (0.305556 %)	27 (0.175325 %)	61 (0.376543 %)	26 (0.371429 %)	52 (0.0893471 %)	2 (0.037037 %)	12 (0.0224719 %)	344 (0.591065 %)
Interaction with host (GO)	1 (0.0138889 %)	0 (0 %)	0 (0 %)	0 (0 %)	0 (0 %)	2 (0.037037 %)	1 (0.00187266 %)	9 (0.0154639 %)
Regulation of rho gtpase activity (GO)	0 (0 %)	0 (0 %)	0 (0 %)	0 (0 %)	0 (0 %)	0 (0 %)	0 (0 %)	1 (0.00171821 %)
Mrna processing go 0006397 (GO)	72 (1 %)	118 (0.766234 %)	110 (0.679012 %)	39 (0.557143 %)	411 (0.706186 %)	40 (0.740741 %)	463 (0.867041 %)	524 (0.900344 %)
Macromolecule biosynthetic process (GO)	12 (0.166667 %)	23 (0.149351 %)	1 (0.00617284 %)	0 (0 %)	130 (0.223368 %)	19 (0.351852 %)	239 (0.447566 %)	481 (0.82646 %)
G protein signaling adenylate cyclase activating pathway (GO)	0 (0 %)	0 (0 %)	0 (0 %)	0 (0 %)	2 (0.00343643 %)	0 (0 %)	0 (0 %)	0 (0 %)
Response to other organism (GO)	0 (0 %)	0 (0 %)	0 (0 %)	0 (0 %)	0 (0 %)	0 (0 %)	0 (0 %)	0 (0 %)
Rna export from nucleus (GO)	61 (0.847222 %)	90 (0.584416 %)	60 (0.37037 %)	24 (0.342857 %)	112 (0.19244 %)	4 (0.0740741 %)	168 (0.314607 %)	194 (0.333333 %)
Lysosomal transport (GO)	0 (0 %)	6 (0.038961 %)	33 (0.203704 %)	24 (0.342857 %)	264 (0.453608 %)	8 (0.148148 %)	18 (0.0337079 %)	4 (0.00687285 %)
Macromolecule catabolic process (GO)	3 (0.0416667 %)	11 (0.0714286 %)	10 (0.0617284 %)	8 (0.114286 %)	126 (0.216495 %)	14 (0.259259 %)	201 (0.376404 %)	282 (0.484536 %)
Amine biosynthetic process (GO)	0 (0 %)	4 (0.025974 %)	1 (0.00617284 %)	2 (0.0285714 %)	11 (0.0189003 %)	1 (0.0185185 %)	4 (0.00749064 %)	9 (0.0154639 %)
Positive regulation of t cell activation (GO)	0 (0 %)	2 (0.012987 %)	1 (0.00617284 %)	0 (0 %)	13 (0.0223368 %)	1 (0.0185185 %)	28 (0.0524345 %)	12 (0.0206186 %)
Neurological system process (GO)	2 (0.0277778 %)	2 (0.012987 %)	16 (0.0987654 %)	9 (0.128571 %)	7 (0.0120275 %)	3 (0.0555556 %)	57 (0.106742 %)	0 (0 %)
Regulation of cell shape (GO)	0 (0 %)	0 (0 %)	0 (0 %)	0 (0 %)	0 (0 %)	0 (0 %)	0 (0 %)	3 (0.00515464 %)
Epidermal growth factor receptor signaling pathway (GO)	1 (0.0138889 %)	3 (0.0194805 %)	0 (0 %)	0 (0 %)	112 (0.19244 %)	1 (0.0185185 %)	5 (0.0093633 %)	18 (0.0309278 %)
Amino acid derivative biosynthetic process (GO)	0 (0 %)	0 (0 %)	0 (0 %)	0 (0 %)	0 (0 %)	0 (0 %)	0 (0 %)	0 (0 %)
Steroid hormone receptor signaling pathway (GO)	9 (0.125 %)	10 (0.0649351 %)	1 (0.00617284 %)	0 (0 %)	9 (0.0154639 %)	0 (0 %)	3 (0.00561798 %)	40 (0.0687285 %)
Cellular response to extracellular stimulus (GO)	8 (0.111111 %)	11 (0.0714286 %)	3 (0.0185185 %)	1 (0.0142857 %)	152 (0.261168 %)	0 (0 %)	30 (0.0561798 %)	53 (0.0910653 %)
Positive regulation of protein secretion (GO)	1 (0.0138889 %)	0 (0 %)	0 (0 %)	0 (0 %)	4 (0.00687285 %)	0 (0 %)	0 (0 %)	0 (0 %)
Regulation of mitotic cell cycle (GO)	40 (0.555556 %)	24 (0.155844 %)	83 (0.512346 %)	35 (0.5 %)	244 (0.419244 %)	26 (0.481481 %)	318 (0.595506 %)	169 (0.290378 %)
Ribonucleotide metabolic process (GO)	18 (0.25 %)	2 (0.012987 %)	7 (0.0432099 %)	3 (0.0428571 %)	59 (0.101375 %)	11 (0.203704 %)	16 (0.0299625 %)	31 (0.0532646 %)
Biopolymer modification (GO)	11 (0.152778 %)	16 (0.103896 %)	5 (0.0308642 %)	1 (0.0142857 %)	164 (0.281787 %)	14 (0.259259 %)	28 (0.0524345 %)	256 (0.439863 %)
Transport (GO)	0 (0 %)	19 (0.123377 %)	5 (0.0308642 %)	2 (0.0285714 %)	169 (0.290378 %)	2 (0.037037 %)	9 (0.0168539 %)	2 (0.00343643 %)
Cellular lipid catabolic process (GO)	0 (0 %)	5 (0.0324675 %)	0 (0 %)	0 (0 %)	55 (0.0945017 %)	1 (0.0185185 %)	12 (0.0224719 %)	16 (0.0274914 %)
Epidermis development (GO)	61 (0.847222 %)	8 (0.0519481 %)	27 (0.166667 %)	3 (0.0428571 %)	73 (0.12543 %)	6 (0.111111 %)	80 (0.149813 %)	552 (0.948454 %)
Regulation of response to stimulus (GO)	7 (0.0972222 %)	4 (0.025974 %)	10 (0.0617284 %)	12 (0.171429 %)	70 (0.120275 %)	10 (0.185185 %)	79 (0.14794 %)	22 (0.0378007 %)
Regulation of map kinase activity (GO)	0 (0 %)	1 (0.00649351 %)	0 (0 %)	0 (0 %)	39 (0.0670103 %)	1 (0.0185185 %)	4 (0.00749064 %)	51 (0.0876289 %)
Negative regulation of transcription (GO)	4 (0.0555556 %)	7 (0.0454545 %)	13 (0.0802469 %)	5 (0.0714286 %)	6 (0.0103093 %)	0 (0 %)	2 (0.00374532 %)	17 (0.0292096 %)
Homeostatic process (GO)	0 (0 %)	3 (0.0194805 %)	5 (0.0308642 %)	4 (0.0571429 %)	8 (0.0137457 %)	2 (0.037037 %)	13 (0.0243446 %)	16 (0.0274914 %)
Sodium ion transport (GO)	0 (0 %)	0 (0 %)	0 (0 %)	0 (0 %)	0 (0 %)	0 (0 %)	1 (0.00187266 %)	0 (0 %)
Positive regulation of dna metabolic process (GO)	9 (0.125 %)	14 (0.0909091 %)	0 (0 %)	1 (0.0142857 %)	240 (0.412371 %)	25 (0.462963 %)	214 (0.400749 %)	17 (0.0292096 %)
Vasculature development (GO)	2 (0.0277778 %)	3 (0.0194805 %)	6 (0.037037 %)	3 (0.0428571 %)	81 (0.139175 %)	5 (0.0925926 %)	34 (0.0636704 %)	26 (0.0446735 %)
Cellular homeostasis (GO)	0 (0 %)	0 (0 %)	0 (0 %)	0 (0 %)	0 (0 %)	0 (0 %)	0 (0 %)	2 (0.00343643 %)
Striated muscle contraction go 0006941 (GO)	0 (0 %)	0 (0 %)	0 (0 %)	1 (0.0142857 %)	0 (0 %)	0 (0 %)	0 (0 %)	0 (0 %)
Glycoprotein biosynthetic process (GO)	0 (0 %)	2 (0.012987 %)	0 (0 %)	0 (0 %)	2 (0.00343643 %)	0 (0 %)	3 (0.00561798 %)	15 (0.0257732 %)
Icosanoid metabolic process (GO)	0 (0 %)	0 (0 %)	0 (0 %)	0 (0 %)	2 (0.00343643 %)	0 (0 %)	6 (0.011236 %)	23 (0.0395189 %)
Phosphoinositide biosynthetic process (GO)	6 (0.0833333 %)	14 (0.0909091 %)	3 (0.0185185 %)	1 (0.0142857 %)	74 (0.127148 %)	20 (0.37037 %)	40 (0.0749064 %)	64 (0.109966 %)
Secretion (GO)	0 (0 %)	0 (0 %)	0 (0 %)	0 (0 %)	0 (0 %)	1 (0.0185185 %)	0 (0 %)	0 (0 %)
Dna replication (GO)	72 (1 %)	152 (0.987013 %)	161 (0.993827 %)	69 (0.985714 %)	560 (0.962199 %)	53 (0.981481 %)	523 (0.979401 %)	570 (0.979381 %)
Apoptotic mitochondrial changes (GO)	0 (0 %)	0 (0 %)	0 (0 %)	0 (0 %)	5 (0.00859107 %)	1 (0.0185185 %)	45 (0.0842697 %)	14 (0.024055 %)
Positive regulation of cellular component organization and biogenesis (GO)	0 (0 %)	0 (0 %)	0 (0 %)	0 (0 %)	2 (0.00343643 %)	0 (0 %)	0 (0 %)	0 (0 %)
Generation of a signal involved in cell cell signaling (GO)	3 (0.0416667 %)	6 (0.038961 %)	14 (0.0864198 %)	3 (0.0428571 %)	15 (0.0257732 %)	1 (0.0185185 %)	31 (0.0580524 %)	0 (0 %)
Cell cell adhesion (GO)	0 (0 %)	0 (0 %)	0 (0 %)	0 (0 %)	0 (0 %)	0 (0 %)	2 (0.00374532 %)	0 (0 %)
Negative regulation of cell proliferation (GO)	1 (0.0138889 %)	0 (0 %)	0 (0 %)	0 (0 %)	2 (0.00343643 %)	0 (0 %)	4 (0.00749064 %)	4 (0.00687285 %)
Positive regulation of lymphocyte activation (GO)	1 (0.0138889 %)	3 (0.0194805 %)	2 (0.0123457 %)	1 (0.0142857 %)	24 (0.0412371 %)	3 (0.0555556 %)	36 (0.0674157 %)	8 (0.0137457 %)
Dna damage responsesignal transduction (GO)	8 (0.111111 %)	2 (0.012987 %)	1 (0.00617284 %)	0 (0 %)	45 (0.0773196 %)	0 (0 %)	17 (0.0318352 %)	162 (0.278351 %)
Embryonic morphogenesis (GO)	0 (0 %)	1 (0.00649351 %)	0 (0 %)	1 (0.0142857 %)	2 (0.00343643 %)	0 (0 %)	1 (0.00187266 %)	0 (0 %)
Nls bearing substrate import into nucleus (GO)	3 (0.0416667 %)	2 (0.012987 %)	5 (0.0308642 %)	1 (0.0142857 %)	5 (0.00859107 %)	0 (0 %)	0 (0 %)	6 (0.0103093 %)
Digestion (GO)	11 (0.152778 %)	23 (0.149351 %)	1 (0.00617284 %)	0 (0 %)	131 (0.225086 %)	4 (0.0740741 %)	340 (0.636704 %)	209 (0.359107 %)
Cofactor transport (GO)	0 (0 %)	16 (0.103896 %)	23 (0.141975 %)	10 (0.142857 %)	3 (0.00515464 %)	5 (0.0925926 %)	7 (0.0131086 %)	9 (0.0154639 %)
Negative regulation of transcription from rna polymerase ii promoter (GO)	2 (0.0277778 %)	2 (0.012987 %)	8 (0.0493827 %)	4 (0.0571429 %)	3 (0.00515464 %)	0 (0 %)	1 (0.00187266 %)	2 (0.00343643 %)
Regulation of catalytic activity (GO)	4 (0.0555556 %)	8 (0.0519481 %)	5 (0.0308642 %)	7 (0.1 %)	163 (0.280069 %)	0 (0 %)	24 (0.0449438 %)	70 (0.120275 %)
Nucleotide biosynthetic process (GO)	2 (0.0277778 %)	1 (0.00649351 %)	2 (0.0123457 %)	1 (0.0142857 %)	67 (0.11512 %)	3 (0.0555556 %)	17 (0.0318352 %)	37 (0.0635739 %)
Gliogenesis (GO)	8 (0.111111 %)	14 (0.0909091 %)	59 (0.364198 %)	32 (0.457143 %)	126 (0.216495 %)	5 (0.0925926 %)	29 (0.0543071 %)	56 (0.0962199 %)
Lipoprotein biosynthetic process (GO)	12 (0.166667 %)	18 (0.116883 %)	2 (0.0123457 %)	3 (0.0428571 %)	83 (0.142612 %)	26 (0.481481 %)	77 (0.144195 %)	67 (0.11512 %)
Dna damage responsesignal transduction resulting in induction of apoptosis (GO)	4 (0.0555556 %)	0 (0 %)	0 (0 %)	0 (0 %)	6 (0.0103093 %)	0 (0 %)	4 (0.00749064 %)	89 (0.152921 %)
Vesicle localization (GO)	0 (0 %)	2 (0.012987 %)	0 (0 %)	0 (0 %)	39 (0.0670103 %)	2 (0.037037 %)	5 (0.0093633 %)	2 (0.00343643 %)
Adaptive immune response (GO)	0 (0 %)	0 (0 %)	0 (0 %)	0 (0 %)	0 (0 %)	0 (0 %)	0 (0 %)	0 (0 %)
Anti apoptosis (GO)	0 (0 %)	0 (0 %)	0 (0 %)	0 (0 %)	16 (0.0274914 %)	2 (0.037037 %)	2 (0.00374532 %)	82 (0.140893 %)
Maintenance of cellular protein localization (GO)	1 (0.0138889 %)	7 (0.0454545 %)	1 (0.00617284 %)	0 (0 %)	3 (0.00515464 %)	0 (0 %)	1 (0.00187266 %)	10 (0.0171821 %)
Intracellular receptor mediated signaling pathway (GO)	10 (0.138889 %)	6 (0.038961 %)	0 (0 %)	0 (0 %)	11 (0.0189003 %)	0 (0 %)	2 (0.00374532 %)	53 (0.0910653 %)
Negative regulation of map kinase activity (GO)	0 (0 %)	0 (0 %)	0 (0 %)	1 (0.0142857 %)	7 (0.0120275 %)	0 (0 %)	1 (0.00187266 %)	20 (0.0343643 %)
Dna damage checkpoint (GO)	4 (0.0555556 %)	3 (0.0194805 %)	3 (0.0185185 %)	0 (0 %)	27 (0.0463918 %)	0 (0 %)	11 (0.0205993 %)	30 (0.0515464 %)
Regulation of cyclin dependent protein kinase activity (GO)	45 (0.625 %)	82 (0.532468 %)	123 (0.759259 %)	53 (0.757143 %)	257 (0.441581 %)	37 (0.685185 %)	299 (0.559925 %)	383 (0.658076 %)
Golgi vesicle transport (GO)	0 (0 %)	0 (0 %)	0 (0 %)	0 (0 %)	6 (0.0103093 %)	4 (0.0740741 %)	1 (0.00187266 %)	31 (0.0532646 %)
Peptidyl tyrosine phosphorylation (GO)	0 (0 %)	0 (0 %)	0 (0 %)	0 (0 %)	0 (0 %)	0 (0 %)	1 (0.00187266 %)	0 (0 %)
Negative regulation of secretion (GO)	0 (0 %)	0 (0 %)	0 (0 %)	0 (0 %)	2 (0.00343643 %)	1 (0.0185185 %)	1 (0.00187266 %)	1 (0.00171821 %)
Protein processing (GO)	2 (0.0277778 %)	0 (0 %)	0 (0 %)	1 (0.0142857 %)	1 (0.00171821 %)	0 (0 %)	0 (0 %)	4 (0.00687285 %)
Oxygen and reactive oxygen species metabolic process (GO)	0 (0 %)	16 (0.103896 %)	23 (0.141975 %)	17 (0.242857 %)	21 (0.0360825 %)	3 (0.0555556 %)	29 (0.0543071 %)	1 (0.00171821 %)
Protein complex assembly (GO)	0 (0 %)	0 (0 %)	0 (0 %)	1 (0.0142857 %)	60 (0.103093 %)	2 (0.037037 %)	5 (0.0093633 %)	42 (0.0721649 %)
Cellular lipid metabolic process (GO)	1 (0.0138889 %)	58 (0.376623 %)	3 (0.0185185 %)	1 (0.0142857 %)	526 (0.90378 %)	39 (0.722222 %)	247 (0.462547 %)	391 (0.671821 %)
Regulation of cell morphogenesis (GO)	0 (0 %)	0 (0 %)	0 (0 %)	0 (0 %)	0 (0 %)	0 (0 %)	0 (0 %)	2 (0.00343643 %)
Defense response to bacterium (GO)	0 (0 %)	0 (0 %)	0 (0 %)	0 (0 %)	0 (0 %)	0 (0 %)	0 (0 %)	0 (0 %)
Vesicle mediated transport (GO)	0 (0 %)	2 (0.012987 %)	0 (0 %)	1 (0.0142857 %)	34 (0.0584192 %)	2 (0.037037 %)	1 (0.00187266 %)	6 (0.0103093 %)
Double strand break repair (GO)	15 (0.208333 %)	56 (0.363636 %)	9 (0.0555556 %)	5 (0.0714286 %)	266 (0.457045 %)	37 (0.685185 %)	185 (0.346442 %)	446 (0.766323 %)
Negative regulation of cytokine biosynthetic process (GO)	0 (0 %)	0 (0 %)	0 (0 %)	0 (0 %)	0 (0 %)	0 (0 %)	0 (0 %)	1 (0.00171821 %)
Glycerophospholipid metabolic process (GO)	1 (0.0138889 %)	11 (0.0714286 %)	1 (0.00617284 %)	0 (0 %)	102 (0.175258 %)	5 (0.0925926 %)	13 (0.0243446 %)	25 (0.0429553 %)
Cellular macromolecule catabolic process (GO)	0 (0 %)	4 (0.025974 %)	3 (0.0185185 %)	3 (0.0428571 %)	125 (0.214777 %)	11 (0.203704 %)	94 (0.17603 %)	137 (0.235395 %)
Mrna splice site selection (GO)	9 (0.125 %)	6 (0.038961 %)	10 (0.0617284 %)	10 (0.142857 %)	29 (0.0498282 %)	2 (0.037037 %)	61 (0.114232 %)	51 (0.0876289 %)
Exocytosis (GO)	1 (0.0138889 %)	0 (0 %)	0 (0 %)	0 (0 %)	12 (0.0206186 %)	0 (0 %)	6 (0.011236 %)	0 (0 %)
Second messenger mediated signaling (GO)	0 (0 %)	0 (0 %)	0 (0 %)	0 (0 %)	21 (0.0360825 %)	3 (0.0555556 %)	1 (0.00187266 %)	0 (0 %)
G protein signaling coupled to cyclic nucleotide second messenger (GO)	0 (0 %)	0 (0 %)	0 (0 %)	0 (0 %)	24 (0.0412371 %)	2 (0.037037 %)	3 (0.00561798 %)	0 (0 %)
Regulation of gene expression epigenetic (GO)	6 (0.0833333 %)	12 (0.0779221 %)	7 (0.0432099 %)	4 (0.0571429 %)	2 (0.00343643 %)	0 (0 %)	7 (0.0131086 %)	77 (0.132302 %)
Regulation of intracellular transport (GO)	3 (0.0416667 %)	0 (0 %)	0 (0 %)	1 (0.0142857 %)	13 (0.0223368 %)	0 (0 %)	0 (0 %)	32 (0.0549828 %)
Smooth muscle contraction go 0006939 (GO)	0 (0 %)	0 (0 %)	0 (0 %)	0 (0 %)	6 (0.0103093 %)	0 (0 %)	8 (0.0149813 %)	5 (0.00859107 %)
Skeletal muscle development (GO)	2 (0.0277778 %)	5 (0.0324675 %)	8 (0.0493827 %)	1 (0.0142857 %)	186 (0.319588 %)	5 (0.0925926 %)	14 (0.0262172 %)	17 (0.0292096 %)
Endosome transport (GO)	0 (0 %)	0 (0 %)	0 (0 %)	0 (0 %)	35 (0.0601375 %)	0 (0 %)	0 (0 %)	7 (0.0120275 %)
Protein amino acid adp ribosylation (GO)	0 (0 %)	43 (0.279221 %)	7 (0.0432099 %)	3 (0.0428571 %)	11 (0.0189003 %)	5 (0.0925926 %)	18 (0.0337079 %)	16 (0.0274914 %)
Bone remodeling (GO)	0 (0 %)	0 (0 %)	0 (0 %)	1 (0.0142857 %)	4 (0.00687285 %)	3 (0.0555556 %)	2 (0.00374532 %)	0 (0 %)
Regulation of cellular component size (GO)	0 (0 %)	0 (0 %)	0 (0 %)	0 (0 %)	0 (0 %)	0 (0 %)	0 (0 %)	1 (0.00171821 %)
Peptidyl amino acid modification (GO)	5 (0.0694444 %)	1 (0.00649351 %)	4 (0.0246914 %)	0 (0 %)	4 (0.00687285 %)	1 (0.0185185 %)	13 (0.0243446 %)	10 (0.0171821 %)
Embryonic development (GO)	1 (0.0138889 %)	2 (0.012987 %)	0 (0 %)	0 (0 %)	16 (0.0274914 %)	1 (0.0185185 %)	7 (0.0131086 %)	2 (0.00343643 %)
Positive regulation of cytoskeleton organization and biogenesis (GO)	0 (0 %)	1 (0.00649351 %)	0 (0 %)	0 (0 %)	3 (0.00515464 %)	0 (0 %)	0 (0 %)	0 (0 %)
Protein amino acid o linked glycosylation (GO)	3 (0.0416667 %)	3 (0.0194805 %)	0 (0 %)	0 (0 %)	5 (0.00859107 %)	1 (0.0185185 %)	20 (0.0374532 %)	67 (0.11512 %)
Regulation of small gtpase mediated signal transduction (GO)	0 (0 %)	0 (0 %)	0 (0 %)	0 (0 %)	2 (0.00343643 %)	0 (0 %)	0 (0 %)	3 (0.00515464 %)
Cell proliferation go 0008283 (GO)	53 (0.736111 %)	14 (0.0909091 %)	26 (0.160494 %)	9 (0.128571 %)	258 (0.443299 %)	32 (0.592593 %)	365 (0.683521 %)	404 (0.694158 %)
Regulation of blood pressure (GO)	0 (0 %)	0 (0 %)	0 (0 %)	0 (0 %)	0 (0 %)	0 (0 %)	1 (0.00187266 %)	0 (0 %)
Establishment and or maintenance of cell polarity (GO)	0 (0 %)	0 (0 %)	0 (0 %)	0 (0 %)	0 (0 %)	0 (0 %)	2 (0.00374532 %)	0 (0 %)
Nucleotide excision repair (GO)	32 (0.444444 %)	73 (0.474026 %)	26 (0.160494 %)	9 (0.128571 %)	121 (0.207904 %)	7 (0.12963 %)	134 (0.250936 %)	360 (0.618557 %)
Negative regulation of rna metabolic process (GO)	3 (0.0416667 %)	3 (0.0194805 %)	32 (0.197531 %)	14 (0.2 %)	4 (0.00687285 %)	0 (0 %)	3 (0.00561798 %)	5 (0.00859107 %)
Negative regulation of dna replication (GO)	22 (0.305556 %)	40 (0.25974 %)	79 (0.487654 %)	32 (0.457143 %)	180 (0.309278 %)	7 (0.12963 %)	193 (0.361423 %)	346 (0.594502 %)
Regulation of endocytosis (GO)	1 (0.0138889 %)	1 (0.00649351 %)	38 (0.234568 %)	12 (0.171429 %)	7 (0.0120275 %)	3 (0.0555556 %)	5 (0.0093633 %)	4 (0.00687285 %)
Immune system process (GO)	2 (0.0277778 %)	4 (0.025974 %)	3 (0.0185185 %)	4 (0.0571429 %)	70 (0.120275 %)	11 (0.203704 %)	14 (0.0262172 %)	75 (0.128866 %)
Transforming growth factor beta receptor signaling pathway (GO)	1 (0.0138889 %)	0 (0 %)	2 (0.0123457 %)	1 (0.0142857 %)	4 (0.00687285 %)	1 (0.0185185 %)	1 (0.00187266 %)	4 (0.00687285 %)
Regulation of t cell proliferation (GO)	0 (0 %)	1 (0.00649351 %)	4 (0.0246914 %)	1 (0.0142857 %)	4 (0.00687285 %)	2 (0.037037 %)	7 (0.0131086 %)	13 (0.0223368 %)
Rna splicingvia transesterification reactions (GO)	30 (0.416667 %)	19 (0.123377 %)	48 (0.296296 %)	18 (0.257143 %)	70 (0.120275 %)	17 (0.314815 %)	209 (0.391386 %)	240 (0.412371 %)
Dna recombination (GO)	70 (0.972222 %)	113 (0.733766 %)	122 (0.753086 %)	43 (0.614286 %)	500 (0.859107 %)	42 (0.777778 %)	406 (0.7603 %)	492 (0.845361 %)
Cell matrix adhesion (GO)	4 (0.0555556 %)	25 (0.162338 %)	19 (0.117284 %)	13 (0.185714 %)	32 (0.0549828 %)	9 (0.166667 %)	9 (0.0168539 %)	1 (0.00171821 %)
Peptidyl tyrosine modification (GO)	0 (0 %)	0 (0 %)	0 (0 %)	0 (0 %)	0 (0 %)	0 (0 %)	3 (0.00561798 %)	0 (0 %)
T cell activation (GO)	4 (0.0555556 %)	1 (0.00649351 %)	2 (0.0123457 %)	2 (0.0285714 %)	33 (0.056701 %)	3 (0.0555556 %)	32 (0.0599251 %)	93 (0.159794 %)
G1 phase (GO)	37 (0.513889 %)	144 (0.935065 %)	108 (0.666667 %)	39 (0.557143 %)	384 (0.659794 %)	29 (0.537037 %)	479 (0.897004 %)	438 (0.752577 %)
Cytokine biosynthetic process (GO)	0 (0 %)	0 (0 %)	0 (0 %)	0 (0 %)	15 (0.0257732 %)	3 (0.0555556 %)	1 (0.00187266 %)	11 (0.0189003 %)
Positive regulation of epithelial cell proliferation (GO)	0 (0 %)	0 (0 %)	1 (0.00617284 %)	1 (0.0142857 %)	38 (0.0652921 %)	0 (0 %)	111 (0.207865 %)	73 (0.12543 %)
Er to golgi vesicle mediated transport (GO)	0 (0 %)	0 (0 %)	0 (0 %)	0 (0 %)	4 (0.00687285 %)	1 (0.0185185 %)	5 (0.0093633 %)	15 (0.0257732 %)
Histone modification (GO)	5 (0.0694444 %)	26 (0.168831 %)	10 (0.0617284 %)	3 (0.0428571 %)	21 (0.0360825 %)	0 (0 %)	3 (0.00561798 %)	37 (0.0635739 %)
Transcription (GO)	41 (0.569444 %)	41 (0.266234 %)	73 (0.450617 %)	35 (0.5 %)	150 (0.257732 %)	6 (0.111111 %)	33 (0.0617978 %)	482 (0.828179 %)
Positive regulation of cellular metabolic process (GO)	2 (0.0277778 %)	2 (0.012987 %)	0 (0 %)	0 (0 %)	10 (0.0171821 %)	0 (0 %)	0 (0 %)	37 (0.0635739 %)
Learning and or memory (GO)	0 (0 %)	6 (0.038961 %)	42 (0.259259 %)	25 (0.357143 %)	18 (0.0309278 %)	5 (0.0925926 %)	98 (0.183521 %)	0 (0 %)
S phase of mitotic cell cycle (GO)	0 (0 %)	6 (0.038961 %)	7 (0.0432099 %)	2 (0.0285714 %)	20 (0.0343643 %)	3 (0.0555556 %)	6 (0.011236 %)	0 (0 %)
Positive regulation of biological process (GO)	7 (0.0972222 %)	1 (0.00649351 %)	0 (0 %)	0 (0 %)	51 (0.0876289 %)	0 (0 %)	14 (0.0262172 %)	94 (0.161512 %)
Response to external stimulus (GO)	1 (0.0138889 %)	3 (0.0194805 %)	9 (0.0555556 %)	7 (0.1 %)	197 (0.338488 %)	10 (0.185185 %)	65 (0.121723 %)	95 (0.16323 %)
Amine metabolic process (GO)	13 (0.180556 %)	104 (0.675325 %)	67 (0.41358 %)	38 (0.542857 %)	539 (0.926117 %)	33 (0.611111 %)	352 (0.659176 %)	435 (0.747423 %)
Inactivation of mapk activity (GO)	2 (0.0277778 %)	2 (0.012987 %)	0 (0 %)	1 (0.0142857 %)	27 (0.0463918 %)	0 (0 %)	6 (0.011236 %)	18 (0.0309278 %)
Ceramide metabolic process (GO)	0 (0 %)	0 (0 %)	1 (0.00617284 %)	0 (0 %)	3 (0.00515464 %)	1 (0.0185185 %)	0 (0 %)	4 (0.00687285 %)
Wound healing (GO)	5 (0.0694444 %)	36 (0.233766 %)	47 (0.290123 %)	23 (0.328571 %)	406 (0.697595 %)	26 (0.481481 %)	135 (0.252809 %)	251 (0.431271 %)
Regulation of neurogenesis (GO)	0 (0 %)	0 (0 %)	4 (0.0246914 %)	3 (0.0428571 %)	1 (0.00171821 %)	0 (0 %)	0 (0 %)	0 (0 %)
Transcription initiation from rna polymerase ii promoter (GO)	44 (0.611111 %)	51 (0.331169 %)	11 (0.0679012 %)	2 (0.0285714 %)	105 (0.180412 %)	2 (0.037037 %)	95 (0.177903 %)	230 (0.395189 %)
Carbohydrate metabolic process (GO)	1 (0.0138889 %)	12 (0.0779221 %)	5 (0.0308642 %)	2 (0.0285714 %)	320 (0.549828 %)	6 (0.111111 %)	90 (0.168539 %)	30 (0.0515464 %)
Coagulation (GO)	2 (0.0277778 %)	22 (0.142857 %)	25 (0.154321 %)	13 (0.185714 %)	395 (0.678694 %)	20 (0.37037 %)	94 (0.17603 %)	94 (0.161512 %)
Body fluid secretion (GO)	0 (0 %)	19 (0.123377 %)	8 (0.0493827 %)	3 (0.0428571 %)	3 (0.00515464 %)	4 (0.0740741 %)	31 (0.0580524 %)	6 (0.0103093 %)
Macromolecular complex disassembly (GO)	1 (0.0138889 %)	17 (0.11039 %)	1 (0.00617284 %)	2 (0.0285714 %)	103 (0.176976 %)	9 (0.166667 %)	64 (0.11985 %)	97 (0.166667 %)
Response to uv (GO)	12 (0.166667 %)	3 (0.0194805 %)	14 (0.0864198 %)	1 (0.0142857 %)	3 (0.00515464 %)	0 (0 %)	42 (0.0786517 %)	5 (0.00859107 %)
Respiratory gaseous exchange (GO)	0 (0 %)	0 (0 %)	0 (0 %)	0 (0 %)	0 (0 %)	0 (0 %)	0 (0 %)	0 (0 %)
Negative regulation of binding (GO)	0 (0 %)	0 (0 %)	0 (0 %)	0 (0 %)	0 (0 %)	0 (0 %)	0 (0 %)	6 (0.0103093 %)
Negative regulation of metabolic process (GO)	5 (0.0694444 %)	4 (0.025974 %)	14 (0.0864198 %)	7 (0.1 %)	14 (0.024055 %)	0 (0 %)	1 (0.00187266 %)	9 (0.0154639 %)
Phospholipid metabolic process (GO)	1 (0.0138889 %)	16 (0.103896 %)	0 (0 %)	0 (0 %)	139 (0.238832 %)	3 (0.0555556 %)	11 (0.0205993 %)	14 (0.024055 %)
Positive regulation of jnk activity (GO)	1 (0.0138889 %)	0 (0 %)	0 (0 %)	0 (0 %)	15 (0.0257732 %)	0 (0 %)	1 (0.00187266 %)	57 (0.0979381 %)
Regulation of jak stat cascade (GO)	0 (0 %)	1 (0.00649351 %)	0 (0 %)	0 (0 %)	2 (0.00343643 %)	0 (0 %)	18 (0.0337079 %)	7 (0.0120275 %)
Transition metal ion transport (GO)	0 (0 %)	0 (0 %)	0 (0 %)	0 (0 %)	4 (0.00687285 %)	1 (0.0185185 %)	0 (0 %)	5 (0.00859107 %)
Neurogenesis (GO)	6 (0.0833333 %)	9 (0.0584416 %)	93 (0.574074 %)	40 (0.571429 %)	108 (0.185567 %)	0 (0 %)	16 (0.0299625 %)	0 (0 %)
Response to radiation (GO)	9 (0.125 %)	4 (0.025974 %)	4 (0.0246914 %)	0 (0 %)	5 (0.00859107 %)	0 (0 %)	23 (0.0430712 %)	60 (0.103093 %)
Regulation of cell cell adhesion (GO)	0 (0 %)	0 (0 %)	0 (0 %)	0 (0 %)	0 (0 %)	0 (0 %)	1 (0.00187266 %)	0 (0 %)
Positive regulation of cell migration (GO)	3 (0.0416667 %)	36 (0.233766 %)	25 (0.154321 %)	11 (0.157143 %)	302 (0.5189 %)	7 (0.12963 %)	120 (0.224719 %)	83 (0.142612 %)
Gland development (GO)	5 (0.0694444 %)	1 (0.00649351 %)	1 (0.00617284 %)	0 (0 %)	11 (0.0189003 %)	1 (0.0185185 %)	7 (0.0131086 %)	77 (0.132302 %)
Regulation of cytoskeleton organization and biogenesis (GO)	2 (0.0277778 %)	8 (0.0519481 %)	1 (0.00617284 %)	1 (0.0142857 %)	53 (0.0910653 %)	0 (0 %)	0 (0 %)	1 (0.00171821 %)
Chemical homeostasis (GO)	0 (0 %)	4 (0.025974 %)	4 (0.0246914 %)	5 (0.0714286 %)	13 (0.0223368 %)	2 (0.037037 %)	27 (0.0505618 %)	48 (0.0824742 %)
Regulation of metabolic process (GO)	15 (0.208333 %)	19 (0.123377 %)	33 (0.203704 %)	16 (0.228571 %)	102 (0.175258 %)	6 (0.111111 %)	8 (0.0149813 %)	374 (0.642612 %)
Ovulation cycle (GO)	16 (0.222222 %)	2 (0.012987 %)	4 (0.0246914 %)	3 (0.0428571 %)	60 (0.103093 %)	3 (0.0555556 %)	34 (0.0636704 %)	56 (0.0962199 %)
Meiotic recombination (GO)	33 (0.458333 %)	55 (0.357143 %)	52 (0.320988 %)	16 (0.228571 %)	80 (0.137457 %)	9 (0.166667 %)	174 (0.325843 %)	269 (0.462199 %)
Protein homooligomerization (GO)	0 (0 %)	0 (0 %)	1 (0.00617284 %)	0 (0 %)	3 (0.00515464 %)	0 (0 %)	2 (0.00374532 %)	10 (0.0171821 %)
Cytokine and chemokine mediated signaling pathway (GO)	0 (0 %)	0 (0 %)	0 (0 %)	0 (0 %)	0 (0 %)	0 (0 %)	0 (0 %)	0 (0 %)
Heart development (GO)	4 (0.0555556 %)	2 (0.012987 %)	5 (0.0308642 %)	4 (0.0571429 %)	13 (0.0223368 %)	0 (0 %)	3 (0.00561798 %)	0 (0 %)
Cellular localization (GO)	17 (0.236111 %)	38 (0.246753 %)	12 (0.0740741 %)	8 (0.114286 %)	311 (0.534364 %)	11 (0.203704 %)	35 (0.0655431 %)	198 (0.340206 %)
Developmental growth (GO)	26 (0.361111 %)	15 (0.0974026 %)	22 (0.135802 %)	9 (0.128571 %)	137 (0.235395 %)	23 (0.425926 %)	177 (0.331461 %)	276 (0.474227 %)
Positive regulation of cell adhesion (GO)	2 (0.0277778 %)	0 (0 %)	4 (0.0246914 %)	0 (0 %)	15 (0.0257732 %)	0 (0 %)	22 (0.0411985 %)	1 (0.00171821 %)
Positive regulation of transferase activity (GO)	1 (0.0138889 %)	3 (0.0194805 %)	1 (0.00617284 %)	0 (0 %)	92 (0.158076 %)	1 (0.0185185 %)	1 (0.00187266 %)	112 (0.19244 %)
Sphingoid metabolic process (GO)	0 (0 %)	0 (0 %)	1 (0.00617284 %)	0 (0 %)	11 (0.0189003 %)	1 (0.0185185 %)	1 (0.00187266 %)	15 (0.0257732 %)
Mapkkk cascade go 0000165 (GO)	0 (0 %)	1 (0.00649351 %)	2 (0.0123457 %)	1 (0.0142857 %)	58 (0.0996564 %)	0 (0 %)	0 (0 %)	19 (0.032646 %)
Cell cycle arrest go 0007050 (GO)	21 (0.291667 %)	26 (0.168831 %)	30 (0.185185 %)	14 (0.2 %)	100 (0.171821 %)	15 (0.277778 %)	27 (0.0505618 %)	14 (0.024055 %)
Androgen receptor signaling pathway (GO)	20 (0.277778 %)	10 (0.0649351 %)	2 (0.0123457 %)	0 (0 %)	24 (0.0412371 %)	0 (0 %)	3 (0.00561798 %)	84 (0.14433 %)
Mitosis (GO)	72 (1 %)	151 (0.980519 %)	157 (0.969136 %)	68 (0.971429 %)	560 (0.962199 %)	49 (0.907407 %)	522 (0.977528 %)	573 (0.984536 %)
Pigment biosynthetic process (GO)	37 (0.513889 %)	59 (0.383117 %)	57 (0.351852 %)	25 (0.357143 %)	328 (0.563574 %)	20 (0.37037 %)	191 (0.357678 %)	529 (0.908935 %)
Pigment metabolic process (GO)	27 (0.375 %)	50 (0.324675 %)	73 (0.450617 %)	37 (0.528571 %)	368 (0.632302 %)	23 (0.425926 %)	154 (0.28839 %)	513 (0.881443 %)
Regulation of jnk activity (GO)	0 (0 %)	0 (0 %)	0 (0 %)	0 (0 %)	4 (0.00687285 %)	0 (0 %)	1 (0.00187266 %)	51 (0.0876289 %)
Cell cycle go 0007049 (GO)	72 (1 %)	153 (0.993506 %)	161 (0.993827 %)	70 (1 %)	579 (0.994845 %)	53 (0.981481 %)	528 (0.988764 %)	580 (0.996564 %)
Er nuclear signaling pathway (GO)	0 (0 %)	1 (0.00649351 %)	0 (0 %)	0 (0 %)	10 (0.0171821 %)	1 (0.0185185 %)	0 (0 %)	18 (0.0309278 %)
Ion homeostasis (GO)	0 (0 %)	0 (0 %)	0 (0 %)	0 (0 %)	0 (0 %)	1 (0.0185185 %)	1 (0.00187266 %)	14 (0.024055 %)
Dna modification (GO)	6 (0.0833333 %)	10 (0.0649351 %)	7 (0.0432099 %)	5 (0.0714286 %)	23 (0.0395189 %)	0 (0 %)	9 (0.0168539 %)	60 (0.103093 %)
Regulation of transport (GO)	9 (0.125 %)	0 (0 %)	14 (0.0864198 %)	4 (0.0571429 %)	40 (0.0687285 %)	0 (0 %)	3 (0.00561798 %)	1 (0.00171821 %)
Receptor mediated endocytosis (GO)	0 (0 %)	0 (0 %)	0 (0 %)	0 (0 %)	0 (0 %)	0 (0 %)	1 (0.00187266 %)	0 (0 %)
Positive regulation of angiogenesis (GO)	0 (0 %)	1 (0.00649351 %)	2 (0.0123457 %)	0 (0 %)	17 (0.0292096 %)	0 (0 %)	0 (0 %)	0 (0 %)
Notch signaling pathway (GO)	0 (0 %)	0 (0 %)	0 (0 %)	0 (0 %)	0 (0 %)	0 (0 %)	0 (0 %)	0 (0 %)
Cation transport (GO)	0 (0 %)	0 (0 %)	0 (0 %)	0 (0 %)	0 (0 %)	0 (0 %)	0 (0 %)	0 (0 %)
Neuron differentiation (GO)	2 (0.0277778 %)	6 (0.038961 %)	71 (0.438272 %)	36 (0.514286 %)	42 (0.0721649 %)	0 (0 %)	9 (0.0168539 %)	0 (0 %)
Regulation of lymphocyte activation (GO)	3 (0.0416667 %)	4 (0.025974 %)	7 (0.0432099 %)	5 (0.0714286 %)	65 (0.111684 %)	18 (0.333333 %)	76 (0.142322 %)	86 (0.147766 %)
Endothelial cell migration (GO)	0 (0 %)	1 (0.00649351 %)	0 (0 %)	0 (0 %)	8 (0.0137457 %)	1 (0.0185185 %)	36 (0.0674157 %)	2 (0.00343643 %)
Neuron development (GO)	0 (0 %)	4 (0.025974 %)	45 (0.277778 %)	28 (0.4 %)	37 (0.0635739 %)	0 (0 %)	5 (0.0093633 %)	0 (0 %)
Actin filament bundle formation (GO)	0 (0 %)	12 (0.0779221 %)	0 (0 %)	0 (0 %)	67 (0.11512 %)	4 (0.0740741 %)	4 (0.00749064 %)	0 (0 %)
Regulation of nucleobasenucleosidenucleotide and nucleic acid metabolic process (GO)	26 (0.361111 %)	35 (0.227273 %)	54 (0.333333 %)	25 (0.357143 %)	109 (0.187285 %)	5 (0.0925926 %)	17 (0.0318352 %)	406 (0.697595 %)
Aromatic compound metabolic process (GO)	33 (0.458333 %)	79 (0.512987 %)	83 (0.512346 %)	45 (0.642857 %)	444 (0.762887 %)	45 (0.833333 %)	474 (0.88764 %)	443 (0.761168 %)
Negative regulation of translation (GO)	0 (0 %)	0 (0 %)	0 (0 %)	0 (0 %)	0 (0 %)	0 (0 %)	0 (0 %)	0 (0 %)
Peripheral nervous system development (GO)	0 (0 %)	0 (0 %)	0 (0 %)	0 (0 %)	0 (0 %)	0 (0 %)	0 (0 %)	0 (0 %)
Regulation of gtpase activity (GO)	0 (0 %)	0 (0 %)	0 (0 %)	0 (0 %)	0 (0 %)	0 (0 %)	0 (0 %)	0 (0 %)
Sister chromatid segregation (GO)	72 (1 %)	135 (0.876623 %)	125 (0.771605 %)	58 (0.828571 %)	445 (0.764605 %)	38 (0.703704 %)	474 (0.88764 %)	534 (0.917526 %)
Fatty acid metabolic process (GO)	0 (0 %)	2 (0.012987 %)	0 (0 %)	0 (0 %)	39 (0.0670103 %)	2 (0.037037 %)	10 (0.0187266 %)	17 (0.0292096 %)
Neurotransmitter secretion (GO)	1 (0.0138889 %)	7 (0.0454545 %)	11 (0.0679012 %)	3 (0.0428571 %)	59 (0.101375 %)	3 (0.0555556 %)	28 (0.0524345 %)	0 (0 %)
Tricarboxylic acid cycle intermediate metabolic process (GO)	0 (0 %)	6 (0.038961 %)	0 (0 %)	0 (0 %)	65 (0.111684 %)	1 (0.0185185 %)	30 (0.0561798 %)	21 (0.0360825 %)
Negative regulation of myeloid cell differentiation (GO)	0 (0 %)	0 (0 %)	0 (0 %)	0 (0 %)	0 (0 %)	0 (0 %)	0 (0 %)	0 (0 %)
Centrosome cycle (GO)	42 (0.583333 %)	61 (0.396104 %)	45 (0.277778 %)	11 (0.157143 %)	176 (0.302405 %)	5 (0.0925926 %)	163 (0.305243 %)	400 (0.687285 %)
Polysaccharide metabolic process (GO)	0 (0 %)	0 (0 %)	0 (0 %)	0 (0 %)	0 (0 %)	0 (0 %)	0 (0 %)	0 (0 %)
Organelle localization (GO)	44 (0.611111 %)	41 (0.266234 %)	87 (0.537037 %)	45 (0.642857 %)	441 (0.757732 %)	35 (0.648148 %)	198 (0.370787 %)	209 (0.359107 %)
Actin filament based movement (GO)	1 (0.0138889 %)	6 (0.038961 %)	0 (0 %)	0 (0 %)	1 (0.00171821 %)	0 (0 %)	4 (0.00749064 %)	2 (0.00343643 %)
Negative regulation of transcription factor activity (GO)	0 (0 %)	0 (0 %)	0 (0 %)	0 (0 %)	1 (0.00171821 %)	0 (0 %)	0 (0 %)	0 (0 %)
Heterocycle metabolic process (GO)	3 (0.0416667 %)	25 (0.162338 %)	19 (0.117284 %)	12 (0.171429 %)	235 (0.40378 %)	22 (0.407407 %)	117 (0.219101 %)	370 (0.635739 %)
Ribosome biogenesis and assembly (GO)	43 (0.597222 %)	25 (0.162338 %)	12 (0.0740741 %)	3 (0.0428571 %)	97 (0.166667 %)	21 (0.388889 %)	240 (0.449438 %)	479 (0.823024 %)
Acute inflammatory response (GO)	3 (0.0416667 %)	2 (0.012987 %)	1 (0.00617284 %)	1 (0.0142857 %)	10 (0.0171821 %)	1 (0.0185185 %)	7 (0.0131086 %)	122 (0.209622 %)
Triacylglycerol metabolic process (GO)	53 (0.736111 %)	128 (0.831169 %)	92 (0.567901 %)	33 (0.471429 %)	545 (0.936426 %)	39 (0.722222 %)	184 (0.344569 %)	350 (0.601375 %)
Phosphoinositide metabolic process (GO)	3 (0.0416667 %)	16 (0.103896 %)	3 (0.0185185 %)	1 (0.0142857 %)	51 (0.0876289 %)	15 (0.277778 %)	22 (0.0411985 %)	44 (0.0756014 %)
Positive regulation of protein metabolic process (GO)	1 (0.0138889 %)	1 (0.00649351 %)	0 (0 %)	0 (0 %)	56 (0.0962199 %)	5 (0.0925926 %)	5 (0.0093633 %)	8 (0.0137457 %)
Cytoskeleton organization and biogenesis (GO)	5 (0.0694444 %)	26 (0.168831 %)	12 (0.0740741 %)	10 (0.142857 %)	138 (0.237113 %)	2 (0.037037 %)	4 (0.00749064 %)	17 (0.0292096 %)
Cdc42 protein signal transduction (GO)	0 (0 %)	0 (0 %)	1 (0.00617284 %)	1 (0.0142857 %)	0 (0 %)	0 (0 %)	0 (0 %)	1 (0.00171821 %)
Response to hormone stimulus (GO)	5 (0.0694444 %)	7 (0.0454545 %)	4 (0.0246914 %)	1 (0.0142857 %)	193 (0.331615 %)	10 (0.185185 %)	5 (0.0093633 %)	127 (0.218213 %)
Mrna metabolic process (GO)	72 (1 %)	122 (0.792208 %)	103 (0.635802 %)	39 (0.557143 %)	351 (0.603093 %)	38 (0.703704 %)	441 (0.825843 %)	537 (0.92268 %)
Protein modification process (GO)	6 (0.0833333 %)	12 (0.0779221 %)	4 (0.0246914 %)	1 (0.0142857 %)	132 (0.226804 %)	14 (0.259259 %)	25 (0.0468165 %)	195 (0.335052 %)
Protein amino acid phosphorylation (GO)	6 (0.0833333 %)	10 (0.0649351 %)	1 (0.00617284 %)	1 (0.0142857 %)	44 (0.0756014 %)	1 (0.0185185 %)	9 (0.0168539 %)	55 (0.0945017 %)
Negative regulation of transferase activity (GO)	4 (0.0555556 %)	2 (0.012987 %)	0 (0 %)	2 (0.0285714 %)	38 (0.0652921 %)	1 (0.0185185 %)	5 (0.0093633 %)	57 (0.0979381 %)
Amyloid precursor protein metabolic process (GO)	0 (0 %)	0 (0 %)	0 (0 %)	0 (0 %)	0 (0 %)	0 (0 %)	0 (0 %)	0 (0 %)
Membrane fusion (GO)	0 (0 %)	0 (0 %)	0 (0 %)	1 (0.0142857 %)	12 (0.0206186 %)	1 (0.0185185 %)	0 (0 %)	1 (0.00171821 %)
Nitrogen compound biosynthetic process (GO)	3 (0.0416667 %)	1 (0.00649351 %)	0 (0 %)	0 (0 %)	67 (0.11512 %)	0 (0 %)	15 (0.0280899 %)	219 (0.376289 %)
Apoptotic program (GO)	2 (0.0277778 %)	0 (0 %)	0 (0 %)	0 (0 %)	9 (0.0154639 %)	0 (0 %)	51 (0.0955056 %)	92 (0.158076 %)
Innate immune response (GO)	0 (0 %)	1 (0.00649351 %)	4 (0.0246914 %)	4 (0.0571429 %)	9 (0.0154639 %)	2 (0.037037 %)	38 (0.071161 %)	47 (0.080756 %)
Positive regulation of cell cycle (GO)	69 (0.958333 %)	97 (0.62987 %)	138 (0.851852 %)	57 (0.814286 %)	571 (0.9811 %)	47 (0.87037 %)	374 (0.700375 %)	476 (0.817869 %)
Negative regulation of signal transduction (GO)	0 (0 %)	0 (0 %)	3 (0.0185185 %)	0 (0 %)	10 (0.0171821 %)	0 (0 %)	0 (0 %)	11 (0.0189003 %)
Chromosome organization and biogenesis (GO)	72 (1 %)	146 (0.948052 %)	154 (0.950617 %)	65 (0.928571 %)	489 (0.840206 %)	24 (0.444444 %)	481 (0.900749 %)	497 (0.853952 %)
Cell projection biogenesis (GO)	0 (0 %)	0 (0 %)	0 (0 %)	0 (0 %)	1 (0.00171821 %)	0 (0 %)	0 (0 %)	0 (0 %)
Regulation of neuron apoptosis (GO)	10 (0.138889 %)	5 (0.0324675 %)	13 (0.0802469 %)	5 (0.0714286 %)	128 (0.219931 %)	4 (0.0740741 %)	32 (0.0599251 %)	1 (0.00171821 %)
Rna splicing (GO)	72 (1 %)	124 (0.805195 %)	143 (0.882716 %)	58 (0.828571 %)	458 (0.786942 %)	44 (0.814815 %)	498 (0.932584 %)	559 (0.960481 %)
Cofactor biosynthetic process (GO)	6 (0.0833333 %)	9 (0.0584416 %)	2 (0.0123457 %)	0 (0 %)	234 (0.402062 %)	21 (0.388889 %)	101 (0.189139 %)	256 (0.439863 %)
Lymphocyte activation (GO)	3 (0.0416667 %)	4 (0.025974 %)	2 (0.0123457 %)	1 (0.0142857 %)	44 (0.0756014 %)	4 (0.0740741 %)	24 (0.0449438 %)	55 (0.0945017 %)
Positive regulation of protein modification process (GO)	0 (0 %)	0 (0 %)	0 (0 %)	0 (0 %)	3 (0.00515464 %)	0 (0 %)	0 (0 %)	2 (0.00343643 %)
Regulation of rna metabolic process (GO)	26 (0.361111 %)	27 (0.175325 %)	62 (0.382716 %)	27 (0.385714 %)	66 (0.113402 %)	5 (0.0925926 %)	12 (0.0224719 %)	367 (0.630584 %)
Cation homeostasis (GO)	0 (0 %)	0 (0 %)	0 (0 %)	0 (0 %)	0 (0 %)	1 (0.0185185 %)	0 (0 %)	10 (0.0171821 %)
Chromatin modification (GO)	52 (0.722222 %)	97 (0.62987 %)	82 (0.506173 %)	32 (0.457143 %)	108 (0.185567 %)	1 (0.0185185 %)	84 (0.157303 %)	260 (0.446735 %)
Response to wounding (GO)	1 (0.0138889 %)	2 (0.012987 %)	7 (0.0432099 %)	3 (0.0428571 %)	141 (0.242268 %)	11 (0.203704 %)	91 (0.170412 %)	44 (0.0756014 %)
Detection of biotic stimulus (GO)	0 (0 %)	0 (0 %)	0 (0 %)	0 (0 %)	0 (0 %)	0 (0 %)	0 (0 %)	0 (0 %)
Transcription from rna polymerase iii promoter (GO)	8 (0.111111 %)	14 (0.0909091 %)	34 (0.209877 %)	4 (0.0571429 %)	64 (0.109966 %)	2 (0.037037 %)	20 (0.0374532 %)	71 (0.121993 %)
Negative regulation of catalytic activity (GO)	1 (0.0138889 %)	1 (0.00649351 %)	2 (0.0123457 %)	2 (0.0285714 %)	29 (0.0498282 %)	3 (0.0555556 %)	13 (0.0243446 %)	1 (0.00171821 %)
Tissue remodeling (GO)	0 (0 %)	0 (0 %)	0 (0 %)	0 (0 %)	3 (0.00515464 %)	2 (0.037037 %)	1 (0.00187266 %)	2 (0.00343643 %)
Negative regulation of response to stimulus (GO)	0 (0 %)	0 (0 %)	0 (0 %)	0 (0 %)	0 (0 %)	0 (0 %)	0 (0 %)	0 (0 %)
Sphingolipid biosynthetic process (GO)	0 (0 %)	1 (0.00649351 %)	20 (0.123457 %)	6 (0.0857143 %)	1 (0.00171821 %)	0 (0 %)	6 (0.011236 %)	0 (0 %)
Establishment and or maintenance of chromatin architecture (GO)	69 (0.958333 %)	121 (0.785714 %)	117 (0.722222 %)	54 (0.771429 %)	267 (0.458763 %)	7 (0.12963 %)	246 (0.460674 %)	339 (0.582474 %)
Negative regulation of developmental process (GO)	2 (0.0277778 %)	1 (0.00649351 %)	1 (0.00617284 %)	0 (0 %)	28 (0.04811 %)	5 (0.0925926 %)	14 (0.0262172 %)	106 (0.182131 %)
Positive regulation of cellular process (GO)	5 (0.0694444 %)	1 (0.00649351 %)	0 (0 %)	0 (0 %)	33 (0.056701 %)	0 (0 %)	10 (0.0187266 %)	78 (0.134021 %)
Dna dependent dna replication (GO)	72 (1 %)	142 (0.922078 %)	153 (0.944444 %)	66 (0.942857 %)	540 (0.927835 %)	52 (0.962963 %)	521 (0.975655 %)	555 (0.953608 %)
Monovalent inorganic cation transport (GO)	0 (0 %)	0 (0 %)	0 (0 %)	0 (0 %)	0 (0 %)	0 (0 %)	0 (0 %)	0 (0 %)
Transcription from rna polymerase ii promoter (GO)	54 (0.75 %)	35 (0.227273 %)	88 (0.54321 %)	40 (0.571429 %)	155 (0.266323 %)	9 (0.166667 %)	77 (0.144195 %)	466 (0.800687 %)
Transmembrane receptor protein serine threonine kinase signaling pathway (GO)	0 (0 %)	0 (0 %)	0 (0 %)	0 (0 %)	5 (0.00859107 %)	1 (0.0185185 %)	0 (0 %)	6 (0.0103093 %)
Humoral immune response (GO)	0 (0 %)	1 (0.00649351 %)	2 (0.0123457 %)	1 (0.0142857 %)	36 (0.0618557 %)	2 (0.037037 %)	14 (0.0262172 %)	27 (0.0463918 %)
Male gonad development (GO)	2 (0.0277778 %)	0 (0 %)	2 (0.0123457 %)	0 (0 %)	4 (0.00687285 %)	0 (0 %)	7 (0.0131086 %)	2 (0.00343643 %)
Dna damage responsesignal transduction by p53 class mediator (GO)	0 (0 %)	0 (0 %)	0 (0 %)	0 (0 %)	0 (0 %)	0 (0 %)	0 (0 %)	2 (0.00343643 %)
Nucleotide metabolic process (GO)	0 (0 %)	3 (0.0194805 %)	2 (0.0123457 %)	0 (0 %)	170 (0.292096 %)	8 (0.148148 %)	73 (0.136704 %)	55 (0.0945017 %)
Cellular carbohydrate catabolic process (GO)	0 (0 %)	2 (0.012987 %)	0 (0 %)	0 (0 %)	24 (0.0412371 %)	2 (0.037037 %)	5 (0.0093633 %)	14 (0.024055 %)
G protein coupled receptor protein signaling pathway (GO)	0 (0 %)	0 (0 %)	0 (0 %)	0 (0 %)	8 (0.0137457 %)	2 (0.037037 %)	2 (0.00374532 %)	0 (0 %)
Amine transport (GO)	13 (0.180556 %)	7 (0.0454545 %)	3 (0.0185185 %)	1 (0.0142857 %)	125 (0.214777 %)	2 (0.037037 %)	16 (0.0299625 %)	0 (0 %)
Interphase of mitotic cell cycle (GO)	70 (0.972222 %)	112 (0.727273 %)	112 (0.691358 %)	48 (0.685714 %)	469 (0.805842 %)	49 (0.907407 %)	474 (0.88764 %)	453 (0.778351 %)
Protein transport (GO)	9 (0.125 %)	19 (0.123377 %)	8 (0.0493827 %)	5 (0.0714286 %)	141 (0.242268 %)	1 (0.0185185 %)	11 (0.0205993 %)	246 (0.42268 %)
Translation (GO)	18 (0.25 %)	35 (0.227273 %)	7 (0.0432099 %)	1 (0.0142857 %)	85 (0.146048 %)	25 (0.462963 %)	285 (0.533708 %)	501 (0.860825 %)
Positive regulation of mapkkk cascade (GO)	0 (0 %)	0 (0 %)	0 (0 %)	0 (0 %)	0 (0 %)	0 (0 %)	0 (0 %)	0 (0 %)
Cytoskeleton dependent intracellular transport (GO)	1 (0.0138889 %)	7 (0.0454545 %)	2 (0.0123457 %)	0 (0 %)	8 (0.0137457 %)	0 (0 %)	34 (0.0636704 %)	1 (0.00171821 %)
Positive regulation of dna binding (GO)	0 (0 %)	0 (0 %)	0 (0 %)	0 (0 %)	0 (0 %)	0 (0 %)	0 (0 %)	2 (0.00343643 %)
Phosphorylation (GO)	10 (0.138889 %)	11 (0.0714286 %)	4 (0.0246914 %)	3 (0.0428571 %)	89 (0.152921 %)	1 (0.0185185 %)	13 (0.0243446 %)	78 (0.134021 %)
Catabolic process (GO)	2 (0.0277778 %)	68 (0.441558 %)	7 (0.0432099 %)	9 (0.128571 %)	390 (0.670103 %)	28 (0.518519 %)	324 (0.606742 %)	364 (0.62543 %)
Protein import into nucleus translocation (GO)	15 (0.208333 %)	12 (0.0779221 %)	35 (0.216049 %)	8 (0.114286 %)	60 (0.103093 %)	0 (0 %)	3 (0.00561798 %)	56 (0.0962199 %)
Hormone metabolic process (GO)	0 (0 %)	10 (0.0649351 %)	8 (0.0493827 %)	5 (0.0714286 %)	103 (0.176976 %)	4 (0.0740741 %)	72 (0.134831 %)	4 (0.00687285 %)
Negative regulation of biological process (GO)	7 (0.0972222 %)	5 (0.0324675 %)	14 (0.0864198 %)	7 (0.1 %)	54 (0.0927835 %)	1 (0.0185185 %)	27 (0.0505618 %)	95 (0.16323 %)
Regulation of protein secretion (GO)	0 (0 %)	0 (0 %)	0 (0 %)	0 (0 %)	14 (0.024055 %)	2 (0.037037 %)	0 (0 %)	4 (0.00687285 %)
Positive regulation of secretion (GO)	0 (0 %)	0 (0 %)	0 (0 %)	0 (0 %)	0 (0 %)	0 (0 %)	0 (0 %)	0 (0 %)
Interferon gamma biosynthetic process (GO)	0 (0 %)	0 (0 %)	0 (0 %)	0 (0 %)	3 (0.00515464 %)	0 (0 %)	0 (0 %)	1 (0.00171821 %)
Protein localization (GO)	4 (0.0555556 %)	13 (0.0844156 %)	3 (0.0185185 %)	1 (0.0142857 %)	94 (0.161512 %)	2 (0.037037 %)	4 (0.00749064 %)	109 (0.187285 %)
Carbohydrate catabolic process (GO)	0 (0 %)	2 (0.012987 %)	0 (0 %)	0 (0 %)	12 (0.0206186 %)	1 (0.0185185 %)	7 (0.0131086 %)	11 (0.0189003 %)
Adenylate cyclase activation (GO)	0 (0 %)	0 (0 %)	0 (0 %)	0 (0 %)	0 (0 %)	0 (0 %)	0 (0 %)	0 (0 %)
Base excision repair (GO)	44 (0.611111 %)	32 (0.207792 %)	10 (0.0617284 %)	2 (0.0285714 %)	66 (0.113402 %)	1 (0.0185185 %)	126 (0.235955 %)	376 (0.646048 %)
Neuron apoptosis (GO)	5 (0.0694444 %)	6 (0.038961 %)	21 (0.12963 %)	9 (0.128571 %)	173 (0.297251 %)	9 (0.166667 %)	38 (0.071161 %)	0 (0 %)
Dna packaging (GO)	34 (0.472222 %)	108 (0.701299 %)	97 (0.598765 %)	31 (0.442857 %)	125 (0.214777 %)	12 (0.222222 %)	204 (0.382022 %)	107 (0.183849 %)
Carbohydrate biosynthetic process (GO)	10 (0.138889 %)	7 (0.0454545 %)	1 (0.00617284 %)	1 (0.0142857 %)	177 (0.304124 %)	0 (0 %)	28 (0.0524345 %)	10 (0.0171821 %)
Potassium ion transport (GO)	0 (0 %)	0 (0 %)	0 (0 %)	0 (0 %)	0 (0 %)	0 (0 %)	0 (0 %)	0 (0 %)
Cytokine secretion (GO)	1 (0.0138889 %)	0 (0 %)	0 (0 %)	1 (0.0142857 %)	2 (0.00343643 %)	0 (0 %)	0 (0 %)	1 (0.00171821 %)
Regulation of multicellular organismal process (GO)	6 (0.0833333 %)	14 (0.0909091 %)	12 (0.0740741 %)	6 (0.0857143 %)	82 (0.140893 %)	15 (0.277778 %)	197 (0.368914 %)	80 (0.137457 %)
Positive regulation of protein amino acid phosphorylation (GO)	0 (0 %)	0 (0 %)	0 (0 %)	0 (0 %)	0 (0 %)	0 (0 %)	1 (0.00187266 %)	0 (0 %)
Regulation of protein import into nucleus (GO)	2 (0.0277778 %)	2 (0.012987 %)	0 (0 %)	1 (0.0142857 %)	12 (0.0206186 %)	2 (0.037037 %)	2 (0.00374532 %)	37 (0.0635739 %)
Interferon gamma production (GO)	0 (0 %)	0 (0 %)	0 (0 %)	0 (0 %)	2 (0.00343643 %)	0 (0 %)	0 (0 %)	0 (0 %)
Regulation of cellular protein metabolic process (GO)	0 (0 %)	2 (0.012987 %)	0 (0 %)	0 (0 %)	28 (0.04811 %)	3 (0.0555556 %)	4 (0.00749064 %)	22 (0.0378007 %)
Microtubule based movement (GO)	0 (0 %)	1 (0.00649351 %)	0 (0 %)	0 (0 %)	5 (0.00859107 %)	0 (0 %)	13 (0.0243446 %)	0 (0 %)
Regulation of protein stability (GO)	0 (0 %)	3 (0.0194805 %)	0 (0 %)	0 (0 %)	79 (0.135739 %)	2 (0.037037 %)	34 (0.0636704 %)	82 (0.140893 %)
Regulation of immune system process (GO)	7 (0.0972222 %)	7 (0.0454545 %)	9 (0.0555556 %)	6 (0.0857143 %)	89 (0.152921 %)	10 (0.185185 %)	93 (0.174157 %)	99 (0.170103 %)
Regulation of cytokine biosynthetic process (GO)	0 (0 %)	1 (0.00649351 %)	0 (0 %)	0 (0 %)	11 (0.0189003 %)	1 (0.0185185 %)	1 (0.00187266 %)	3 (0.00515464 %)
Regulation of apoptosis (GO)	4 (0.0555556 %)	1 (0.00649351 %)	3 (0.0185185 %)	0 (0 %)	76 (0.130584 %)	4 (0.0740741 %)	44 (0.082397 %)	209 (0.359107 %)
Spindle organization and biogenesis (GO)	72 (1 %)	106 (0.688312 %)	110 (0.679012 %)	46 (0.657143 %)	342 (0.587629 %)	35 (0.648148 %)	405 (0.758427 %)	518 (0.890034 %)
Protein amino acid dephosphorylation (GO)	3 (0.0416667 %)	5 (0.0324675 %)	6 (0.037037 %)	9 (0.128571 %)	253 (0.434708 %)	14 (0.259259 %)	22 (0.0411985 %)	121 (0.207904 %)
Negative regulation of programmed cell death (GO)	1 (0.0138889 %)	0 (0 %)	0 (0 %)	0 (0 %)	64 (0.109966 %)	5 (0.0925926 %)	14 (0.0262172 %)	136 (0.233677 %)
Transmembrane receptor protein tyrosine kinase signaling pathway (GO)	0 (0 %)	3 (0.0194805 %)	0 (0 %)	0 (0 %)	29 (0.0498282 %)	0 (0 %)	0 (0 %)	11 (0.0189003 %)
Dna fragmentation during apoptosis (GO)	6 (0.0833333 %)	7 (0.0454545 %)	11 (0.0679012 %)	3 (0.0428571 %)	15 (0.0257732 %)	0 (0 %)	100 (0.187266 %)	41 (0.0704467 %)
Regulation of programmed cell death (GO)	7 (0.0972222 %)	1 (0.00649351 %)	3 (0.0185185 %)	0 (0 %)	86 (0.147766 %)	6 (0.111111 %)	48 (0.0898876 %)	214 (0.367698 %)
Heme metabolic process (GO)	4 (0.0555556 %)	10 (0.0649351 %)	5 (0.0308642 %)	5 (0.0714286 %)	155 (0.266323 %)	3 (0.0555556 %)	22 (0.0411985 %)	221 (0.379725 %)
Cell migration (GO)	0 (0 %)	6 (0.038961 %)	12 (0.0740741 %)	6 (0.0857143 %)	67 (0.11512 %)	3 (0.0555556 %)	14 (0.0262172 %)	1 (0.00171821 %)
Cyclic nucleotide mediated signaling (GO)	0 (0 %)	0 (0 %)	0 (0 %)	0 (0 %)	24 (0.0412371 %)	2 (0.037037 %)	2 (0.00374532 %)	0 (0 %)
Steroid biosynthetic process (GO)	2 (0.0277778 %)	5 (0.0324675 %)	1 (0.00617284 %)	1 (0.0142857 %)	31 (0.0532646 %)	1 (0.0185185 %)	24 (0.0449438 %)	161 (0.276632 %)
Ion transport (GO)	0 (0 %)	0 (0 %)	0 (0 %)	0 (0 %)	0 (0 %)	0 (0 %)	0 (0 %)	0 (0 %)
Response to dna damage stimulus (GO)	72 (1 %)	135 (0.876623 %)	140 (0.864198 %)	59 (0.842857 %)	550 (0.945017 %)	45 (0.833333 %)	497 (0.930712 %)	578 (0.993127 %)
Organ development (GO)	68 (0.944444 %)	49 (0.318182 %)	153 (0.944444 %)	65 (0.928571 %)	499 (0.857388 %)	31 (0.574074 %)	313 (0.586142 %)	477 (0.819588 %)
Transmission of nerve impulse (GO)	0 (0 %)	1 (0.00649351 %)	15 (0.0925926 %)	9 (0.128571 %)	14 (0.024055 %)	3 (0.0555556 %)	20 (0.0374532 %)	0 (0 %)
Gene silencing (GO)	0 (0 %)	9 (0.0584416 %)	1 (0.00617284 %)	0 (0 %)	0 (0 %)	0 (0 %)	2 (0.00374532 %)	4 (0.00687285 %)
Tyrosine phosphorylation of stat protein (GO)	0 (0 %)	1 (0.00649351 %)	2 (0.0123457 %)	0 (0 %)	3 (0.00515464 %)	0 (0 %)	14 (0.0262172 %)	5 (0.00859107 %)
Intracellular signaling cascade (GO)	5 (0.0694444 %)	1 (0.00649351 %)	0 (0 %)	0 (0 %)	53 (0.0910653 %)	2 (0.037037 %)	2 (0.00374532 %)	27 (0.0463918 %)
Regulation of immune effector process (GO)	1 (0.0138889 %)	0 (0 %)	1 (0.00617284 %)	1 (0.0142857 %)	0 (0 %)	1 (0.0185185 %)	8 (0.0149813 %)	0 (0 %)
Regulation of transcription (GO)	17 (0.236111 %)	21 (0.136364 %)	37 (0.228395 %)	19 (0.271429 %)	53 (0.0910653 %)	4 (0.0740741 %)	2 (0.00374532 %)	304 (0.522337 %)
Negative regulation of cell migration (GO)	0 (0 %)	0 (0 %)	0 (0 %)	0 (0 %)	0 (0 %)	0 (0 %)	0 (0 %)	0 (0 %)
Mitochondrial transport (GO)	20 (0.277778 %)	29 (0.188312 %)	3 (0.0185185 %)	1 (0.0142857 %)	60 (0.103093 %)	5 (0.0925926 %)	103 (0.192884 %)	368 (0.632302 %)
Stress activated protein kinase signaling pathway (GO)	1 (0.0138889 %)	4 (0.025974 %)	3 (0.0185185 %)	0 (0 %)	27 (0.0463918 %)	0 (0 %)	0 (0 %)	9 (0.0154639 %)
Regulation of cell cycle (GO)	72 (1 %)	145 (0.941558 %)	158 (0.975309 %)	69 (0.985714 %)	565 (0.97079 %)	50 (0.925926 %)	513 (0.960674 %)	568 (0.975945 %)
Chromatin assembly or disassembly (GO)	56 (0.777778 %)	109 (0.707792 %)	126 (0.777778 %)	60 (0.857143 %)	231 (0.396907 %)	19 (0.351852 %)	156 (0.292135 %)	282 (0.484536 %)
Cell maturation (GO)	1 (0.0138889 %)	0 (0 %)	0 (0 %)	1 (0.0142857 %)	6 (0.0103093 %)	0 (0 %)	0 (0 %)	1 (0.00171821 %)
Small gtpase mediated signal transduction (GO)	4 (0.0555556 %)	8 (0.0519481 %)	4 (0.0246914 %)	3 (0.0428571 %)	47 (0.080756 %)	0 (0 %)	0 (0 %)	10 (0.0171821 %)
Cellular defense response (GO)	0 (0 %)	5 (0.0324675 %)	3 (0.0185185 %)	2 (0.0285714 %)	76 (0.130584 %)	6 (0.111111 %)	25 (0.0468165 %)	20 (0.0343643 %)
Regulation of immune response (GO)	1 (0.0138889 %)	3 (0.0194805 %)	1 (0.00617284 %)	1 (0.0142857 %)	32 (0.0549828 %)	5 (0.0925926 %)	36 (0.0674157 %)	8 (0.0137457 %)
Rrna metabolic process (GO)	55 (0.763889 %)	14 (0.0909091 %)	11 (0.0679012 %)	2 (0.0285714 %)	50 (0.0859107 %)	18 (0.333333 %)	186 (0.348315 %)	375 (0.64433 %)
System process (GO)	0 (0 %)	0 (0 %)	15 (0.0925926 %)	7 (0.1 %)	0 (0 %)	2 (0.037037 %)	9 (0.0168539 %)	0 (0 %)
Activation of protein kinase activity (GO)	0 (0 %)	3 (0.0194805 %)	0 (0 %)	0 (0 %)	17 (0.0292096 %)	0 (0 %)	1 (0.00187266 %)	6 (0.0103093 %)
Regulation of ras gtpase activity (GO)	0 (0 %)	0 (0 %)	0 (0 %)	0 (0 %)	0 (0 %)	0 (0 %)	0 (0 %)	2 (0.00343643 %)
Sensory organ development (GO)	3 (0.0416667 %)	7 (0.0454545 %)	63 (0.388889 %)	26 (0.371429 %)	51 (0.0876289 %)	1 (0.0185185 %)	6 (0.011236 %)	0 (0 %)
Positive regulation of transcription (GO)	6 (0.0833333 %)	7 (0.0454545 %)	2 (0.0123457 %)	0 (0 %)	12 (0.0206186 %)	0 (0 %)	0 (0 %)	54 (0.0927835 %)
Ubiquitin cycle (GO)	1 (0.0138889 %)	1 (0.00649351 %)	1 (0.00617284 %)	0 (0 %)	11 (0.0189003 %)	12 (0.222222 %)	1 (0.00187266 %)	1 (0.00171821 %)
Glucosamine metabolic process (GO)	0 (0 %)	1 (0.00649351 %)	1 (0.00617284 %)	1 (0.0142857 %)	5 (0.00859107 %)	0 (0 %)	1 (0.00187266 %)	0 (0 %)
Central nervous system development (GO)	18 (0.25 %)	41 (0.266234 %)	141 (0.87037 %)	63 (0.9 %)	229 (0.393471 %)	15 (0.277778 %)	317 (0.593633 %)	0 (0 %)
Regulation of binding (GO)	1 (0.0138889 %)	0 (0 %)	0 (0 %)	0 (0 %)	0 (0 %)	0 (0 %)	0 (0 %)	2 (0.00343643 %)
Rna catabolic process (GO)	5 (0.0694444 %)	10 (0.0649351 %)	1 (0.00617284 %)	0 (0 %)	14 (0.024055 %)	0 (0 %)	55 (0.102996 %)	30 (0.0515464 %)
Apoptosis go (GO)	4 (0.0555556 %)	1 (0.00649351 %)	5 (0.0308642 %)	0 (0 %)	62 (0.106529 %)	3 (0.0555556 %)	27 (0.0505618 %)	214 (0.367698 %)
Negative regulation of phosphate metabolic process (GO)	5 (0.0694444 %)	2 (0.012987 %)	12 (0.0740741 %)	5 (0.0714286 %)	104 (0.178694 %)	10 (0.185185 %)	28 (0.0524345 %)	34 (0.0584192 %)
Negative regulation of biosynthetic process (GO)	0 (0 %)	0 (0 %)	0 (0 %)	0 (0 %)	0 (0 %)	0 (0 %)	0 (0 %)	0 (0 %)
Maintenance of protein localization (GO)	1 (0.0138889 %)	2 (0.012987 %)	0 (0 %)	0 (0 %)	4 (0.00687285 %)	0 (0 %)	2 (0.00374532 %)	0 (0 %)
Cellular polysaccharide metabolic process (GO)	0 (0 %)	0 (0 %)	0 (0 %)	0 (0 %)	0 (0 %)	0 (0 %)	0 (0 %)	0 (0 %)
Detection of external stimulus (GO)	0 (0 %)	0 (0 %)	0 (0 %)	0 (0 %)	0 (0 %)	0 (0 %)	1 (0.00187266 %)	0 (0 %)
Cellular response to nutrient levels (GO)	26 (0.361111 %)	20 (0.12987 %)	5 (0.0308642 %)	0 (0 %)	143 (0.245704 %)	2 (0.037037 %)	55 (0.102996 %)	112 (0.19244 %)
Nucleocytoplasmic transport (GO)	65 (0.902778 %)	102 (0.662338 %)	110 (0.679012 %)	47 (0.671429 %)	291 (0.5 %)	6 (0.111111 %)	142 (0.265918 %)	366 (0.628866 %)
M phase of mitotic cell cycle (GO)	72 (1 %)	151 (0.980519 %)	156 (0.962963 %)	69 (0.985714 %)	565 (0.97079 %)	49 (0.907407 %)	523 (0.979401 %)	576 (0.989691 %)
Positive regulation of cytokine production (GO)	0 (0 %)	0 (0 %)	0 (0 %)	1 (0.0142857 %)	1 (0.00171821 %)	0 (0 %)	0 (0 %)	1 (0.00171821 %)
Spermatid differentiation (GO)	0 (0 %)	1 (0.00649351 %)	1 (0.00617284 %)	0 (0 %)	0 (0 %)	0 (0 %)	3 (0.00561798 %)	0 (0 %)
Response to organic substance (GO)	0 (0 %)	0 (0 %)	0 (0 %)	0 (0 %)	9 (0.0154639 %)	0 (0 %)	0 (0 %)	0 (0 %)
Rho protein signal transduction (GO)	2 (0.0277778 %)	2 (0.012987 %)	0 (0 %)	0 (0 %)	9 (0.0154639 %)	1 (0.0185185 %)	0 (0 %)	10 (0.0171821 %)
Chromosome condensation (GO)	55 (0.763889 %)	92 (0.597403 %)	39 (0.240741 %)	18 (0.257143 %)	178 (0.305842 %)	11 (0.203704 %)	366 (0.685393 %)	392 (0.67354 %)
Cell fate commitment (GO)	0 (0 %)	1 (0.00649351 %)	0 (0 %)	2 (0.0285714 %)	5 (0.00859107 %)	3 (0.0555556 %)	2 (0.00374532 %)	1 (0.00171821 %)
Response to hypoxia (GO)	1 (0.0138889 %)	10 (0.0649351 %)	22 (0.135802 %)	17 (0.242857 %)	17 (0.0292096 %)	0 (0 %)	25 (0.0468165 %)	18 (0.0309278 %)
Microtubule polymerization or depolymerization (GO)	3 (0.0416667 %)	41 (0.266234 %)	26 (0.160494 %)	13 (0.185714 %)	81 (0.139175 %)	3 (0.0555556 %)	16 (0.0299625 %)	2 (0.00343643 %)
Reproduction (GO)	5 (0.0694444 %)	0 (0 %)	0 (0 %)	0 (0 %)	2 (0.00343643 %)	0 (0 %)	10 (0.0187266 %)	6 (0.0103093 %)
Camp mediated signaling (GO)	0 (0 %)	0 (0 %)	0 (0 %)	0 (0 %)	4 (0.00687285 %)	0 (0 %)	1 (0.00187266 %)	0 (0 %)
Regulation of cell proliferation (GO)	1 (0.0138889 %)	2 (0.012987 %)	0 (0 %)	0 (0 %)	38 (0.0652921 %)	5 (0.0925926 %)	83 (0.155431 %)	48 (0.0824742 %)
Nitrogen compound catabolic process (GO)	0 (0 %)	80 (0.519481 %)	2 (0.0123457 %)	2 (0.0285714 %)	124 (0.213058 %)	4 (0.0740741 %)	84 (0.157303 %)	24 (0.0412371 %)
Regulation of i kappab kinase nf kappab cascade (GO)	1 (0.0138889 %)	1 (0.00649351 %)	0 (0 %)	0 (0 %)	17 (0.0292096 %)	2 (0.037037 %)	0 (0 %)	52 (0.0893471 %)
Response to drug (GO)	1 (0.0138889 %)	74 (0.480519 %)	9 (0.0555556 %)	5 (0.0714286 %)	338 (0.580756 %)	23 (0.425926 %)	70 (0.131086 %)	56 (0.0962199 %)
Positive regulation of peptidyl tyrosine phosphorylation (GO)	0 (0 %)	0 (0 %)	1 (0.00617284 %)	0 (0 %)	0 (0 %)	0 (0 %)	3 (0.00561798 %)	1 (0.00171821 %)
Ectoderm development (GO)	67 (0.930556 %)	6 (0.038961 %)	39 (0.240741 %)	10 (0.142857 %)	111 (0.190722 %)	8 (0.148148 %)	99 (0.185393 %)	556 (0.955326 %)
Leukocyte migration (GO)	1 (0.0138889 %)	0 (0 %)	0 (0 %)	0 (0 %)	0 (0 %)	0 (0 %)	0 (0 %)	0 (0 %)
Regulation of membrane potential (GO)	0 (0 %)	0 (0 %)	0 (0 %)	0 (0 %)	0 (0 %)	2 (0.037037 %)	11 (0.0205993 %)	0 (0 %)
Regulation of cell growth (GO)	1 (0.0138889 %)	5 (0.0324675 %)	31 (0.191358 %)	20 (0.285714 %)	61 (0.104811 %)	2 (0.037037 %)	13 (0.0243446 %)	4 (0.00687285 %)
Regulation of viral reproduction (GO)	0 (0 %)	0 (0 %)	5 (0.0308642 %)	1 (0.0142857 %)	19 (0.032646 %)	3 (0.0555556 %)	16 (0.0299625 %)	28 (0.04811 %)
G1 s transition of mitotic cell cycle (GO)	32 (0.444444 %)	10 (0.0649351 %)	15 (0.0925926 %)	4 (0.0571429 %)	126 (0.216495 %)	27 (0.5 %)	159 (0.297753 %)	105 (0.180412 %)
Caspase activation (GO)	1 (0.0138889 %)	7 (0.0454545 %)	8 (0.0493827 %)	1 (0.0142857 %)	29 (0.0498282 %)	4 (0.0740741 %)	62 (0.116105 %)	50 (0.0859107 %)
Cellular respiration (GO)	5 (0.0694444 %)	50 (0.324675 %)	3 (0.0185185 %)	1 (0.0142857 %)	79 (0.135739 %)	36 (0.666667 %)	184 (0.344569 %)	34 (0.0584192 %)
Induction of apoptosis by intracellular signals (GO)	0 (0 %)	0 (0 %)	0 (0 %)	0 (0 %)	2 (0.00343643 %)	0 (0 %)	5 (0.0093633 %)	41 (0.0704467 %)
Glutathione metabolism (WIKIPW)	1 (0.0138889 %)	6 (0.038961 %)	3 (0.0185185 %)	1 (0.0142857 %)	97 (0.166667 %)	4 (0.0740741 %)	102 (0.191011 %)	160 (0.274914 %)
Alanine and aspartate metabolism (WIKIPW)	1 (0.0138889 %)	28 (0.181818 %)	1 (0.00617284 %)	0 (0 %)	46 (0.0790378 %)	12 (0.222222 %)	48 (0.0898876 %)	13 (0.0223368 %)
Translation Factors (WIKIPW)	56 (0.777778 %)	77 (0.5 %)	47 (0.290123 %)	17 (0.242857 %)	325 (0.558419 %)	35 (0.648148 %)	364 (0.681648 %)	558 (0.958763 %)
Electron Transport Chain (WIKIPW)	19 (0.263889 %)	37 (0.24026 %)	17 (0.104938 %)	2 (0.0285714 %)	57 (0.0979381 %)	23 (0.425926 %)	298 (0.558052 %)	65 (0.111684 %)
GPCRs, Other (WIKIPW)	0 (0 %)	0 (0 %)	0 (0 %)	0 (0 %)	0 (0 %)	0 (0 %)	0 (0 %)	0 (0 %)
Osteoclast (WIKIPW)	0 (0 %)	0 (0 %)	0 (0 %)	0 (0 %)	2 (0.00343643 %)	1 (0.0185185 %)	0 (0 %)	13 (0.0223368 %)
IL-5 Signaling Pathway (WIKIPW)	2 (0.0277778 %)	1 (0.00649351 %)	0 (0 %)	1 (0.0142857 %)	40 (0.0687285 %)	0 (0 %)	6 (0.011236 %)	26 (0.0446735 %)
Matrix Metalloproteinases (WIKIPW)	0 (0 %)	0 (0 %)	0 (0 %)	0 (0 %)	8 (0.0137457 %)	0 (0 %)	2 (0.00374532 %)	12 (0.0206186 %)
Androgen Receptor Signaling Pathway (WIKIPW)	4 (0.0555556 %)	18 (0.116883 %)	19 (0.117284 %)	15 (0.214286 %)	68 (0.116838 %)	6 (0.111111 %)	4 (0.00749064 %)	187 (0.321306 %)
AMPK signaling (WIKIPW)	3 (0.0416667 %)	39 (0.253247 %)	36 (0.222222 %)	28 (0.4 %)	112 (0.19244 %)	0 (0 %)	8 (0.0149813 %)	149 (0.256014 %)
BMP signalling and regulation (WIKIPW)	0 (0 %)	1 (0.00649351 %)	0 (0 %)	0 (0 %)	0 (0 %)	0 (0 %)	0 (0 %)	0 (0 %)
Fatty Acid Beta Oxidation (WIKIPW)	0 (0 %)	40 (0.25974 %)	1 (0.00617284 %)	0 (0 %)	207 (0.35567 %)	7 (0.12963 %)	33 (0.0617978 %)	50 (0.0859107 %)
NOD pathway (WIKIPW)	1 (0.0138889 %)	0 (0 %)	0 (0 %)	0 (0 %)	5 (0.00859107 %)	1 (0.0185185 %)	1 (0.00187266 %)	17 (0.0292096 %)
Osteopontin (WIKIPW)	0 (0 %)	0 (0 %)	0 (0 %)	0 (0 %)	12 (0.0206186 %)	0 (0 %)	2 (0.00374532 %)	3 (0.00515464 %)
Toll-like receptor signaling pathway - mir (WIKIPW)	0 (0 %)	0 (0 %)	0 (0 %)	0 (0 %)	3 (0.00515464 %)	0 (0 %)	0 (0 %)	2 (0.00343643 %)
Selenium (WIKIPW)	1 (0.0138889 %)	3 (0.0194805 %)	0 (0 %)	0 (0 %)	99 (0.170103 %)	12 (0.222222 %)	26 (0.0486891 %)	55 (0.0945017 %)
Eicosanoid Synthesis (WIKIPW)	0 (0 %)	0 (0 %)	1 (0.00617284 %)	1 (0.0142857 %)	2 (0.00343643 %)	1 (0.0185185 %)	1 (0.00187266 %)	4 (0.00687285 %)
Nuclear Receptors (WIKIPW)	0 (0 %)	25 (0.162338 %)	1 (0.00617284 %)	0 (0 %)	9 (0.0154639 %)	0 (0 %)	5 (0.0093633 %)	109 (0.187285 %)
Folic Acid Network (WIKIPW)	0 (0 %)	0 (0 %)	0 (0 %)	0 (0 %)	7 (0.0120275 %)	3 (0.0555556 %)	2 (0.00374532 %)	17 (0.0292096 %)
Cell cycle (WIKIPW)	72 (1 %)	150 (0.974026 %)	160 (0.987654 %)	70 (1 %)	571 (0.9811 %)	52 (0.962963 %)	529 (0.990637 %)	577 (0.991409 %)
Proteasome Degradation (WIKIPW)	16 (0.222222 %)	2 (0.012987 %)	7 (0.0432099 %)	2 (0.0285714 %)	173 (0.297251 %)	13 (0.240741 %)	116 (0.217228 %)	172 (0.295533 %)
Integrin-mediated cell adhesion (WIKIPW)	3 (0.0416667 %)	26 (0.168831 %)	12 (0.0740741 %)	11 (0.157143 %)	162 (0.278351 %)	3 (0.0555556 %)	38 (0.071161 %)	43 (0.0738832 %)
Homologous recombination (WIKIPW)	26 (0.361111 %)	72 (0.467532 %)	16 (0.0987654 %)	4 (0.0571429 %)	158 (0.271478 %)	37 (0.685185 %)	303 (0.567416 %)	431 (0.74055 %)
IL-1 Signaling Pathway (WIKIPW)	0 (0 %)	0 (0 %)	0 (0 %)	0 (0 %)	2 (0.00343643 %)	1 (0.0185185 %)	8 (0.0149813 %)	16 (0.0274914 %)
Cholesterol Biosynthesis (WIKIPW)	62 (0.861111 %)	53 (0.344156 %)	40 (0.246914 %)	18 (0.257143 %)	467 (0.802405 %)	36 (0.666667 %)	319 (0.597378 %)	461 (0.792096 %)
IL-7 Signaling Pathway (WIKIPW)	14 (0.194444 %)	7 (0.0454545 %)	1 (0.00617284 %)	1 (0.0142857 %)	89 (0.152921 %)	3 (0.0555556 %)	46 (0.0861423 %)	91 (0.156357 %)
Fatty Acid Omega Oxidation (WIKIPW)	0 (0 %)	0 (0 %)	0 (0 %)	0 (0 %)	1 (0.00171821 %)	0 (0 %)	26 (0.0486891 %)	26 (0.0446735 %)
IL-9 Signaling Pathway (WIKIPW)	9 (0.125 %)	7 (0.0454545 %)	2 (0.0123457 %)	2 (0.0285714 %)	127 (0.218213 %)	0 (0 %)	4 (0.00749064 %)	42 (0.0721649 %)
Irinotecan Pathway (WIKIPW)	3 (0.0416667 %)	29 (0.188312 %)	13 (0.0802469 %)	5 (0.0714286 %)	486 (0.835052 %)	25 (0.462963 %)	487 (0.911985 %)	141 (0.242268 %)
B Cell Receptor Signaling Pathway (WIKIPW)	6 (0.0833333 %)	9 (0.0584416 %)	6 (0.037037 %)	7 (0.1 %)	43 (0.0738832 %)	2 (0.037037 %)	22 (0.0411985 %)	62 (0.106529 %)
TNF-alpha/NF-kB Signaling Pathway (WIKIPW)	48 (0.666667 %)	22 (0.142857 %)	22 (0.135802 %)	13 (0.185714 %)	210 (0.360825 %)	6 (0.111111 %)	81 (0.151685 %)	497 (0.853952 %)
Adipogenesis (WIKIPW)	0 (0 %)	8 (0.0519481 %)	11 (0.0679012 %)	9 (0.128571 %)	322 (0.553265 %)	15 (0.277778 %)	87 (0.162921 %)	90 (0.154639 %)
Peptide GPCRs (WIKIPW)	0 (0 %)	0 (0 %)	0 (0 %)	0 (0 %)	1 (0.00171821 %)	1 (0.0185185 %)	0 (0 %)	0 (0 %)
One Carbon Metabolism (WIKIPW)	28 (0.388889 %)	129 (0.837662 %)	106 (0.654321 %)	53 (0.757143 %)	439 (0.754296 %)	49 (0.907407 %)	514 (0.962547 %)	579 (0.994845 %)
Alpha6-Beta4 Integrin Signaling Pathway (WIKIPW)	2 (0.0277778 %)	7 (0.0454545 %)	0 (0 %)	0 (0 %)	35 (0.0601375 %)	0 (0 %)	4 (0.00749064 %)	106 (0.182131 %)
Small Ligand GPCRs (WIKIPW)	0 (0 %)	0 (0 %)	0 (0 %)	0 (0 %)	0 (0 %)	0 (0 %)	0 (0 %)	0 (0 %)
Apoptosis (WIKIPW)	0 (0 %)	0 (0 %)	0 (0 %)	0 (0 %)	10 (0.0171821 %)	0 (0 %)	2 (0.00374532 %)	63 (0.108247 %)
Signal Transduction of S1P Receptor (WIKIPW)	10 (0.138889 %)	5 (0.0324675 %)	16 (0.0987654 %)	14 (0.2 %)	177 (0.304124 %)	4 (0.0740741 %)	54 (0.101124 %)	11 (0.0189003 %)
EBV LMP1 signaling (WIKIPW)	1 (0.0138889 %)	2 (0.012987 %)	0 (0 %)	0 (0 %)	22 (0.0378007 %)	2 (0.037037 %)	0 (0 %)	65 (0.111684 %)
Notch Signaling Pathway (WIKIPW)	0 (0 %)	0 (0 %)	0 (0 %)	0 (0 %)	0 (0 %)	0 (0 %)	0 (0 %)	0 (0 %)
Blood Clotting Cascade (WIKIPW)	59 (0.819444 %)	125 (0.811688 %)	149 (0.919753 %)	67 (0.957143 %)	576 (0.989691 %)	52 (0.962963 %)	522 (0.977528 %)	562 (0.965636 %)
Selenium metabolism/Selenoproteins (WIKIPW)	0 (0 %)	0 (0 %)	0 (0 %)	0 (0 %)	0 (0 %)	0 (0 %)	2 (0.00374532 %)	0 (0 %)
IL-3 Signaling Pathway (WIKIPW)	6 (0.0833333 %)	5 (0.0324675 %)	8 (0.0493827 %)	7 (0.1 %)	61 (0.104811 %)	1 (0.0185185 %)	19 (0.0355805 %)	80 (0.137457 %)
NLR proteins (WIKIPW)	0 (0 %)	0 (0 %)	2 (0.0123457 %)	0 (0 %)	1 (0.00171821 %)	1 (0.0185185 %)	4 (0.00749064 %)	5 (0.00859107 %)
Myometrial Relaxation and Contraction Pathways (WIKIPW)	0 (0 %)	6 (0.038961 %)	8 (0.0493827 %)	8 (0.114286 %)	130 (0.223368 %)	4 (0.0740741 %)	8 (0.0149813 %)	0 (0 %)
Nuclear receptors in lipid metabolism and toxicity (WIKIPW)	0 (0 %)	4 (0.025974 %)	0 (0 %)	0 (0 %)	70 (0.120275 %)	3 (0.0555556 %)	65 (0.121723 %)	45 (0.0773196 %)
Keap1-Nrf2 (WIKIPW)	0 (0 %)	0 (0 %)	0 (0 %)	0 (0 %)	5 (0.00859107 %)	12 (0.222222 %)	49 (0.0917603 %)	4 (0.00687285 %)
Kit Receptor Signaling Pathway (WIKIPW)	5 (0.0694444 %)	16 (0.103896 %)	7 (0.0432099 %)	4 (0.0571429 %)	106 (0.182131 %)	3 (0.0555556 %)	11 (0.0205993 %)	60 (0.103093 %)
Focal Adhesion (WIKIPW)	5 (0.0694444 %)	12 (0.0779221 %)	25 (0.154321 %)	21 (0.3 %)	119 (0.204467 %)	7 (0.12963 %)	21 (0.0393258 %)	85 (0.146048 %)
Signaling of Hepatocyte Growth Factor Receptor (WIKIPW)	6 (0.0833333 %)	7 (0.0454545 %)	2 (0.0123457 %)	2 (0.0285714 %)	81 (0.139175 %)	1 (0.0185185 %)	11 (0.0205993 %)	18 (0.0309278 %)
FAS pathway and Stress induction of HSP regulation (WIKIPW)	18 (0.25 %)	8 (0.0519481 %)	4 (0.0246914 %)	4 (0.0571429 %)	42 (0.0721649 %)	0 (0 %)	27 (0.0505618 %)	179 (0.30756 %)
Osteoblast (WIKIPW)	0 (0 %)	1 (0.00649351 %)	0 (0 %)	0 (0 %)	8 (0.0137457 %)	1 (0.0185185 %)	0 (0 %)	2 (0.00343643 %)
Triacylglyceride Synthesis (WIKIPW)	1 (0.0138889 %)	44 (0.285714 %)	1 (0.00617284 %)	0 (0 %)	174 (0.298969 %)	1 (0.0185185 %)	15 (0.0280899 %)	1 (0.00171821 %)
GPCRs, Class B Secretin-like (WIKIPW)	0 (0 %)	0 (0 %)	0 (0 %)	0 (0 %)	0 (0 %)	0 (0 %)	0 (0 %)	0 (0 %)
Ovarian Infertility Genes (WIKIPW)	3 (0.0416667 %)	8 (0.0519481 %)	2 (0.0123457 %)	1 (0.0142857 %)	41 (0.0704467 %)	0 (0 %)	12 (0.0224719 %)	18 (0.0309278 %)
G Protein Signaling Pathways (WIKIPW)	1 (0.0138889 %)	52 (0.337662 %)	44 (0.271605 %)	17 (0.242857 %)	331 (0.568729 %)	31 (0.574074 %)	49 (0.0917603 %)	0 (0 %)
Fatty Acid Biosynthesis (WIKIPW)	0 (0 %)	25 (0.162338 %)	0 (0 %)	1 (0.0142857 %)	189 (0.324742 %)	16 (0.296296 %)	21 (0.0393258 %)	186 (0.319588 %)
Wnt Signaling Pathway NetPath (WIKIPW)	37 (0.513889 %)	7 (0.0454545 %)	13 (0.0802469 %)	1 (0.0142857 %)	43 (0.0738832 %)	0 (0 %)	6 (0.011236 %)	40 (0.0687285 %)
IL-6 Signaling Pathway (WIKIPW)	7 (0.0972222 %)	3 (0.0194805 %)	5 (0.0308642 %)	7 (0.1 %)	28 (0.04811 %)	0 (0 %)	3 (0.00561798 %)	11 (0.0189003 %)
TGF-beta Receptor Signaling Pathway (WIKIPW)	17 (0.236111 %)	38 (0.246753 %)	15 (0.0925926 %)	13 (0.185714 %)	145 (0.249141 %)	7 (0.12963 %)	74 (0.138577 %)	243 (0.417526 %)
Mitochondrial LC-Fatty Acid Beta-Oxidation (WIKIPW)	0 (0 %)	18 (0.116883 %)	1 (0.00617284 %)	0 (0 %)	92 (0.158076 %)	4 (0.0740741 %)	34 (0.0636704 %)	128 (0.219931 %)
MAPK signaling pathway (WIKIPW)	2 (0.0277778 %)	1 (0.00649351 %)	0 (0 %)	1 (0.0142857 %)	70 (0.120275 %)	1 (0.0185185 %)	1 (0.00187266 %)	12 (0.0206186 %)
Striated Muscle Contraction (WIKIPW)	6 (0.0833333 %)	16 (0.103896 %)	49 (0.302469 %)	13 (0.185714 %)	7 (0.0120275 %)	5 (0.0925926 %)	93 (0.174157 %)	13 (0.0223368 %)
Apoptosis Modulation by HSP70 (WIKIPW)	1 (0.0138889 %)	1 (0.00649351 %)	0 (0 %)	0 (0 %)	5 (0.00859107 %)	0 (0 %)	0 (0 %)	26 (0.0446735 %)
Mitochondrial Gene Expression (WIKIPW)	36 (0.5 %)	15 (0.0974026 %)	5 (0.0308642 %)	0 (0 %)	50 (0.0859107 %)	27 (0.5 %)	124 (0.23221 %)	283 (0.486254 %)
IL-4 signaling Pathway (WIKIPW)	7 (0.0972222 %)	5 (0.0324675 %)	2 (0.0123457 %)	2 (0.0285714 %)	20 (0.0343643 %)	2 (0.037037 %)	2 (0.00374532 %)	141 (0.242268 %)
Wnt Signaling Pathway and Pluripotency (WIKIPW)	53 (0.736111 %)	8 (0.0519481 %)	15 (0.0925926 %)	6 (0.0857143 %)	60 (0.103093 %)	1 (0.0185185 %)	42 (0.0786517 %)	76 (0.130584 %)
p38 MAPK Signaling Pathway (BioCarta) (WIKIPW)	0 (0 %)	0 (0 %)	0 (0 %)	0 (0 %)	11 (0.0189003 %)	0 (0 %)	0 (0 %)	8 (0.0137457 %)
Nucleotide Metabolism (WIKIPW)	71 (0.986111 %)	38 (0.246753 %)	49 (0.302469 %)	16 (0.228571 %)	481 (0.82646 %)	46 (0.851852 %)	365 (0.683521 %)	536 (0.920962 %)
Eukaryotic Transcription Initiation (WIKIPW)	55 (0.763889 %)	31 (0.201299 %)	49 (0.302469 %)	20 (0.285714 %)	292 (0.501718 %)	36 (0.666667 %)	398 (0.745318 %)	251 (0.431271 %)
Oxidative Stress (WIKIPW)	0 (0 %)	0 (0 %)	0 (0 %)	0 (0 %)	32 (0.0549828 %)	2 (0.037037 %)	41 (0.076779 %)	20 (0.0343643 %)
Diurnally regulated genes with circadian orthologs (WIKIPW)	0 (0 %)	0 (0 %)	1 (0.00617284 %)	1 (0.0142857 %)	17 (0.0292096 %)	5 (0.0925926 %)	1 (0.00187266 %)	1 (0.00171821 %)
mRNA processing (WIKIPW)	72 (1 %)	145 (0.941558 %)	158 (0.975309 %)	68 (0.971429 %)	512 (0.879725 %)	46 (0.851852 %)	517 (0.968165 %)	557 (0.957045 %)
MAPK Cascade (WIKIPW)	1 (0.0138889 %)	4 (0.025974 %)	3 (0.0185185 %)	2 (0.0285714 %)	6 (0.0103093 %)	0 (0 %)	6 (0.011236 %)	22 (0.0378007 %)
Wnt Signaling Pathway (WIKIPW)	29 (0.402778 %)	1 (0.00649351 %)	3 (0.0185185 %)	1 (0.0142857 %)	19 (0.032646 %)	0 (0 %)	9 (0.0168539 %)	14 (0.024055 %)
cytochrome P450 (WIKIPW)	0 (0 %)	1 (0.00649351 %)	0 (0 %)	0 (0 %)	4 (0.00687285 %)	1 (0.0185185 %)	8 (0.0149813 %)	50 (0.0859107 %)
Statin Pathway PharmGKB (WIKIPW)	2 (0.0277778 %)	68 (0.441558 %)	126 (0.777778 %)	59 (0.842857 %)	462 (0.793814 %)	37 (0.685185 %)	249 (0.466292 %)	9 (0.0154639 %)
EGFR1 Signaling Pathway (WIKIPW)	6 (0.0833333 %)	7 (0.0454545 %)	7 (0.0432099 %)	2 (0.0285714 %)	49 (0.0841924 %)	0 (0 %)	1 (0.00187266 %)	94 (0.161512 %)
G1 to S cell cycle control (WIKIPW)	72 (1 %)	143 (0.928571 %)	157 (0.969136 %)	68 (0.971429 %)	560 (0.962199 %)	52 (0.962963 %)	524 (0.981273 %)	568 (0.975945 %)
Inflammatory Response Pathway (WIKIPW)	3 (0.0416667 %)	1 (0.00649351 %)	0 (0 %)	0 (0 %)	2 (0.00343643 %)	1 (0.0185185 %)	0 (0 %)	118 (0.202749 %)
GPCRs, Class A Rhodopsin-like (WIKIPW)	0 (0 %)	1 (0.00649351 %)	0 (0 %)	0 (0 %)	11 (0.0189003 %)	3 (0.0555556 %)	1 (0.00187266 %)	6 (0.0103093 %)
Tryptophan metabolism (WIKIPW)	0 (0 %)	4 (0.025974 %)	0 (0 %)	0 (0 %)	60 (0.103093 %)	4 (0.0740741 %)	36 (0.0674157 %)	36 (0.0618557 %)
DNA Replication (WIKIPW)	72 (1 %)	149 (0.967532 %)	158 (0.975309 %)	68 (0.971429 %)	565 (0.97079 %)	52 (0.962963 %)	528 (0.988764 %)	576 (0.989691 %)
Hedgehog Signaling Pathway (WIKIPW)	11 (0.152778 %)	7 (0.0454545 %)	2 (0.0123457 %)	1 (0.0142857 %)	1 (0.00171821 %)	1 (0.0185185 %)	15 (0.0280899 %)	4 (0.00687285 %)
Endochondral Ossification (WIKIPW)	4 (0.0555556 %)	13 (0.0844156 %)	62 (0.382716 %)	29 (0.414286 %)	35 (0.0601375 %)	5 (0.0925926 %)	14 (0.0262172 %)	1 (0.00171821 %)
Cytoplasmic Ribosomal Proteins (WIKIPW)	30 (0.416667 %)	44 (0.285714 %)	19 (0.117284 %)	3 (0.0428571 %)	93 (0.159794 %)	16 (0.296296 %)	349 (0.653558 %)	459 (0.78866 %)
Insulin Signaling (WIKIPW)	7 (0.0972222 %)	23 (0.149351 %)	14 (0.0864198 %)	13 (0.185714 %)	125 (0.214777 %)	0 (0 %)	2 (0.00374532 %)	95 (0.16323 %)
IL-2 Signaling Pathway (WIKIPW)	6 (0.0833333 %)	4 (0.025974 %)	3 (0.0185185 %)	3 (0.0428571 %)	71 (0.121993 %)	5 (0.0925926 %)	17 (0.0318352 %)	92 (0.158076 %)
Urea cycle and metabolism of amino groups (WIKIPW)	12 (0.166667 %)	37 (0.24026 %)	4 (0.0246914 %)	0 (0 %)	82 (0.140893 %)	16 (0.296296 %)	171 (0.320225 %)	231 (0.396907 %)
Glycogen Metabolism (WIKIPW)	0 (0 %)	2 (0.012987 %)	3 (0.0185185 %)	6 (0.0857143 %)	33 (0.056701 %)	1 (0.0185185 %)	16 (0.0299625 %)	3 (0.00515464 %)
GPCRs, Class C Metabotropic glutamate, pheromone (WIKIPW)	0 (0 %)	0 (0 %)	0 (0 %)	0 (0 %)	0 (0 %)	0 (0 %)	1 (0.00187266 %)	0 (0 %)
Regulation of Actin Cytoskeleton (WIKIPW)	5 (0.0694444 %)	6 (0.038961 %)	30 (0.185185 %)	18 (0.257143 %)	75 (0.128866 %)	4 (0.0740741 %)	8 (0.0149813 %)	1 (0.00171821 %)
Hypertrophy Model (WIKIPW)	0 (0 %)	0 (0 %)	0 (0 %)	0 (0 %)	13 (0.0223368 %)	0 (0 %)	8 (0.0149813 %)	1 (0.00171821 %)
G13 Signaling Pathway (WIKIPW)	2 (0.0277778 %)	5 (0.0324675 %)	1 (0.00617284 %)	2 (0.0285714 %)	13 (0.0223368 %)	3 (0.0555556 %)	0 (0 %)	2 (0.00343643 %)
Id Signaling Pathway (WIKIPW)	0 (0 %)	1 (0.00649351 %)	0 (0 %)	0 (0 %)	10 (0.0171821 %)	0 (0 %)	2 (0.00374532 %)	10 (0.0171821 %)
Cytokines and Inflammatory Response (BioCarta) (WIKIPW)	0 (0 %)	0 (0 %)	0 (0 %)	0 (0 %)	11 (0.0189003 %)	1 (0.0185185 %)	9 (0.0168539 %)	1 (0.00171821 %)
Glycolysis and Gluconeogenesis (WIKIPW)	14 (0.194444 %)	101 (0.655844 %)	85 (0.524691 %)	40 (0.571429 %)	480 (0.824742 %)	40 (0.740741 %)	475 (0.889513 %)	445 (0.764605 %)
Calcium Regulation in the Cardiac Cell (WIKIPW)	0 (0 %)	3 (0.0194805 %)	2 (0.0123457 %)	2 (0.0285714 %)	41 (0.0704467 %)	3 (0.0555556 %)	5 (0.0093633 %)	0 (0 %)
Complement Activation, Classical Pathway (WIKIPW)	0 (0 %)	1 (0.00649351 %)	0 (0 %)	0 (0 %)	1 (0.00171821 %)	0 (0 %)	8 (0.0149813 %)	1 (0.00171821 %)
Biogenic Amine Synthesis (WIKIPW)	0 (0 %)	0 (0 %)	0 (0 %)	0 (0 %)	17 (0.0292096 %)	2 (0.037037 %)	4 (0.00749064 %)	1 (0.00171821 %)
Complement and Coagulation Cascades KEGG (WIKIPW)	42 (0.583333 %)	110 (0.714286 %)	122 (0.753086 %)	55 (0.785714 %)	558 (0.958763 %)	52 (0.962963 %)	486 (0.910112 %)	477 (0.819588 %)
TGF Beta Signaling Pathway (WIKIPW)	2 (0.0277778 %)	3 (0.0194805 %)	0 (0 %)	0 (0 %)	24 (0.0412371 %)	0 (0 %)	3 (0.00561798 %)	15 (0.0257732 %)
Monoamine GPCRs (WIKIPW)	0 (0 %)	0 (0 %)	0 (0 %)	0 (0 %)	2 (0.00343643 %)	0 (0 %)	20 (0.0374532 %)	1 (0.00171821 %)
EPO Receptor Signaling (WIKIPW)	4 (0.0555556 %)	25 (0.162338 %)	31 (0.191358 %)	24 (0.342857 %)	267 (0.458763 %)	10 (0.185185 %)	61 (0.114232 %)	181 (0.310997 %)
Delta-Notch Signaling Pathway (WIKIPW)	3 (0.0416667 %)	1 (0.00649351 %)	2 (0.0123457 %)	3 (0.0428571 %)	10 (0.0171821 %)	0 (0 %)	1 (0.00187266 %)	2 (0.00343643 %)
Senescence and Autophagy (WIKIPW)	2 (0.0277778 %)	0 (0 %)	0 (0 %)	0 (0 %)	30 (0.0515464 %)	1 (0.0185185 %)	1 (0.00187266 %)	51 (0.0876289 %)
Type II interferon signaling (IFNG) (WIKIPW)	0 (0 %)	0 (0 %)	0 (0 %)	0 (0 %)	0 (0 %)	0 (0 %)	0 (0 %)	1 (0.00171821 %)
Oxidative phosphorylation (WIKIPW)	6 (0.0833333 %)	23 (0.149351 %)	7 (0.0432099 %)	3 (0.0428571 %)	36 (0.0618557 %)	18 (0.333333 %)	200 (0.374532 %)	17 (0.0292096 %)
Hypothetical Network for Drug Addiction (WIKIPW)	0 (0 %)	1 (0.00649351 %)	2 (0.0123457 %)	1 (0.0142857 %)	0 (0 %)	0 (0 %)	6 (0.011236 %)	0 (0 %)
ErbB signaling pathway (WIKIPW)	0 (0 %)	2 (0.012987 %)	0 (0 %)	0 (0 %)	54 (0.0927835 %)	2 (0.037037 %)	12 (0.0224719 %)	2 (0.00343643 %)
T Cell Receptor Signaling Pathway (WIKIPW)	9 (0.125 %)	29 (0.188312 %)	10 (0.0617284 %)	8 (0.114286 %)	310 (0.532646 %)	11 (0.203704 %)	62 (0.116105 %)	258 (0.443299 %)
Tamoxifen metabolism (WIKIPW)	0 (0 %)	1 (0.00649351 %)	0 (0 %)	0 (0 %)	8 (0.0137457 %)	2 (0.037037 %)	54 (0.101124 %)	100 (0.171821 %)
sulfation (WIKIPW)	0 (0 %)	1 (0.00649351 %)	0 (0 %)	0 (0 %)	38 (0.0652921 %)	2 (0.037037 %)	49 (0.0917603 %)	198 (0.340206 %)
Arylamine metabolism (WIKIPW)	0 (0 %)	5 (0.0324675 %)	0 (0 %)	0 (0 %)	77 (0.132302 %)	6 (0.111111 %)	37 (0.0692884 %)	62 (0.106529 %)
Estrogen metabolism (WIKIPW)	0 (0 %)	21 (0.136364 %)	2 (0.0123457 %)	2 (0.0285714 %)	207 (0.35567 %)	10 (0.185185 %)	233 (0.43633 %)	392 (0.67354 %)
Glucuronidation (WIKIPW)	3 (0.0416667 %)	86 (0.558442 %)	13 (0.0802469 %)	12 (0.171429 %)	209 (0.359107 %)	15 (0.277778 %)	343 (0.642322 %)	531 (0.912371 %)
metapathway biotransformation (WIKIPW)	0 (0 %)	34 (0.220779 %)	44 (0.271605 %)	18 (0.257143 %)	288 (0.494845 %)	14 (0.259259 %)	392 (0.734082 %)	294 (0.505155 %)
SIDS Susceptibility Pathways (WIKIPW)	0 (0 %)	3 (0.0194805 %)	1 (0.00617284 %)	0 (0 %)	51 (0.0876289 %)	1 (0.0185185 %)	14 (0.0262172 %)	1 (0.00171821 %)
DNA damage response (WIKIPW)	71 (0.986111 %)	139 (0.902597 %)	103 (0.635802 %)	54 (0.771429 %)	557 (0.957045 %)	52 (0.962963 %)	520 (0.973783 %)	568 (0.975945 %)
DNA damage response (only ATM dependent) (WIKIPW)	3 (0.0416667 %)	1 (0.00649351 %)	0 (0 %)	1 (0.0142857 %)	43 (0.0738832 %)	0 (0 %)	7 (0.0131086 %)	89 (0.152921 %)
estrogen signalling (WIKIPW)	46 (0.638889 %)	30 (0.194805 %)	62 (0.382716 %)	35 (0.5 %)	177 (0.304124 %)	19 (0.351852 %)	121 (0.226592 %)	295 (0.506873 %)
Retinol metabolism (BiGCaT, NuGO) (WIKIPW)	4 (0.0555556 %)	21 (0.136364 %)	30 (0.185185 %)	15 (0.214286 %)	127 (0.218213 %)	9 (0.166667 %)	39 (0.0730337 %)	169 (0.290378 %)
Serotonin HTR1 Group --> FOS Pathway (WIKIPW)	4 (0.0555556 %)	9 (0.0584416 %)	7 (0.0432099 %)	3 (0.0428571 %)	58 (0.0996564 %)	2 (0.037037 %)	16 (0.0299625 %)	37 (0.0635739 %)
VandyConte::Blakely Network (WIKIPW)	0 (0 %)	0 (0 %)	0 (0 %)	0 (0 %)	0 (0 %)	1 (0.0185185 %)	1 (0.00187266 %)	1 (0.00171821 %)
Serotonin Receptor 2 -> ELK-SRF/GATA4 signaling (WIKIPW)	8 (0.111111 %)	16 (0.103896 %)	70 (0.432099 %)	47 (0.671429 %)	245 (0.420962 %)	8 (0.148148 %)	38 (0.071161 %)	144 (0.247423 %)
Serotonin Receptor 4/6/7 -> NR3C signaling (WIKIPW)	9 (0.125 %)	7 (0.0454545 %)	18 (0.111111 %)	9 (0.128571 %)	85 (0.146048 %)	3 (0.0555556 %)	6 (0.011236 %)	118 (0.202749 %)
Toll-like receptor signaling pathway (WIKIPW)	0 (0 %)	0 (0 %)	0 (0 %)	0 (0 %)	2 (0.00343643 %)	0 (0 %)	0 (0 %)	0 (0 %)
TCA Cycle (WIKIPW)	12 (0.166667 %)	67 (0.435065 %)	4 (0.0246914 %)	2 (0.0285714 %)	276 (0.474227 %)	46 (0.851852 %)	267 (0.5 %)	449 (0.771478 %)
Nucleotide GPCRs (WIKIPW)	0 (0 %)	0 (0 %)	0 (0 %)	0 (0 %)	0 (0 %)	0 (0 %)	0 (0 %)	2 (0.00343643 %)
Prostaglandin Synthesis and Regulation (WIKIPW)	0 (0 %)	1 (0.00649351 %)	0 (0 %)	2 (0.0285714 %)	4 (0.00687285 %)	1 (0.0185185 %)	35 (0.0655431 %)	56 (0.0962199 %)
