# Supplementary material for: Characterization of aberrant pathways across human cancers
Source: BMC Syst Biol. 2013 Aug 12;7(Suppl 1):S1. doi: 10.1186/1752-0509-7-S1-S1 (PMC3750561; doi:10.1186/1752-0509-7-S1-S1)
Supplement: Additional file 3 — Subgroup classifications for each sample [file 1752-0509-7-S1-S1-S3.zip]

Archive with 8 entries (8 files):
- subgroups_lusc.txt
- subgroups_ov.txt
- subgroups_read.txt
- subgroups_ucec.txt
- subgroups_brca.txt
- subgroups_coad.txt
- subgroups_gbm.txt
- subgroups_kirc.txt
