# Supplementary material for: Characterization of aberrant pathways across human cancers
Source: BMC Syst Biol. 2013 Aug 12;7(Suppl 1):S1. doi: 10.1186/1752-0509-7-S1-S1 (PMC3750561; doi:10.1186/1752-0509-7-S1-S1)
Supplement: Additional file 3 — Subgroup classifications for each sample [file 1752-0509-7-S1-S1-S3.zip › subgroups_lusc.txt]

SampleID	SubgroupID
TCGA-22-1000	1
TCGA-60-2715	1
TCGA-21-1076	1
TCGA-34-2604	1
TCGA-46-3767	1
TCGA-60-2720	1
TCGA-60-2707	1
TCGA-66-2788	1
TCGA-18-3409	1
TCGA-22-1002	1
TCGA-22-1016	1
TCGA-22-1005	1
TCGA-22-4596	1
TCGA-46-3766	1
TCGA-43-2576	1
TCGA-18-3407	1
TCGA-60-2710	1
TCGA-21-1070	1
TCGA-22-1011	1
TCGA-66-2734	1
TCGA-66-2753	1
TCGA-21-1079	1
TCGA-56-1622	1
TCGA-22-1017	1
TCGA-43-2581	1
TCGA-39-5030	1
TCGA-66-2744	1
TCGA-66-2765	1
TCGA-66-2755	1
TCGA-18-3406	2
TCGA-66-2742	2
TCGA-66-2782	2
TCGA-34-2609	2
TCGA-21-1077	2
TCGA-33-4547	2
TCGA-66-2780	2
TCGA-66-2786	2
TCGA-60-2708	2
TCGA-39-5035	2
TCGA-60-2712	2
TCGA-66-2769	2
TCGA-21-1072	2
TCGA-22-0944	2
TCGA-22-4604	2
TCGA-63-5128	2
TCGA-18-3408	2
TCGA-66-2773	2
TCGA-66-2777	2
TCGA-21-1071	2
TCGA-66-2787	2
TCGA-66-2792	2
TCGA-22-4601	2
TCGA-51-4081	2
TCGA-21-1081	2
TCGA-21-1082	2
TCGA-60-2721	2
TCGA-60-2695	2
TCGA-18-3414	2
TCGA-34-2596	2
TCGA-60-2713	2
TCGA-22-4595	2
TCGA-34-2605	2
TCGA-34-2608	2
TCGA-66-2737	2
TCGA-60-2698	2
TCGA-66-2789	2
TCGA-66-2790	2
TCGA-60-2725	2
TCGA-66-2767	2
TCGA-18-3410	3
TCGA-37-3789	3
TCGA-66-2768	3
TCGA-37-3792	3
TCGA-46-3769	3
TCGA-66-2785	3
TCGA-33-4566	3
TCGA-33-4589	3
TCGA-39-5029	3
TCGA-39-5011	3
TCGA-39-5034	3
TCGA-39-5021	3
TCGA-18-3412	3
TCGA-39-5016	3
TCGA-66-2727	3
TCGA-18-3416	3
TCGA-18-3419	3
TCGA-60-2706	3
TCGA-60-2719	3
TCGA-22-4591	3
TCGA-39-5036	3
TCGA-46-3768	3
TCGA-60-2724	3
TCGA-63-5131	3
TCGA-18-3415	3
TCGA-22-4599	3
TCGA-66-2770	3
TCGA-66-2791	3
TCGA-51-4079	3
TCGA-66-2783	3
TCGA-66-2759	3
TCGA-21-1083	3
TCGA-22-1012	3
TCGA-22-0940	3
TCGA-60-2696	3
TCGA-18-3411	4
TCGA-46-3765	4
TCGA-60-2723	4
TCGA-18-3417	4
TCGA-18-4086	4
TCGA-66-2800	4
TCGA-33-4538	4
TCGA-66-2794	4
TCGA-22-4594	4
TCGA-60-2714	4
TCGA-22-4607	4
TCGA-66-2778	4
TCGA-34-5241	4
TCGA-43-3920	4
TCGA-37-3783	4
TCGA-66-2771	4
TCGA-43-3394	4
TCGA-66-2781	4
TCGA-66-2763	4
TCGA-18-3421	4
TCGA-66-2758	4
TCGA-66-2795	4
TCGA-22-4613	4
TCGA-66-2757	4
TCGA-34-5240	4
TCGA-66-2766	4
TCGA-37-4133	4
TCGA-37-4135	4
TCGA-37-4132	4
TCGA-37-4141	4
TCGA-66-2756	4
TCGA-37-4130	4
TCGA-66-2754	4
