# Supplementary material for: Characterization of aberrant pathways across human cancers
Source: BMC Syst Biol. 2013 Aug 12;7(Suppl 1):S1. doi: 10.1186/1752-0509-7-S1-S1 (PMC3750561; doi:10.1186/1752-0509-7-S1-S1)
Supplement: Additional file 3 — Subgroup classifications for each sample [file 1752-0509-7-S1-S1-S3.zip › subgroups_ov.txt]

SampleID	SubgroupID
TCGA-01-0631	1
TCGA-01-0642	1
TCGA-01-0633	1
TCGA-01-0628	1
TCGA-01-0630	1
TCGA-01-0636	1
TCGA-04-1638	1
TCGA-61-2610	1
TCGA-04-1332	1
TCGA-24-2280	1
TCGA-13-1485	1
TCGA-25-2398	1
TCGA-09-1661	1
TCGA-59-2352	1
TCGA-13-1408	1
TCGA-25-2408	1
TCGA-24-1553	1
TCGA-25-1328	1
TCGA-29-1690	1
TCGA-36-1569	1
TCGA-13-1498	1
TCGA-23-2077	1
TCGA-29-1783	1
TCGA-13-1504	1
TCGA-24-1422	1
TCGA-61-1998	1
TCGA-23-2072	1
TCGA-25-1630	1
TCGA-04-1335	2
TCGA-13-0762	2
TCGA-24-1614	2
TCGA-04-1356	2
TCGA-04-1367	2
TCGA-24-1466	2
TCGA-04-1644	2
TCGA-13-0793	2
TCGA-13-0894	2
TCGA-13-1412	2
TCGA-04-1361	2
TCGA-04-1649	2
TCGA-13-1491	2
TCGA-57-1586	2
TCGA-04-1525	2
TCGA-13-1510	2
TCGA-09-1665	2
TCGA-23-2643	2
TCGA-04-1369	2
TCGA-13-1482	2
TCGA-24-1923	2
TCGA-04-1651	2
TCGA-04-1648	2
TCGA-29-1771	2
TCGA-04-1346	2
TCGA-04-1349	2
TCGA-13-1500	2
TCGA-09-2053	2
TCGA-23-1124	2
TCGA-13-1484	2
TCGA-10-0931	2
TCGA-13-0903	2
TCGA-13-0724	2
TCGA-13-0884	2
TCGA-13-1495	2
TCGA-13-0804	2
TCGA-24-1413	2
TCGA-24-1565	2
TCGA-04-1336	3
TCGA-04-1342	3
TCGA-13-1488	3
TCGA-23-1120	3
TCGA-13-0760	3
TCGA-24-1436	3
TCGA-13-0797	3
TCGA-13-0893	3
TCGA-24-1556	3
TCGA-24-1469	3
TCGA-23-1123	3
TCGA-29-1785	3
TCGA-24-1470	3
TCGA-25-2392	3
TCGA-61-2087	3
TCGA-04-1536	3
TCGA-57-1993	3
TCGA-24-1558	3
TCGA-25-1627	3
TCGA-09-2045	3
TCGA-24-1928	3
TCGA-13-0726	3
TCGA-13-1403	3
TCGA-24-1423	3
TCGA-23-2081	3
TCGA-13-0723	3
TCGA-25-1319	3
TCGA-13-0725	3
TCGA-36-2533	3
TCGA-13-0905	3
TCGA-13-0916	3
TCGA-24-1557	3
TCGA-24-1603	3
TCGA-36-2551	3
TCGA-31-1950	3
TCGA-13-0791	3
TCGA-29-2428	3
TCGA-61-1722	3
TCGA-13-1497	3
TCGA-29-1769	3
TCGA-13-0923	3
TCGA-61-1738	3
TCGA-13-1506	3
TCGA-04-1348	4
TCGA-24-1843	4
TCGA-09-2051	4
TCGA-23-2084	4
TCGA-13-0801	4
TCGA-29-1699	4
TCGA-13-1410	4
TCGA-25-1322	4
TCGA-30-1718	4
TCGA-25-1635	4
TCGA-24-1549	4
TCGA-29-1711	4
TCGA-59-2348	4
TCGA-30-1860	4
TCGA-36-1581	4
TCGA-04-1338	5
TCGA-13-0919	5
TCGA-24-1427	5
TCGA-04-1343	5
TCGA-24-0975	5
TCGA-30-1855	5
TCGA-23-2078	5
TCGA-20-1682	5
TCGA-25-1625	5
TCGA-29-2436	5
TCGA-30-1891	5
TCGA-09-1672	5
TCGA-29-1694	5
TCGA-24-1546	5
TCGA-25-1318	5
TCGA-25-2404	5
TCGA-25-1326	5
TCGA-31-1946	5
TCGA-61-1724	5
TCGA-04-1357	5
TCGA-24-1417	5
TCGA-13-0924	5
TCGA-24-2288	5
TCGA-20-0991	5
TCGA-29-2427	5
TCGA-61-2002	5
TCGA-13-1817	5
TCGA-61-1911	5
TCGA-25-1878	5
TCGA-29-1781	5
TCGA-24-1551	5
TCGA-61-1903	5
TCGA-24-1104	5
TCGA-24-1930	5
TCGA-13-0761	5
TCGA-24-1563	5
TCGA-24-2029	5
TCGA-36-2542	5
TCGA-42-2589	5
TCGA-29-2432	5
TCGA-36-2539	5
TCGA-42-2587	5
TCGA-61-2612	5
TCGA-61-2613	5
TCGA-61-2614	5
TCGA-25-2401	5
TCGA-61-1919	5
TCGA-29-1705	5
TCGA-36-2529	5
TCGA-29-1692	5
TCGA-30-1887	5
TCGA-29-1701	5
TCGA-36-1574	5
TCGA-04-1353	6
TCGA-30-1867	6
TCGA-61-1916	6
TCGA-13-1483	6
TCGA-23-1118	6
TCGA-61-1737	6
TCGA-24-1927	6
TCGA-23-1109	6
TCGA-23-2647	6
TCGA-24-1418	6
TCGA-25-1329	6
TCGA-04-1362	6
TCGA-57-1584	6
TCGA-61-2016	6
TCGA-61-2096	6
TCGA-61-2111	6
TCGA-09-1666	6
TCGA-25-2409	6
TCGA-36-2532	6
TCGA-25-2391	6
TCGA-13-0899	6
TCGA-13-0906	6
TCGA-36-2544	6
TCGA-61-2101	6
TCGA-13-0910	6
TCGA-13-1487	6
TCGA-13-1501	6
TCGA-23-1122	6
TCGA-20-1683	6
TCGA-24-0970	6
TCGA-36-2548	6
TCGA-24-1105	6
TCGA-09-1662	7
TCGA-23-1027	7
TCGA-36-1568	7
TCGA-29-1764	7
TCGA-23-1030	7
TCGA-29-1778	7
TCGA-24-2281	7
TCGA-59-2351	7
TCGA-09-1667	7
TCGA-13-2060	7
TCGA-24-1846	7
TCGA-24-2261	7
TCGA-24-2267	7
TCGA-36-1578	7
TCGA-09-1670	7
TCGA-24-1562	7
TCGA-61-1736	7
TCGA-61-1995	7
TCGA-24-1842	7
TCGA-24-2290	7
TCGA-24-2023	7
TCGA-30-1862	7
TCGA-30-1880	7
TCGA-29-1770	7
TCGA-59-2349	7
TCGA-13-0714	7
TCGA-13-0807	7
TCGA-13-0805	7
TCGA-13-0885	7
TCGA-13-2065	7
TCGA-61-2000	7
TCGA-30-1856	7
TCGA-36-2545	7
TCGA-23-1026	7
TCGA-31-1944	7
TCGA-23-1028	7
TCGA-23-2079	7
TCGA-24-1428	7
TCGA-29-1707	7
TCGA-24-1924	7
TCGA-61-1907	7
TCGA-29-1704	7
TCGA-61-1740	7
TCGA-61-1913	7
TCGA-36-2543	7
TCGA-61-1727	7
TCGA-01-0637	8
TCGA-09-0366	8
TCGA-25-1313	8
TCGA-24-2254	8
TCGA-36-2538	8
TCGA-04-1365	8
TCGA-13-1496	8
TCGA-57-1994	8
TCGA-61-2104	8
TCGA-24-2026	8
TCGA-61-2094	8
TCGA-13-0908	8
TCGA-13-1411	8
TCGA-24-2293	8
TCGA-24-2289	8
TCGA-24-1545	8
TCGA-24-2271	8
TCGA-59-2354	8
TCGA-24-1847	8
TCGA-25-2399	8
TCGA-29-1695	8
TCGA-20-0987	8
TCGA-31-1953	8
TCGA-24-1564	8
TCGA-36-1576	8
TCGA-61-2003	8
TCGA-31-1951	8
TCGA-25-2042	8
TCGA-04-1530	8
TCGA-13-1499	8
TCGA-13-0768	8
TCGA-24-1849	8
TCGA-25-1626	8
TCGA-36-2540	8
TCGA-09-1668	8
TCGA-61-2113	8
TCGA-25-1320	8
TCGA-25-1628	8
TCGA-10-0930	8
TCGA-24-0980	8
TCGA-23-1116	8
TCGA-24-2035	8
TCGA-61-2097	8
TCGA-24-1434	8
TCGA-57-1585	8
TCGA-25-1633	8
TCGA-36-1580	8
TCGA-24-1550	8
TCGA-25-1623	8
TCGA-29-1768	8
TCGA-31-1956	8
TCGA-61-1721	8
TCGA-04-1337	9
TCGA-23-1117	9
TCGA-13-1481	9
TCGA-13-1494	9
TCGA-24-1425	9
TCGA-23-1023	9
TCGA-13-0886	9
TCGA-30-1857	9
TCGA-13-0911	9
TCGA-24-0968	9
TCGA-13-0890	9
TCGA-42-2588	9
TCGA-61-2611	9
TCGA-13-0897	9
TCGA-13-0900	9
TCGA-24-1435	9
TCGA-24-1463	9
TCGA-24-2262	9
TCGA-13-1511	9
TCGA-24-2298	9
TCGA-13-1405	9
TCGA-13-2071	9
TCGA-29-1698	9
TCGA-13-1512	9
TCGA-31-1959	9
TCGA-61-2012	9
TCGA-29-1766	9
TCGA-61-1733	9
TCGA-01-0639	10
TCGA-04-1646	10
TCGA-20-1686	10
TCGA-13-0757	10
TCGA-13-1509	10
TCGA-23-1119	10
TCGA-13-0795	10
TCGA-13-0803	10
TCGA-13-2059	10
TCGA-23-2641	10
TCGA-10-0936	10
TCGA-13-0751	10
TCGA-13-0904	10
TCGA-13-0766	10
TCGA-13-0921	10
TCGA-24-0966	10
TCGA-04-1516	10
TCGA-24-1416	10
TCGA-13-0887	10
TCGA-13-0889	10
TCGA-24-1850	10
TCGA-09-0367	10
TCGA-10-0937	10
TCGA-10-0928	10
TCGA-59-2350	10
TCGA-13-0720	10
TCGA-13-0765	10
TCGA-24-1552	10
TCGA-61-1728	10
TCGA-25-2397	10
TCGA-29-2434	10
TCGA-09-2044	10
TCGA-30-1866	10
TCGA-61-1917	10
TCGA-13-1819	10
TCGA-29-1693	10
TCGA-61-2009	10
TCGA-13-0758	10
TCGA-29-1784	10
TCGA-36-2530	10
TCGA-29-1688	10
TCGA-13-0891	10
TCGA-04-1654	11
TCGA-13-1489	11
TCGA-09-2056	11
TCGA-29-1710	11
TCGA-42-2582	11
TCGA-13-0755	11
TCGA-13-0792	11
TCGA-13-1507	11
TCGA-61-1895	11
TCGA-29-1777	11
TCGA-61-2095	11
TCGA-30-1892	11
TCGA-42-2590	11
TCGA-61-1906	11
TCGA-61-1914	11
TCGA-61-1725	11
TCGA-61-2018	11
TCGA-04-1360	12
TCGA-25-1314	12
TCGA-61-2008	12
TCGA-24-0979	12
TCGA-24-0982	12
TCGA-23-1111	12
TCGA-24-2033	12
TCGA-24-1474	12
TCGA-24-1560	12
TCGA-25-1312	12
TCGA-25-1321	12
TCGA-24-1616	12
TCGA-25-1631	12
TCGA-24-1920	12
TCGA-25-1870	12
TCGA-25-2390	12
TCGA-09-1659	12
TCGA-61-1918	12
TCGA-20-1685	12
TCGA-61-1915	12
TCGA-13-2061	12
TCGA-61-1734	12
TCGA-23-1021	12
TCGA-23-2649	12
TCGA-24-1845	12
TCGA-24-1431	12
TCGA-24-1471	12
TCGA-23-1107	12
TCGA-36-1570	12
TCGA-23-2645	12
TCGA-25-1325	12
TCGA-57-1582	12
TCGA-29-1761	12
TCGA-42-2593	12
TCGA-09-1664	13
TCGA-10-0925	13
TCGA-23-1024	13
TCGA-24-1555	13
TCGA-30-1714	13
TCGA-31-1955	13
TCGA-36-2537	13
TCGA-61-1730	13
TCGA-09-1675	13
TCGA-61-2017	13
TCGA-29-1696	13
TCGA-29-1775	13
TCGA-09-2043	13
TCGA-20-1687	13
TCGA-36-2549	13
TCGA-61-1901	13
TCGA-61-1904	13
TCGA-13-1404	13
TCGA-13-1505	13
TCGA-24-2024	13
TCGA-29-1776	13
TCGA-24-1604	13
TCGA-59-2355	13
TCGA-36-2534	13
TCGA-13-0727	13
TCGA-24-1426	13
TCGA-61-1741	13
TCGA-13-0764	13
TCGA-25-2396	13
TCGA-24-1464	13
TCGA-29-2429	13
TCGA-09-0369	14
TCGA-24-2027	14
TCGA-24-2030	14
TCGA-29-1762	14
TCGA-24-2036	14
TCGA-24-2297	14
TCGA-36-2547	14
TCGA-09-2055	14
TCGA-29-1697	14
TCGA-24-1103	14
TCGA-24-1844	14
TCGA-09-1674	14
TCGA-13-0802	14
TCGA-29-1774	14
TCGA-42-2591	14
TCGA-13-0794	14
TCGA-23-1032	14
TCGA-09-2048	14
TCGA-36-2552	14
TCGA-13-0913	14
TCGA-13-0920	14
TCGA-13-0799	14
TCGA-61-1910	14
TCGA-25-1877	14
TCGA-10-0934	14
TCGA-61-2092	14
TCGA-04-1331	15
TCGA-10-0933	15
TCGA-13-0730	15
TCGA-61-2102	15
TCGA-23-1114	15
TCGA-24-1424	15
TCGA-29-1763	15
TCGA-04-1519	15
TCGA-24-1430	15
TCGA-25-1317	15
TCGA-25-1323	15
TCGA-30-1859	15
TCGA-09-2054	15
TCGA-24-2019	15
TCGA-24-2260	15
TCGA-09-2050	15
TCGA-29-1691	15
TCGA-57-1992	15
TCGA-23-1809	15
TCGA-13-1492	15
TCGA-61-1743	15
TCGA-29-1702	15
TCGA-04-1351	15
TCGA-25-1324	15
TCGA-04-1514	15
TCGA-09-0365	15
TCGA-61-2098	15
TCGA-24-1852	15
TCGA-36-1575	15
TCGA-59-2372	15
TCGA-04-1371	15
TCGA-25-1871	15
TCGA-13-0800	15
TCGA-61-2088	15
TCGA-23-1121	15
TCGA-24-1567	15
TCGA-61-1900	15
TCGA-24-2295	15
TCGA-25-1315	15
TCGA-04-1341	16
TCGA-29-2425	16
TCGA-23-1113	16
TCGA-61-2110	16
TCGA-24-1467	16
TCGA-61-1899	16
TCGA-25-2400	16
TCGA-29-1703	16
TCGA-23-1029	16
TCGA-61-2109	16
TCGA-24-1548	16
TCGA-09-1669	16
TCGA-09-1673	16
TCGA-57-1583	16
TCGA-59-2363	16
TCGA-25-1316	16
TCGA-25-2393	16
TCGA-04-1542	16
TCGA-13-1477	16
TCGA-23-1031	16
TCGA-10-0935	16
TCGA-13-0717	16
TCGA-04-1655	16
TCGA-13-0888	16
TCGA-13-2057	16
TCGA-04-1652	16
TCGA-13-0912	16
TCGA-13-0883	16
TCGA-13-0901	16
TCGA-10-0926	16
TCGA-20-0996	16
TCGA-24-2038	16
TCGA-04-1347	17
TCGA-04-1364	17
TCGA-10-0938	17
TCGA-13-1407	17
TCGA-20-1684	17
TCGA-13-2066	17
TCGA-23-1110	17
TCGA-09-0364	17
TCGA-09-2049	17
TCGA-25-1634	17
TCGA-36-1577	17
TCGA-04-1350	17
TCGA-13-1409	17
TCGA-10-0927	17
TCGA-29-2414	17
TCGA-29-2431	17
TCGA-04-1517	17
TCGA-25-1632	17
TCGA-30-1861	17
TCGA-20-0990	17
TCGA-23-1022	17
TCGA-30-1853	17
TCGA-24-1419	17
TCGA-24-1544	17
TCGA-36-1571	17
TCGA-24-2020	17
