# Supplementary material for: Characterization of aberrant pathways across human cancers
Source: BMC Syst Biol. 2013 Aug 12;7(Suppl 1):S1. doi: 10.1186/1752-0509-7-S1-S1 (PMC3750561; doi:10.1186/1752-0509-7-S1-S1)
Supplement: Additional file 3 — Subgroup classifications for each sample [file 1752-0509-7-S1-S1-S3.zip › subgroups_read.txt]

SampleID	SubgroupID
TCGA-AG-3896	1
TCGA-AG-4005	1
TCGA-AG-3999	1
TCGA-AG-3612	1
TCGA-AF-3913	1
TCGA-AG-4015	1
TCGA-AG-3581	1
TCGA-AG-3885	1
TCGA-AG-3890	1
TCGA-AG-4007	1
TCGA-AG-3909	1
TCGA-AG-3574	1
TCGA-AG-3894	1
TCGA-AG-3887	1
TCGA-AG-3583	1
TCGA-AG-3587	1
TCGA-AG-3600	1
TCGA-AG-3601	1
TCGA-AG-3605	1
TCGA-AG-3608	1
TCGA-AG-3575	1
TCGA-AG-3902	1
TCGA-AG-3594	1
TCGA-AG-3609	1
TCGA-AG-3611	1
TCGA-AG-3728	1
TCGA-AG-3882	1
TCGA-AG-3881	1
TCGA-AG-3883	1
TCGA-AG-3898	1
TCGA-AG-3578	1
TCGA-AG-3584	1
TCGA-AG-3593	1
TCGA-AG-3602	1
TCGA-AG-3892	1
TCGA-AG-3580	1
TCGA-AG-3586	1
TCGA-AG-3598	1
TCGA-AF-2692	1
TCGA-AG-A011	1
TCGA-AF-3400	1
TCGA-AG-3878	1
TCGA-AG-3893	1
TCGA-AG-4008	1
TCGA-AG-3901	1
TCGA-AG-4001	1
TCGA-AF-2689	2
TCGA-AG-3599	2
TCGA-AG-3726	2
TCGA-AG-3727	2
TCGA-AG-A008	2
TCGA-AG-A00C	2
TCGA-AG-A01L	2
TCGA-AG-A015	2
TCGA-AG-A025	2
TCGA-AG-A002	2
TCGA-AG-A01J	2
TCGA-AG-A032	2
TCGA-AG-A026	2
TCGA-AF-2691	2
TCGA-AG-3582	2
TCGA-AG-A00H	2
TCGA-AG-A023	2
TCGA-AG-A00Y	2
TCGA-AG-A02G	2
TCGA-AG-A014	2
TCGA-AG-A01N	2
TCGA-AG-A02X	2
TCGA-AG-A016	2
TCGA-AV-A03E	2
