# Supplementary material for: Characterization of aberrant pathways across human cancers
Source: BMC Syst Biol. 2013 Aug 12;7(Suppl 1):S1. doi: 10.1186/1752-0509-7-S1-S1 (PMC3750561; doi:10.1186/1752-0509-7-S1-S1)
Supplement: Additional file 3 — Subgroup classifications for each sample [file 1752-0509-7-S1-S1-S3.zip › subgroups_ucec.txt]

SampleID	SubgroupID
TCGA-AP-A0LJ	1
TCGA-AP-A0LN	1
TCGA-B5-A0JR	1
TCGA-B5-A0K4	1
TCGA-AP-A052	1
TCGA-AX-A05S	1
TCGA-AX-A06B	1
TCGA-AX-A05W	1
TCGA-AX-A064	1
TCGA-A5-A0GE	1
TCGA-AP-A05H	1
TCGA-AP-A0L9	1
TCGA-AX-A05Y	1
TCGA-B5-A0K1	1
TCGA-AP-A05P	1
TCGA-AP-A0LV	1
TCGA-AX-A05T	1
TCGA-BG-A0LW	1
TCGA-A5-A0GM	1
TCGA-AP-A05N	1
TCGA-AX-A062	1
TCGA-AP-A05A	1
TCGA-AP-A0LD	1
TCGA-A5-A0G3	1
TCGA-AX-A0IW	1
TCGA-AP-A05J	1
TCGA-A5-A0GH	1
TCGA-AP-A053	1
TCGA-AX-A0J1	1
TCGA-AP-A0L8	1
TCGA-AP-A054	1
TCGA-A5-A0G2	2
TCGA-A5-A0G5	2
TCGA-AP-A056	2
TCGA-AP-A05D	2
TCGA-AX-A05Z	2
TCGA-B5-A0K0	2
TCGA-BK-A0CC	2
TCGA-A5-A0GA	2
TCGA-AP-A0LG	2
TCGA-BG-A0MI	2
TCGA-A5-A0GU	2
TCGA-AX-A063	2
TCGA-B5-A0JZ	2
TCGA-BK-A0C9	2
TCGA-AP-A051	2
TCGA-AX-A05U	2
TCGA-AX-A06J	2
TCGA-A5-A0GB	2
TCGA-A5-A0GP	2
TCGA-AP-A0LT	2
TCGA-AX-A06F	2
TCGA-AP-A0LH	2
TCGA-AX-A060	2
