# Supplementary material for: Characterization of aberrant pathways across human cancers
Source: BMC Syst Biol. 2013 Aug 12;7(Suppl 1):S1. doi: 10.1186/1752-0509-7-S1-S1 (PMC3750561; doi:10.1186/1752-0509-7-S1-S1)
Supplement: Additional file 3 — Subgroup classifications for each sample [file 1752-0509-7-S1-S1-S3.zip › subgroups_brca.txt]

SampleID	SubgroupID
TCGA-BH-A18I	1
TCGA-E2-A10F	1
TCGA-A2-A0YD	1
TCGA-D8-A141	1
TCGA-BH-A0W5	1
TCGA-A8-A08Z	1
TCGA-BH-A0HA	1
TCGA-AN-A0XN	1
TCGA-A2-A0T6	1
TCGA-BH-A0AY	1
TCGA-BH-A18F	1
TCGA-A2-A0YI	1
TCGA-A8-A096	1
TCGA-BH-A0EB	1
TCGA-A8-A0A6	1
TCGA-AO-A0JJ	1
TCGA-BH-A0BD	1
TCGA-AN-A0XS	1
TCGA-B6-A0WS	1
TCGA-AO-A0JG	1
TCGA-BH-A0C1	1
TCGA-B6-A0IH	1
TCGA-BH-A0W7	1
TCGA-A2-A0EN	1
TCGA-A2-A0YK	1
TCGA-E2-A15M	1
TCGA-E2-A108	1
TCGA-BH-A0BO	1
TCGA-A8-A07J	1
TCGA-A8-A0A1	1
TCGA-AR-A0TX	1
TCGA-AO-A03U	1
TCGA-BH-A0BF	1
TCGA-E2-A1B1	1
TCGA-A2-A0T1	1
TCGA-A8-A08P	1
TCGA-BH-A18H	1
TCGA-A8-A08X	1
TCGA-E2-A1B0	1
TCGA-B6-A0RS	1
TCGA-A8-A094	1
TCGA-C8-A12Q	1
TCGA-AN-A0XW	1
TCGA-AO-A12D	1
TCGA-AR-A1AP	1
TCGA-D8-A13Z	1
TCGA-A8-A08H	1
TCGA-AR-A1AO	1
TCGA-AO-A0JE	1
TCGA-C8-A12O	1
TCGA-AR-A1AK	1
TCGA-BH-A1EW	1
TCGA-A2-A0CV	1
TCGA-A2-A0YL	1
TCGA-A2-A0CZ	1
TCGA-BH-A0DP	1
TCGA-A2-A0SY	1
TCGA-AN-A046	1
TCGA-B6-A0RV	1
TCGA-BH-A0HP	1
TCGA-A2-A0EW	1
TCGA-AO-A12A	1
TCGA-AR-A1AN	1
TCGA-AR-A1AL	1
TCGA-A2-A0EQ	1
TCGA-AR-A1AT	1
TCGA-E2-A1B6	1
TCGA-AR-A1AX	1
TCGA-E2-A14Z	1
TCGA-A1-A0SP	1
TCGA-A2-A04P	1
TCGA-B6-A0WX	1
TCGA-AR-A0U1	1
TCGA-AO-A0J9	1
TCGA-BH-A0E6	1
TCGA-A2-A04Y	1
TCGA-AO-A03R	1
TCGA-BH-A0HB	1
TCGA-B6-A0IN	1
TCGA-BH-A0DG	1
TCGA-BH-A0H3	1
TCGA-AN-A0FE	1
TCGA-AN-A0FG	1
TCGA-C8-A138	1
TCGA-E2-A1B5	1
TCGA-A1-A0SH	2
TCGA-A8-A07G	2
TCGA-AN-A03X	2
TCGA-A1-A0SJ	2
TCGA-A1-A0SM	2
TCGA-A2-A04W	2
TCGA-A2-A0T4	2
TCGA-AO-A0JF	2
TCGA-BH-A0HF	2
TCGA-A8-A07E	2
TCGA-BH-A0BR	2
TCGA-C8-A135	2
TCGA-BH-A0B0	2
TCGA-BH-A0DX	2
TCGA-BH-A0B7	2
TCGA-A2-A0EO	2
TCGA-A2-A0ES	2
TCGA-BH-A0AZ	2
TCGA-BH-A0DI	2
TCGA-E2-A153	2
TCGA-A2-A0SU	2
TCGA-BH-A0DE	2
TCGA-BH-A0EI	2
TCGA-D8-A146	2
TCGA-BH-A0E9	2
TCGA-D8-A145	2
TCGA-AN-A0XL	2
TCGA-BH-A0DQ	2
TCGA-A2-A0T7	2
TCGA-C8-A132	2
TCGA-C8-A12T	2
TCGA-A8-A09A	2
TCGA-AN-A041	2
TCGA-AO-A0JA	2
TCGA-B6-A0RI	2
TCGA-BH-A18J	2
TCGA-AO-A03V	2
TCGA-A8-A0A9	2
TCGA-AO-A0JM	2
TCGA-A8-A06R	2
TCGA-BH-A0B4	2
TCGA-BH-A0DZ	2
TCGA-BH-A0GY	2
TCGA-A8-A09D	2
TCGA-AN-A0AL	2
TCGA-C8-A131	2
TCGA-B6-A0RH	2
TCGA-E2-A152	2
TCGA-A2-A0T2	2
TCGA-BH-A0WA	2
TCGA-A7-A0DA	2
TCGA-B6-A0RE	2
TCGA-A2-A0YE	2
TCGA-A7-A13D	2
TCGA-AR-A0TP	2
TCGA-BH-A0AV	2
TCGA-D8-A142	2
TCGA-A2-A04Q	3
TCGA-BH-A0BG	3
TCGA-A8-A08R	3
TCGA-AO-A0J4	3
TCGA-AO-A129	3
TCGA-BH-A0B3	3
TCGA-AR-A0TS	3
TCGA-AN-A0FN	3
TCGA-BH-A0BW	3
TCGA-AQ-A04J	3
TCGA-BH-A0BL	3
TCGA-BH-A0RX	3
TCGA-A2-A0CL	3
TCGA-AR-A0TT	3
TCGA-AR-A1AV	3
TCGA-AO-A0JC	3
TCGA-A2-A0ST	3
TCGA-B6-A0RT	3
TCGA-A2-A0SX	3
TCGA-A8-A07U	3
TCGA-AR-A1AJ	3
TCGA-AR-A0U4	3
TCGA-E2-A150	3
TCGA-AR-A1AQ	3
TCGA-E2-A1AZ	3
TCGA-E2-A159	3
TCGA-AR-A1AR	3
TCGA-AO-A0J6	3
TCGA-C8-A12K	3
TCGA-C8-A12V	3
TCGA-A2-A04T	4
TCGA-E2-A14R	4
TCGA-A2-A0YM	4
TCGA-D8-A147	4
TCGA-AN-A0XU	4
TCGA-AN-A0FJ	4
TCGA-BH-A18Q	4
TCGA-E2-A14X	4
TCGA-A2-A0CM	4
TCGA-BH-A18V	4
TCGA-A2-A0D2	4
TCGA-B6-A0IJ	4
TCGA-C8-A134	4
TCGA-AR-A1AI	4
TCGA-A2-A0D0	4
TCGA-A8-A07C	4
TCGA-BH-A18K	4
TCGA-AR-A0TU	4
TCGA-AR-A1AY	4
TCGA-A1-A0SD	5
TCGA-A2-A04N	5
TCGA-BH-A0HQ	5
TCGA-BH-A18T	5
TCGA-E2-A1B4	5
TCGA-A8-A06Y	5
TCGA-E2-A14W	5
TCGA-B6-A0IE	5
TCGA-BH-A0HU	5
TCGA-A2-A0D3	5
TCGA-E2-A154	5
TCGA-E2-A1BD	5
TCGA-A8-A08C	5
TCGA-A8-A08T	5
TCGA-A8-A09C	5
TCGA-E2-A105	5
TCGA-AN-A0FW	5
TCGA-B6-A0IO	5
TCGA-A8-A086	5
TCGA-AN-A0XO	5
TCGA-E2-A14V	5
TCGA-B6-A0WZ	5
TCGA-C8-A12Z	5
TCGA-A2-A0YJ	5
TCGA-A7-A13E	5
TCGA-AN-A0FY	5
TCGA-BH-A1ES	5
TCGA-B6-A0IG	5
TCGA-C8-A1HL	5
TCGA-BH-A1EV	5
TCGA-A7-A0CD	5
TCGA-AO-A12H	5
TCGA-A8-A083	5
TCGA-E2-A15G	5
TCGA-A8-A09V	5
TCGA-B6-A0RN	5
TCGA-A8-A0A2	5
TCGA-A8-A093	5
TCGA-A8-A0AB	5
TCGA-BH-A0E7	5
TCGA-E2-A156	5
TCGA-B6-A0RM	5
TCGA-AO-A125	5
TCGA-B6-A0IB	5
TCGA-A1-A0SE	6
TCGA-BH-A0W4	6
TCGA-A8-A08O	6
TCGA-B6-A0WT	6
TCGA-A8-A0A4	6
TCGA-C8-A1HI	6
TCGA-E2-A15P	6
TCGA-BH-A0E1	6
TCGA-E2-A10E	6
TCGA-E2-A15L	6
TCGA-A2-A0CQ	6
TCGA-AO-A0J8	6
TCGA-B6-A0RP	6
TCGA-A8-A08A	6
TCGA-A8-A0AD	6
TCGA-AN-A0XV	6
TCGA-BH-A0HI	6
TCGA-A8-A09B	6
TCGA-A8-A09T	6
TCGA-C8-A12N	6
TCGA-A8-A06P	6
TCGA-BH-A0H6	6
TCGA-A8-A097	6
TCGA-BH-A0HX	6
TCGA-AO-A0J5	6
TCGA-BH-A0BA	6
TCGA-E2-A15D	6
TCGA-BH-A0BP	6
TCGA-BH-A0EA	6
TCGA-A2-A0EM	6
TCGA-E2-A10B	6
TCGA-A7-A0DB	6
TCGA-AN-A0FS	6
TCGA-A2-A0YF	6
TCGA-BH-A0DH	6
TCGA-AO-A12E	6
TCGA-BH-A0DS	6
TCGA-BH-A0DK	6
TCGA-E2-A15E	6
TCGA-A2-A0CX	6
TCGA-A2-A0EY	6
TCGA-A8-A075	6
TCGA-E2-A10C	6
TCGA-A8-A076	6
TCGA-A8-A08B	6
TCGA-A8-A07F	6
TCGA-A8-A095	6
TCGA-B6-A0IP	6
TCGA-E2-A15C	6
TCGA-E2-A15I	6
TCGA-AN-A0FD	6
TCGA-BH-A0BS	6
TCGA-C8-A12Y	6
TCGA-A2-A0EV	6
TCGA-BH-A0BV	6
TCGA-A2-A0YC	6
TCGA-D8-A140	6
TCGA-A8-A08I	6
TCGA-A2-A0CU	7
TCGA-E2-A14T	7
TCGA-A8-A082	7
TCGA-A8-A091	7
TCGA-B6-A0IM	7
TCGA-A8-A079	7
TCGA-E2-A155	7
TCGA-A8-A09K	7
TCGA-E2-A14S	7
TCGA-AR-A0TZ	7
TCGA-B6-A0RG	7
TCGA-E2-A15T	7
TCGA-AR-A1AS	7
TCGA-BH-A0H9	7
TCGA-BH-A0HY	7
TCGA-E2-A15H	7
TCGA-A8-A06X	7
TCGA-A8-A08G	7
TCGA-AN-A0AK	7
TCGA-A8-A09Z	7
TCGA-AR-A0TV	7
TCGA-AN-A03Y	7
TCGA-E2-A15O	7
TCGA-AN-A0AJ	7
TCGA-AO-A03O	7
TCGA-A2-A04U	8
TCGA-B6-A0IQ	8
TCGA-AN-A0AR	8
TCGA-AR-A1AH	8
TCGA-A2-A0D1	8
TCGA-AO-A03P	8
TCGA-AQ-A04L	8
TCGA-BH-A0HK	8
TCGA-B6-A0X0	8
TCGA-E2-A15J	8
TCGA-BH-A0E0	8
TCGA-A8-A07O	8
TCGA-E2-A14N	8
TCGA-AN-A0AT	8
TCGA-AO-A124	8
TCGA-B6-A0I2	8
TCGA-BH-A0B9	8
TCGA-C8-A1HF	8
TCGA-A2-A04V	9
TCGA-AO-A126	9
TCGA-BH-A0E2	9
TCGA-AN-A0XT	9
TCGA-AN-A04A	9
TCGA-AO-A12C	9
TCGA-AN-A0AS	9
TCGA-BH-A18G	9
TCGA-BH-A0HL	9
TCGA-A2-A0CP	9
TCGA-A2-A0EX	9
TCGA-A2-A0T5	9
TCGA-B6-A0I5	9
TCGA-B6-A0WY	9
TCGA-B6-A0RQ	9
TCGA-BH-A0H7	9
TCGA-B6-A0X7	9
TCGA-A7-A0CG	9
TCGA-BH-A0DT	9
TCGA-AR-A1AU	9
TCGA-BH-A18M	9
TCGA-A2-A0CY	9
TCGA-AO-A0JB	9
TCGA-AN-A04C	9
TCGA-AO-A12F	9
TCGA-AN-A0FT	9
TCGA-AO-A03T	9
TCGA-AO-A03N	9
TCGA-AO-A0JL	9
TCGA-AN-A0FX	9
TCGA-B6-A0RU	9
TCGA-B6-A0I6	9
TCGA-A7-A0CH	10
TCGA-BH-A0DL	10
TCGA-A7-A13F	10
TCGA-BH-A18L	10
TCGA-BH-A18S	10
TCGA-BH-A0B2	10
TCGA-BH-A0BQ	10
TCGA-BH-A0BJ	10
TCGA-BH-A0BM	10
TCGA-BH-A0H5	10
TCGA-BH-A18N	10
TCGA-BH-A18U	10
TCGA-BH-A1F0	10
TCGA-BH-A1EU	10
TCGA-BH-A0AU	10
TCGA-BH-A0C3	10
TCGA-BH-A0DO	10
TCGA-BH-A0DV	10
TCGA-BH-A0BC	10
TCGA-BH-A1EO	10
TCGA-A7-A0D9	11
TCGA-BH-A0DD	11
TCGA-A7-A0DC	11
TCGA-E2-A158	11
TCGA-BH-A0B5	11
TCGA-BH-A0B8	11
TCGA-E2-A1BC	11
TCGA-BH-A18P	11
TCGA-A1-A0SK	12
TCGA-A1-A0SO	12
TCGA-AN-A04D	12
TCGA-D8-A13Y	12
TCGA-A2-A0CT	12
TCGA-E2-A15R	12
TCGA-E2-A15S	12
TCGA-B6-A0RL	12
TCGA-A8-A06N	12
TCGA-AO-A0J3	12
TCGA-BH-A0HW	12
TCGA-A8-A06Z	12
TCGA-A2-A0ET	12
TCGA-AR-A0TR	12
TCGA-BH-A0H0	12
TCGA-B6-A0IC	12
TCGA-E2-A15K	12
TCGA-BH-A0W3	12
TCGA-A8-A06Q	12
TCGA-AO-A12B	12
TCGA-B6-A0X4	12
TCGA-C8-A133	12
TCGA-B6-A0X5	12
TCGA-AO-A0JI	12
TCGA-A8-A085	12
TCGA-C8-A12M	12
TCGA-AO-A0J7	12
TCGA-AR-A0TY	12
TCGA-A2-A04R	13
TCGA-A7-A0CJ	13
TCGA-B6-A0IA	13
TCGA-E2-A106	13
TCGA-A8-A07S	13
TCGA-AN-A0XP	13
TCGA-AN-A0FK	13
TCGA-C8-A12X	13
TCGA-A8-A084	13
TCGA-AN-A0XR	13
TCGA-AN-A0FZ	13
TCGA-B6-A0I8	13
TCGA-A8-A06O	13
TCGA-A8-A06T	13
TCGA-A8-A08F	13
TCGA-C8-A130	13
TCGA-C8-A1HN	13
TCGA-E2-A14O	13
TCGA-A2-A0YT	13
TCGA-A8-A07P	13
TCGA-BH-A0BT	13
TCGA-AR-A0U3	13
TCGA-B6-A0RO	13
TCGA-A8-A09W	13
TCGA-A8-A08J	13
TCGA-AN-A0FV	13
TCGA-AO-A12G	13
TCGA-BH-A0HO	13
TCGA-E2-A15F	13
TCGA-A2-A0CS	13
TCGA-E2-A10A	13
TCGA-A2-A0EU	13
TCGA-BH-A0B1	13
TCGA-BH-A0GZ	13
TCGA-E2-A14Q	13
TCGA-A2-A0ER	13
TCGA-A8-A07Z	13
TCGA-A8-A07W	13
TCGA-A8-A090	13
TCGA-AN-A049	13
TCGA-AN-A0FF	13
TCGA-C8-A12W	13
TCGA-BH-A18R	13
TCGA-A2-A0YG	13
TCGA-B6-A0WW	13
TCGA-E2-A107	13
TCGA-A8-A09E	13
TCGA-A8-A099	13
TCGA-AR-A1AW	13
TCGA-BH-A1ET	13
TCGA-A2-A04X	14
TCGA-BH-A0AW	14
TCGA-A8-A081	14
TCGA-A8-A09G	14
TCGA-A2-A0SV	14
TCGA-A2-A0SW	14
TCGA-A8-A0A7	14
TCGA-AN-A0AM	14
TCGA-A8-A09Q	14
TCGA-A8-A09X	14
TCGA-A2-A0T0	14
TCGA-A8-A07R	14
TCGA-A8-A07B	14
TCGA-A8-A08L	14
TCGA-AN-A0FL	14
TCGA-AN-A0G0	14
TCGA-C8-A12L	14
TCGA-AO-A0J2	14
TCGA-BH-A0EE	14
TCGA-D8-A143	14
TCGA-A7-A0CE	14
TCGA-C8-A12P	14
TCGA-E2-A14Y	14
TCGA-A2-A0CW	15
TCGA-C8-A12U	15
TCGA-B6-A0I9	15
TCGA-A8-A09M	15
TCGA-C8-A1HG	15
TCGA-AR-A0TW	15
TCGA-C8-A1HM	15
TCGA-AR-A0U0	15
TCGA-B6-A0X1	15
TCGA-A2-A0D4	15
TCGA-C8-A137	15
TCGA-A2-A0T3	15
TCGA-A8-A07L	15
TCGA-B6-A0WV	15
TCGA-A8-A08S	15
TCGA-A8-A092	15
TCGA-A8-A06U	15
TCGA-E2-A109	15
TCGA-A8-A09R	15
TCGA-A8-A09N	15
TCGA-AQ-A04H	15
TCGA-BH-A0C7	15
TCGA-AR-A0U2	15
TCGA-AO-A0JD	15
TCGA-B6-A0IK	15
TCGA-E2-A14P	15
TCGA-BH-A0HN	15
TCGA-A2-A0YH	15
TCGA-E2-A15A	15
TCGA-A8-A09I	15
TCGA-AR-A0TQ	15
TCGA-A8-A07I	15
TCGA-AO-A03L	15
TCGA-AO-A03M	15
TCGA-AO-A128	15
TCGA-BH-A0BZ	15
TCGA-BH-A0C0	15
