# Supplementary material for: Characterization of aberrant pathways across human cancers
Source: BMC Syst Biol. 2013 Aug 12;7(Suppl 1):S1. doi: 10.1186/1752-0509-7-S1-S1 (PMC3750561; doi:10.1186/1752-0509-7-S1-S1)
Supplement: Additional file 3 — Subgroup classifications for each sample [file 1752-0509-7-S1-S1-S3.zip › subgroups_coad.txt]

SampleID	SubgroupID
TCGA-A6-2683	1
TCGA-AA-3522	1
TCGA-A6-2682	1
TCGA-A6-2684	1
TCGA-A6-2679	1
TCGA-AA-3525	1
TCGA-AA-3534	1
TCGA-A6-2671	1
TCGA-A6-2678	1
TCGA-A6-2680	1
TCGA-A6-2686	1
TCGA-A6-2685	1
TCGA-A6-2670	2
TCGA-AA-3521	2
TCGA-AA-3856	2
TCGA-AA-3867	2
TCGA-AA-A01D	2
TCGA-AA-A00F	2
TCGA-AA-3555	2
TCGA-AA-A00O	2
TCGA-A6-2674	2
TCGA-AA-3870	2
TCGA-AA-3872	2
TCGA-AA-3673	2
TCGA-AA-3968	2
TCGA-AA-A004	2
TCGA-AA-A00D	2
TCGA-AA-3986	2
TCGA-AA-3715	2
TCGA-AA-3845	2
TCGA-AA-A00E	2
TCGA-A6-3808	3
TCGA-AA-3833	3
TCGA-AA-3966	3
TCGA-A6-3810	3
TCGA-AA-3812	3
TCGA-AA-3517	3
TCGA-AA-3814	3
TCGA-AA-3680	3
TCGA-AA-A024	3
TCGA-AA-3854	3
TCGA-AA-3821	3
TCGA-AA-A00Q	3
TCGA-AA-A017	3
TCGA-AA-A01C	3
TCGA-AA-A01K	3
TCGA-AA-A02E	3
TCGA-AA-3543	3
TCGA-AA-3681	3
TCGA-AA-A00A	3
TCGA-AA-3877	3
TCGA-AA-3554	3
TCGA-AA-3684	3
TCGA-AA-A00N	3
TCGA-AA-3552	3
TCGA-AA-3851	3
TCGA-AA-3875	3
TCGA-AA-3971	3
TCGA-AA-3850	3
TCGA-AA-3956	3
TCGA-AY-4071	3
TCGA-A6-2672	4
TCGA-AA-3516	4
TCGA-AA-3950	4
TCGA-AA-3710	4
TCGA-AA-3860	4
TCGA-AA-3949	4
TCGA-A6-2676	4
TCGA-A6-3809	4
TCGA-AA-3930	4
TCGA-A6-3807	4
TCGA-AA-3556	4
TCGA-AA-3970	4
TCGA-AA-3869	4
TCGA-AA-3532	4
TCGA-AA-3866	4
TCGA-AA-3864	4
TCGA-AA-3977	4
TCGA-AA-3941	4
TCGA-AA-3984	4
TCGA-AA-A00R	4
TCGA-AA-A00U	4
TCGA-AA-A00W	4
TCGA-AV-A03E	4
TCGA-A6-2677	5
TCGA-AA-3544	5
TCGA-AA-3558	5
TCGA-AA-3696	5
TCGA-AA-3695	5
TCGA-AA-3848	5
TCGA-AA-A01G	5
TCGA-AA-A02J	5
TCGA-AA-A010	5
TCGA-AA-A02F	5
TCGA-AA-3524	5
TCGA-AA-3542	5
TCGA-AA-3947	5
TCGA-AA-3560	5
TCGA-AA-3527	5
TCGA-AA-3531	5
TCGA-AA-3955	5
TCGA-AA-3667	5
TCGA-AA-3688	5
TCGA-AA-3972	5
TCGA-AA-3693	5
TCGA-AA-3844	5
TCGA-AA-A00L	5
TCGA-AA-3979	5
TCGA-AA-A00Z	5
TCGA-AA-3514	6
TCGA-AA-3519	6
TCGA-AA-3526	6
TCGA-AA-3952	6
TCGA-AA-3518	6
TCGA-AA-3675	6
TCGA-AA-3819	6
TCGA-AA-3561	6
TCGA-AA-3939	6
TCGA-AA-3852	6
TCGA-AA-3994	6
TCGA-AA-3685	6
TCGA-AA-3692	6
TCGA-AA-3529	6
TCGA-AA-3538	6
TCGA-AA-3548	6
TCGA-AA-3520	6
TCGA-AA-3666	6
TCGA-AA-3562	6
TCGA-AA-3679	6
TCGA-AA-3678	6
TCGA-AA-3841	6
TCGA-AA-3980	6
TCGA-AA-3982	6
TCGA-AA-3549	6
TCGA-AA-3842	6
TCGA-AA-3818	6
TCGA-AA-3976	6
TCGA-AA-3837	6
TCGA-AA-3855	6
TCGA-AA-3862	6
TCGA-AA-3989	6
TCGA-AA-3530	7
TCGA-AA-3846	7
TCGA-AA-3664	7
TCGA-AA-3975	7
TCGA-AA-3811	7
TCGA-AA-3672	7
TCGA-AA-3815	7
TCGA-AA-A00J	7
TCGA-AA-A01Q	7
TCGA-AA-A02R	7
TCGA-AA-3831	7
TCGA-AA-3861	7
TCGA-AA-A01I	7
TCGA-AA-A00K	7
TCGA-AA-A01F	7
TCGA-AA-A029	7
TCGA-AA-3553	7
TCGA-AA-3858	7
TCGA-AA-3973	7
TCGA-AA-A02H	7
TCGA-AA-A02W	7
