# Supplementary material for: Characterization of aberrant pathways across human cancers
Source: BMC Syst Biol. 2013 Aug 12;7(Suppl 1):S1. doi: 10.1186/1752-0509-7-S1-S1 (PMC3750561; doi:10.1186/1752-0509-7-S1-S1)
Supplement: Additional file 3 — Subgroup classifications for each sample [file 1752-0509-7-S1-S1-S3.zip › subgroups_gbm.txt]

SampleID	SubgroupID
TCGA-27-2524	1
TCGA-32-1976	1
TCGA-02-0025	1
TCGA-02-0033	1
TCGA-02-0055	1
TCGA-02-0051	1
TCGA-08-0392	1
TCGA-06-0147	1
TCGA-06-0206	1
TCGA-02-0290	1
TCGA-06-0152	1
TCGA-12-0829	1
TCGA-06-0169	1
TCGA-06-0179	1
TCGA-08-0390	1
TCGA-06-0209	1
TCGA-12-0822	1
TCGA-08-0356	1
TCGA-14-1402	1
TCGA-12-0769	1
TCGA-14-0783	1
TCGA-14-2554	1
TCGA-28-2509	1
TCGA-06-0176	1
TCGA-06-0213	1
TCGA-06-0939	1
TCGA-28-5213	1
TCGA-06-1084	1
TCGA-12-0662	1
TCGA-12-3652	1
TCGA-14-1823	1
TCGA-32-4209	1
TCGA-02-0052	1
TCGA-06-0219	1
TCGA-12-3644	1
TCGA-14-3476	1
TCGA-06-0178	1
TCGA-27-2526	1
TCGA-32-2632	1
TCGA-14-0862	1
TCGA-14-1829	1
TCGA-06-0138	1
TCGA-06-0159	1
TCGA-06-0150	1
TCGA-06-0221	1
TCGA-14-0817	1
TCGA-27-1831	1
TCGA-06-0151	1
TCGA-06-0210	1
TCGA-14-2555	1
TCGA-02-0001	2
TCGA-06-0132	2
TCGA-02-0451	2
TCGA-06-0214	2
TCGA-02-0047	2
TCGA-06-0166	2
TCGA-02-0446	2
TCGA-06-0156	2
TCGA-06-2561	2
TCGA-19-0955	2
TCGA-12-1097	2
TCGA-16-1048	2
TCGA-02-0089	2
TCGA-02-2470	2
TCGA-32-1980	2
TCGA-02-0115	2
TCGA-06-2566	2
TCGA-02-0422	2
TCGA-08-0521	2
TCGA-06-0877	2
TCGA-12-0827	2
TCGA-06-0879	2
TCGA-08-0514	2
TCGA-28-2502	2
TCGA-32-1982	2
TCGA-02-0015	2
TCGA-02-0106	2
TCGA-06-0148	2
TCGA-08-0511	2
TCGA-19-5954	2
TCGA-06-0154	2
TCGA-06-0878	2
TCGA-06-0412	2
TCGA-06-0187	2
TCGA-06-0211	2
TCGA-06-5414	2
TCGA-06-0394	2
TCGA-74-6578	2
TCGA-14-1396	2
TCGA-06-0644	2
TCGA-19-5947	2
TCGA-02-0456	2
TCGA-02-0059	2
TCGA-06-0189	2
TCGA-06-0197	2
TCGA-02-0111	2
TCGA-06-0194	2
TCGA-32-4213	2
TCGA-12-0776	2
TCGA-06-5412	2
TCGA-02-2486	2
TCGA-28-2513	2
TCGA-06-0139	2
TCGA-02-0086	2
TCGA-06-0184	2
TCGA-06-0141	2
TCGA-16-1045	2
TCGA-12-1093	2
TCGA-02-0107	2
TCGA-06-0409	2
TCGA-08-0509	2
TCGA-08-0512	2
TCGA-02-0006	3
TCGA-02-0057	3
TCGA-02-0038	3
TCGA-27-2527	3
TCGA-06-0649	3
TCGA-06-0750	3
TCGA-08-0380	3
TCGA-06-0216	3
TCGA-14-1459	3
TCGA-06-0745	3
TCGA-12-0688	3
TCGA-08-0244	3
TCGA-08-0354	3
TCGA-02-0023	3
TCGA-06-0743	3
TCGA-08-0347	3
TCGA-08-0348	3
TCGA-08-0357	3
TCGA-02-0058	3
TCGA-06-0749	3
TCGA-12-0707	3
TCGA-27-2518	3
TCGA-02-0060	3
TCGA-06-0238	3
TCGA-12-1602	3
TCGA-02-0039	3
TCGA-02-0068	3
TCGA-08-0355	3
TCGA-08-0246	3
TCGA-41-2572	3
TCGA-06-0876	3
TCGA-12-0828	3
TCGA-12-0615	3
TCGA-32-4719	3
TCGA-02-0266	3
TCGA-02-0324	3
TCGA-02-0321	3
TCGA-14-0813	3
TCGA-16-0861	3
TCGA-02-0332	3
TCGA-08-0350	3
TCGA-02-0337	3
TCGA-16-0848	3
TCGA-06-0127	3
TCGA-08-0349	3
TCGA-08-0359	3
TCGA-16-0846	3
TCGA-06-6700	3
TCGA-06-0201	3
TCGA-28-1745	3
TCGA-02-0070	4
TCGA-12-0657	4
TCGA-12-0654	4
TCGA-12-0692	4
TCGA-02-0271	4
TCGA-02-0430	4
TCGA-08-0529	4
TCGA-14-0787	4
TCGA-06-2567	4
TCGA-16-1056	4
TCGA-06-5418	4
TCGA-14-1450	4
TCGA-12-5299	4
TCGA-32-1979	4
TCGA-06-6390	4
TCGA-19-5952	4
TCGA-06-6697	4
TCGA-32-2498	4
TCGA-02-0099	4
TCGA-02-0285	4
TCGA-06-0149	4
TCGA-32-4211	4
TCGA-06-0175	4
TCGA-06-2562	4
TCGA-32-2615	4
TCGA-14-0736	4
TCGA-27-2519	4
TCGA-14-0812	4
TCGA-28-1752	4
TCGA-12-1088	4
TCGA-12-1096	4
TCGA-12-1092	4
TCGA-26-1438	4
TCGA-02-0087	4
TCGA-74-6581	4
TCGA-02-0326	4
TCGA-02-0330	4
TCGA-14-1794	4
TCGA-26-5136	4
TCGA-19-2625	4
TCGA-26-5132	4
TCGA-02-0439	4
TCGA-06-0188	4
TCGA-15-1446	4
TCGA-76-4929	4
TCGA-15-1444	4
TCGA-27-1834	4
TCGA-19-0962	4
TCGA-19-2620	4
TCGA-32-2495	4
TCGA-41-6646	4
TCGA-76-6657	4
TCGA-02-0004	5
TCGA-02-0034	5
TCGA-06-0164	5
TCGA-06-0192	5
TCGA-08-0346	5
TCGA-08-0360	5
TCGA-12-0772	5
TCGA-12-0778	5
TCGA-12-0775	5
TCGA-02-0079	5
TCGA-02-0084	5
TCGA-06-1802	5
TCGA-28-1750	5
TCGA-27-1838	5
TCGA-14-1037	5
TCGA-27-1832	5
TCGA-06-1800	5
TCGA-19-2623	5
TCGA-41-3915	5
TCGA-28-1753	5
TCGA-32-1977	5
TCGA-06-0140	5
TCGA-28-5211	5
TCGA-06-6698	5
TCGA-76-6662	5
TCGA-81-5911	5
TCGA-02-0027	5
TCGA-06-0158	5
TCGA-06-2564	5
TCGA-14-1401	5
TCGA-76-4927	5
TCGA-16-1055	5
TCGA-02-0085	5
TCGA-41-4097	5
TCGA-12-1095	5
TCGA-74-6575	5
TCGA-06-0168	5
TCGA-12-1599	5
TCGA-06-0646	5
TCGA-06-0882	5
TCGA-06-2557	5
TCGA-02-0037	5
TCGA-06-0122	5
TCGA-06-0124	5
TCGA-32-1986	5
TCGA-12-1094	5
TCGA-16-1060	5
TCGA-28-1760	5
TCGA-32-1991	5
TCGA-14-1452	5
TCGA-26-1439	5
TCGA-41-3393	5
TCGA-32-2638	5
TCGA-28-5214	5
TCGA-06-0645	5
TCGA-08-0345	5
TCGA-12-0620	5
TCGA-12-0619	5
TCGA-08-0352	5
TCGA-08-0373	5
TCGA-28-2501	5
TCGA-14-0867	5
TCGA-02-0064	6
TCGA-06-0143	6
TCGA-76-6282	6
TCGA-14-0789	6
TCGA-06-0155	6
TCGA-08-0525	6
TCGA-14-1034	6
TCGA-32-1987	6
TCGA-06-0145	6
TCGA-26-6173	6
TCGA-02-0075	6
TCGA-32-2491	6
TCGA-14-1043	6
TCGA-19-5955	6
TCGA-76-4928	6
TCGA-19-1385	6
TCGA-19-1389	6
TCGA-06-0397	6
TCGA-08-0510	6
TCGA-06-0130	6
TCGA-08-0522	6
TCGA-06-0190	6
TCGA-28-1751	6
TCGA-19-1790	6
TCGA-14-0781	6
TCGA-32-2494	6
TCGA-28-5218	6
TCGA-06-0650	6
TCGA-76-6193	6
TCGA-06-5410	6
TCGA-06-0881	6
TCGA-02-0043	7
TCGA-06-0129	7
TCGA-76-6286	7
TCGA-02-0102	7
TCGA-02-0116	7
TCGA-06-0125	7
TCGA-06-0126	7
TCGA-19-1386	7
TCGA-19-1786	7
TCGA-76-6191	7
TCGA-02-0071	7
TCGA-26-5139	7
TCGA-74-6577	7
TCGA-06-6695	7
TCGA-74-6573	7
TCGA-76-6280	7
TCGA-76-6664	7
TCGA-06-1086	7
TCGA-06-6693	7
TCGA-12-1091	7
TCGA-16-1047	7
TCGA-19-2631	7
TCGA-81-5910	7
TCGA-16-1062	7
TCGA-76-6656	7
TCGA-76-6661	7
TCGA-28-1755	7
TCGA-06-1805	7
TCGA-19-0957	7
TCGA-27-1830	7
TCGA-19-1388	7
TCGA-06-6389	7
TCGA-16-1460	7
TCGA-06-2570	7
TCGA-32-1973	7
TCGA-14-1795	7
TCGA-06-6694	7
TCGA-76-6285	7
TCGA-76-6660	7
TCGA-76-6283	7
TCGA-14-1451	7
TCGA-26-5135	7
TCGA-28-5219	7
TCGA-28-5215	7
TCGA-28-5216	7
TCGA-19-0963	7
TCGA-19-1387	7
TCGA-28-1757	7
TCGA-02-0003	8
TCGA-06-0414	8
TCGA-06-0686	8
TCGA-06-2558	8
TCGA-12-1597	8
TCGA-41-2571	8
TCGA-06-0195	8
TCGA-06-5411	8
TCGA-14-1455	8
TCGA-06-0241	8
TCGA-12-3650	8
TCGA-14-1453	8
TCGA-02-0007	8
TCGA-12-3646	8
TCGA-12-3651	8
TCGA-41-2575	8
TCGA-06-0133	8
TCGA-06-0237	8
TCGA-28-5220	8
TCGA-06-0162	8
TCGA-02-0104	8
TCGA-06-0410	8
TCGA-06-5416	8
TCGA-14-0865	8
TCGA-14-3477	8
TCGA-02-0016	8
TCGA-08-0531	8
TCGA-12-3649	8
TCGA-28-2506	8
TCGA-02-0113	8
TCGA-02-0054	8
TCGA-12-0773	8
TCGA-02-0083	8
TCGA-12-5295	8
TCGA-12-5301	8
TCGA-12-1598	8
TCGA-14-1827	8
TCGA-06-0182	8
TCGA-32-5222	8
TCGA-06-5413	8
TCGA-28-5208	8
TCGA-08-0245	8
TCGA-08-0353	8
TCGA-27-2523	8
TCGA-08-0517	8
TCGA-06-0160	9
TCGA-06-0167	9
TCGA-06-0673	9
TCGA-06-0675	9
TCGA-06-0680	9
TCGA-06-0165	9
TCGA-06-0240	9
TCGA-06-0676	9
TCGA-08-0626	9
TCGA-08-0627	9
TCGA-06-0678	9
TCGA-06-0681	9
TCGA-08-0623	9
TCGA-08-0625	9
TCGA-02-0009	10
TCGA-06-6699	10
TCGA-08-0518	10
TCGA-76-4925	10
TCGA-12-1090	10
TCGA-19-2621	10
TCGA-14-0790	10
TCGA-27-1835	10
TCGA-28-1749	10
TCGA-06-6388	10
TCGA-19-5958	10
TCGA-19-5959	10
TCGA-08-0386	10
TCGA-12-0819	10
TCGA-12-0820	10
TCGA-12-0821	10
TCGA-27-2528	10
TCGA-02-0440	10
TCGA-28-2514	10
TCGA-41-2573	10
TCGA-12-1099	10
TCGA-06-0142	10
TCGA-28-2510	10
TCGA-14-1458	10
TCGA-26-6174	10
TCGA-74-6584	10
TCGA-26-1442	10
TCGA-06-0157	10
TCGA-06-0173	10
TCGA-06-0185	10
TCGA-06-0171	10
TCGA-41-3392	10
TCGA-06-5856	10
TCGA-14-0866	10
TCGA-16-1063	10
TCGA-06-2563	10
TCGA-06-5415	10
TCGA-27-1833	10
TCGA-26-1799	10
TCGA-12-1600	10
TCGA-06-0208	10
TCGA-19-4068	10
TCGA-28-1747	10
TCGA-19-5953	10
TCGA-06-5859	10
TCGA-19-1787	10
TCGA-32-2616	10
TCGA-12-3653	10
TCGA-28-5204	10
TCGA-02-0021	10
TCGA-06-0402	10
TCGA-06-2565	10
TCGA-28-5209	10
TCGA-06-5408	10
TCGA-19-2629	10
TCGA-28-6450	10
TCGA-87-5896	10
TCGA-14-0786	10
TCGA-26-1440	10
TCGA-26-1443	10
TCGA-19-2619	10
TCGA-32-1978	10
TCGA-76-4932	10
TCGA-19-0964	10
TCGA-19-5951	10
TCGA-02-0011	11
TCGA-02-0024	11
TCGA-08-0385	11
TCGA-16-0849	11
TCGA-02-0074	11
TCGA-06-0413	11
TCGA-06-6391	11
TCGA-06-1801	11
TCGA-28-1746	11
TCGA-26-5134	11
TCGA-06-0648	11
TCGA-12-0618	11
TCGA-41-5651	11
TCGA-76-4935	11
TCGA-15-1447	11
TCGA-15-1449	11
TCGA-06-6701	11
TCGA-08-0516	11
TCGA-19-1788	11
TCGA-02-0046	11
TCGA-06-2559	11
TCGA-06-0174	11
TCGA-27-1836	11
TCGA-27-1837	11
TCGA-02-2485	11
TCGA-28-5207	11
TCGA-76-4931	11
TCGA-19-0960	11
TCGA-06-1804	11
TCGA-12-1089	11
TCGA-32-1970	11
TCGA-76-4926	11
TCGA-28-1756	11
TCGA-32-2634	11
TCGA-02-0080	11
TCGA-06-0146	11
TCGA-08-0351	11
TCGA-14-1456	11
TCGA-06-0128	11
TCGA-32-4208	11
TCGA-06-0177	11
TCGA-12-0616	11
TCGA-76-4934	11
TCGA-06-0875	11
TCGA-06-0137	11
TCGA-12-1098	11
TCGA-08-0520	11
TCGA-12-0670	11
TCGA-12-0826	11
TCGA-02-0260	11
TCGA-02-0269	11
TCGA-19-1789	11
TCGA-02-0289	11
TCGA-02-0333	11
TCGA-02-0325	11
TCGA-08-0375	11
TCGA-12-3648	11
TCGA-02-0317	11
TCGA-08-0358	11
TCGA-12-0656	11
TCGA-12-0780	11
TCGA-12-0703	11
TCGA-06-0744	11
TCGA-06-0747	11
TCGA-15-0742	11
TCGA-12-0691	11
TCGA-08-0389	11
TCGA-32-4210	11
TCGA-02-0010	12
TCGA-02-0114	12
TCGA-02-0338	12
TCGA-02-0028	12
TCGA-02-0014	12
TCGA-02-0048	12
TCGA-14-1395	12
TCGA-14-1825	12
TCGA-19-1791	12
TCGA-02-0026	12
TCGA-19-2624	12
TCGA-02-0281	12
TCGA-02-0339	12
TCGA-14-1454	12
TCGA-19-1390	12
TCGA-14-0740	12
TCGA-02-0069	12
TCGA-14-1821	12
TCGA-19-5956	12
TCGA-06-1087	12
TCGA-02-0258	12
TCGA-02-0432	12
TCGA-12-0818	12
TCGA-08-0344	12
TCGA-16-0850	12
TCGA-14-4157	12
TCGA-02-2466	12
TCGA-27-2521	12
TCGA-19-1392	12
TCGA-06-5417	12
TCGA-26-5133	12
TCGA-02-2483	12
TCGA-08-0524	12
TCGA-06-2569	12
TCGA-14-0871	12
