# Supplementary material for: Characterization of aberrant pathways across human cancers
Source: BMC Syst Biol. 2013 Aug 12;7(Suppl 1):S1. doi: 10.1186/1752-0509-7-S1-S1 (PMC3750561; doi:10.1186/1752-0509-7-S1-S1)
Supplement: Additional file 3 — Subgroup classifications for each sample [file 1752-0509-7-S1-S1-S3.zip › subgroups_kirc.txt]

SampleID	SubgroupID
TCGA-A3-3311	1
TCGA-A3-3324	1
TCGA-B2-4099	1
TCGA-A3-3306	1
TCGA-A3-3352	1
TCGA-BP-4164	1
TCGA-B8-4151	1
TCGA-B8-4154	1
TCGA-A3-3308	1
TCGA-A3-3382	1
TCGA-BP-4163	1
TCGA-A3-3317	1
TCGA-AK-3455	1
TCGA-A3-3363	1
TCGA-CJ-4638	1
TCGA-A3-3319	1
TCGA-A3-3346	1
TCGA-A3-3320	1
TCGA-AK-3444	1
TCGA-A3-3331	1
TCGA-A3-3359	1
TCGA-B2-4102	1
TCGA-A3-3335	1
TCGA-A3-3374	1
TCGA-CJ-4644	1
TCGA-A3-3378	1
TCGA-A3-3307	2
TCGA-A3-3362	2
TCGA-A3-3325	2
TCGA-CJ-4634	2
TCGA-CJ-4643	2
TCGA-A3-3351	2
TCGA-A3-3383	2
TCGA-B8-4619	2
TCGA-A3-3349	2
TCGA-A3-3365	2
TCGA-A3-3372	2
TCGA-A3-3380	2
TCGA-AS-3778	2
TCGA-A3-3316	2
TCGA-A3-3323	2
TCGA-A3-3326	2
TCGA-A3-3343	2
TCGA-A3-3322	2
TCGA-A3-3329	2
TCGA-B2-3924	2
TCGA-BP-4161	2
TCGA-BP-4162	2
TCGA-CJ-4639	2
TCGA-A3-3347	2
TCGA-BP-4167	2
TCGA-CJ-4636	2
TCGA-CJ-4640	2
TCGA-CJ-4641	2
TCGA-CJ-4637	2
TCGA-AK-3426	2
TCGA-B8-4143	2
TCGA-B8-4620	2
TCGA-A3-3313	3
TCGA-AK-3456	3
TCGA-B2-4098	3
TCGA-AK-3427	3
TCGA-AK-3465	3
TCGA-AK-3447	3
TCGA-AK-3453	3
TCGA-A3-3328	3
TCGA-AK-3443	3
TCGA-AK-3440	3
TCGA-AS-3777	3
TCGA-B2-3923	3
TCGA-A3-3336	3
TCGA-B8-4148	3
