# Supplementary material for: Characterization of aberrant pathways across human cancers
Source: BMC Syst Biol. 2013 Aug 12;7(Suppl 1):S1. doi: 10.1186/1752-0509-7-S1-S1 (PMC3750561; doi:10.1186/1752-0509-7-S1-S1)
Supplement: Additional file 4 — Supplementary figures [file 1752-0509-7-S1-S1-S4.zip]

Archive with 9 entries (9 files):
- figS1.pdf
- figS2.pdf
- figS3.pdf
- figS4.pdf
- figS5.pdf
- figS6.pdf
- figS7.pdf
- figS8.pdf
- Supplemental Figure Legends.doc
